# Supplementary material for: A machine learning approach in the non-invasive prediction of intracranial pressure using Modified Photoplethysmography
Source: PLoS One. 2022 Sep 29;17(9):e0275417. doi: 10.1371/journal.pone.0275417 (PMC9521929; doi:10.1371/journal.pone.0275417)
Supplement: S1 File — (ZIP) [file pone.0275417.s001.zip]

Archive with 2 entries (2 files):
- test.csv
- __MACOSX/._test.csv
