# Supplementary material for: A machine learning approach in the non-invasive prediction of intracranial pressure using Modified Photoplethysmography
Source: PLoS One. 2022 Sep 29;17(9):e0275417. doi: 10.1371/journal.pone.0275417 (PMC9521929; doi:10.1371/journal.pone.0275417)
Supplement: S1 File — (ZIP) [file pone.0275417.s001.zip › test.csv]

	ICP	HRWa	IOPi	Distance	hemiretina	laterality	bn1	an1	bn2	an2
2	23	4.14164284516529	17.9	1.71202397094711	0	0	-0.762224655919821	1.20460013937367	0.214663643737602	-0.987698381787674
4	23	5.42603171223561	17.9	1.60810376917235	0	0	-1.58929742111777	1.56834831642693	0.462004735712701	-0.818584478997541
7	23	5.05465289017442	17.9	1.69935628735802	0	0	-1.22303814214907	1.27174272511707	0.41583618792857	-1.09466340944329
8	23	5.46368379223661	17.9	1.72240965259077	0	0	-1.38565233614823	1.52119590975416	0.689871612537216	-0.96380189712997
14	23	3.5228732522823	17.9	1.41040030663047	0	0	-0.979881155894748	0.967778899016111	0.642937388888323	-0.420858701063577
19	23	4.99404021464829	17.9	1.30269648828481	0	0	-1.47887204284656	0.956947293246601	0.945839466929386	-0.669216976551247
26	23	4.40799291826232	17.9	0.890861261279259	1	0	-1.0020113932742	1.02501406283151	0.587477928531991	-0.971139249078085
29	23	5.71211963569571	17.9	1.04368308236611	1	0	-1.81064424000147	1.36292461630988	0.689113821115423	-0.811072701281853
41	23	5.68985643682301	17.9	1.34492621753472	1	0	-1.90412826310316	1.10835938581015	0.514070708409264	-0.951927897885759
47	23	4.85671744716963	17.9	1.6240207235924	1	0	-1.54480703400801	1.31370616345837	0.548932427846061	-0.611732695469427
60	23	12.0637369642856	25.02	0.761327906624928	1	0	-2.72567437799327	4.63887598456043	-0.453073371114533	-1.44798899043762
70	23	7.35978607522489	25.02	1.0426967695778	0	0	-1.6371714267673	2.58178177439323	-0.409442498194815	-1.11045870765526
85	23	6.690303126975	25.02	0.949382183639574	0	0	-1.98688139474288	2.47074015488902	0.0991193519402368	-0.581909827613577
91	23	8.64052185223284	25.02	0.914794005534775	1	0	-2.2549984687635	3.07621230558857	-0.39079944831809	-1.05514000918984
92	23	7.04507593779822	25.02	0.890861261279259	1	0	-1.68242894780779	2.83778716397564	-0.214145732562363	-0.625388734905878
93	23	5.55518747733413	25.02	0.867059042522454	1	0	-1.45918863636433	2.07722187685348	-0.318304687567305	-0.52773279358891
108	23	10.5854087677057	25.02	0.953347723596258	1	0	-2.15485814339151	3.78386480238425	-0.110960469347609	-1.82289135608987
112	23	4.39439146682447	25.02	0.856312428414238	1	0	-1.45018539577083	1.29935187709976	0.00634999480112874	-0.564095928857783
114	23	4.39105347696137	25.02	0.808518283070307	1	0	-1.692721250852	1.13357444522646	0.038175107895735	-0.448794124999453
115	23	5.4764563227921	25.02	0.784840784292803	1	0	-1.794816953661	1.84856033180387	-0.143321367518292	-0.480159459207828
120	23	9.15079495294947	25.02	0.808518283070307	0	0	-2.5270639294649	2.72547822660561	-0.7489837730722	-1.426575288925
122	23	7.90830111018454	25.02	0.856312428414238	0	0	-2.1919322025131	3.12426585594583	0.100750047424778	-0.586160950853194
123	23	7.66248785599501	25.02	0.880405235493751	0	0	-2.49877425926378	2.60647912877025	-0.371092570430142	-0.632793630883319
130	23	9.97902389123291	25.02	0.969047619047619	1	0	-2.26544954199027	3.40936961736621	-0.315402576453723	-1.64294159765501
140	23	6.91352059014763	25.02	0.726284146964203	1	0	-1.31794868998772	2.83167002009013	0.350547101805218	-1.0194670523273
146	23	11.8285193864943	25.02	0.79784289680479	0	0	-3.12547274264998	3.8168410793953	-0.405184664824465	-1.83306145408557
147	23	10.8097541922367	25.02	0.821980490910607	0	0	-2.97277677956179	3.68334696358846	-0.359481288691389	-1.40965596781628
150	23	5.90284394009811	25.02	1.13710108003341	1	0	-1.71631379075086	1.5953132297025	0.215366490439902	-1.04489945961202
157	23	8.06047731120518	25.02	0.960872855268026	1	0	-2.01016772192928	2.60480018292176	-0.535544226704075	-1.25327580743795
158	23	9.50596852545922	25.02	0.935920248748867	1	0	-1.61167287438588	3.51012700692617	-0.176513104815742	-1.7287202737902
165	23	9.27759689149177	25.02	0.763577033848789	1	0	-1.4691293171071	3.71104182674369	-0.445577393658122	-1.33924822186487
166	23	8.84504740316029	25.02	0.739388268325829	1	0	-2.02927972840472	3.17791188992418	-0.785319694399394	-1.06537074072523
168	23	10.2790399100808	25.02	0.691448412413738	1	0	-2.2066690093888	3.7363366928958	-0.75383155839408	-1.38027450002533
174	23	11.8098245112051	25.02	0.715340491053449	0	0	-2.24198967795496	4.19762542519052	-0.467696048526047	-2.053888054316
177	23	13.7648335105887	25.02	0.787893802482879	0	0	-2.63991269583313	5.24254954137199	-0.403272506346407	-2.09423646106299
180	23	6.7457188388653	25.02	1.15624352667183	1	0	-1.32320008904045	2.30226013417333	-0.0395297266501364	-1.29255147700415
186	23	8.84572125939371	25.02	1.00381641363859	1	0	-1.38983316027288	3.09876461318936	-0.735794111605714	-1.57091379911075
188	23	12.0206175350782	25.02	0.903096838786825	1	0	-1.87809879397656	4.95169665429234	-0.457455103721721	-1.65272740581149
190	23	12.4646668673603	25.02	0.85310224868536	1	0	-1.68239313484381	5.05013692389679	-0.649840685417489	-1.87991643389412
203	23	12.6029080730428	25.02	0.680952380952381	0	0	-2.39455876929859	5.02472223865095	-0.407286364189609	-1.67186371083648
207	23	6.90496413044481	25.02	1.22760436283655	1	0	-1.90800610117197	2.24081280522948	0.000922730504533398	-1.03035641214088
210	23	9.97039978196641	25.02	1.15059385238751	1	0	-2.68040827936473	3.28886150368757	-0.353320089854288	-1.44486705414482
213	23	5.69374828613493	25.02	1.07380952380952	1	0	-2.34371146900632	1.06490774746203	-0.205329354758274	-0.828556896629902
230	23	7.59079504463466	25.02	1.27448357777677	1	0	-1.74268516528431	2.94518492447611	-0.592268493070179	-0.687018628466264
232	23	9.80935900989682	25.02	1.22284564599254	1	0	-2.04578053451342	3.76297984077412	-0.38738933588243	-1.30542882876761
237	23	10.8780169085562	25.02	0.588557751420682	1	0	-0.883242914396827	4.95528272653357	-0.440635696807426	-1.3509249122596
245	23	12.9903755269089	25.02	1.2704405827808	1	0	-3.18535625319615	4.54962038042387	-0.993953962769288	-1.64718918303825
260	23	9.96994544485133	25.02	0.386697746815637	1	0	-1.80546225790446	3.77849075280314	-0.616363300212299	-1.44940411941098
261	23	9.29731689093889	25.02	0.363849723533209	1	0	-1.96236186150393	3.51555846430148	-0.910352069600133	-0.954097297352623
262	23	9.17354088898242	25.02	0.34148203074871	1	0	-1.79024726731276	3.73755730009551	-0.715020786542327	-0.799167776432084
264	23	14.0907561497477	25.02	0.629661752770878	0	0	-2.92704262780058	4.81129270958621	-1.42412861007425	-2.06287652840419
267	23	11.4592344684519	25.02	1.34492621753472	1	0	-3.02287354768135	4.08297726933493	-1.03448775854405	-1.14047982365857
269	23	13.8508349312574	25.02	1.29291852875402	1	0	-2.8548282580344	4.9635801828078	-0.935418457734183	-2.05563345604455
272	23	8.8066173612124	25.02	1.21496712906834	1	0	-2.0506883565151	3.03107817070488	-0.51434721760563	-1.31532618318111
276	23	12.0114943899679	25.02	0.878455276874917	1	0	-2.09870735866988	5.12217161318218	-0.248379462595705	-1.38312783103665
287	23	13.5124634723298	25.02	1.36818606431142	1	0	-2.88135837709825	4.45555594034194	-0.817765261778673	-2.36009786069788
293	23	5.62179424107087	25.02	1.21185798394145	1	0	-2.210075902722	1.03564489903096	-0.708113061016501	-0.922186179451872
296	23	12.683470402391	25.02	0.514561213686366	1	0	-2.41596758041546	5.2516171490082	-0.611367141028593	-1.30697416510377
302	23	10.5499959468947	25.02	0.292818425624973	1	0	-1.71314196918333	4.58694029174609	-0.296172228418482	-1.13773285770073
305	23	12.4316285711346	25.02	0.34047619047619	0	0	-1.52909607602489	5.81070474869544	-0.476776247361566	-0.775553949635537
308	23	11.6052771316816	25.02	1.444280690177	1	0	-3.53211223233528	3.60469702128025	-1.33237085539606	-1.28833350050647
310	23	12.6255422763715	25.02	1.39204290404859	1	0	-3.13634755102818	4.04004172960514	-1.32591806862273	-1.79305709398987
311	23	9.55584306708954	25.02	1.36592812299484	1	0	-1.97037760585149	2.82422242315844	-1.02271044494955	-1.80485687530382
317	23	12.300238356712	25.02	0.974693974881964	1	0	-1.52929021943945	5.18187377387232	-0.816081948983326	-1.54109980039277
323	23	11.4859119003053	25.02	0.406585527759191	1	0	-2.22956952495381	4.97806539263304	-0.723017508900981	-0.613640798394414
326	23	11.1386163659753	25.02	0.331286231065259	1	0	-1.68331520684777	4.57846018065868	-0.26578973986574	-1.67226645747472
331	23	10.3214689590373	25.02	0.257946275761327	0	0	-2.36445979113523	4.15339630846632	-0.257280055699094	-1.0388630152648
336	23	11.6367925214607	25.02	1.46876975067533	1	0	-2.90681438091742	3.06639213295598	-2.18252371788113	-1.67999970390513
337	23	9.89371824488759	25.02	1.442617456125	1	0	-2.09491776610548	3.27279795230263	-1.24884334559656	-1.37258295025137
338	23	7.74945331661479	25.02	1.41646657250371	1	0	-1.9622629945455	2.61649019258962	-1.26450471380139	-0.572143596623989
340	23	6.26660092683659	25.02	1.36416936261104	1	0	-1.09731249481935	1.84334666091276	-1.01561376011004	-1.06711402918929
341	23	10.3296382706524	25.02	1.25959582114782	1	0	-1.41175610540731	3.55274515141732	-0.652943094011272	-2.12641497628784
342	23	10.7320603265157	25.02	1.23345743078555	1	0	-1.34737847968985	3.93390824452553	-1.30166280399096	-1.59063318419988
345	23	14.4038097152634	25.02	1.05056134438784	1	0	-1.06573024082819	5.78742979008583	-1.77246985969857	-1.76965675144352
351	23	12.7535961928912	25.02	0.374990551657238	1	0	-2.81413235856788	5.20746212960267	-0.590406137774194	-1.12484898479661
354	23	7.29319376489983	25.02	1.59847752110798	1	0	-2.49027197052912	2.49099698116146	-0.873573595845018	-0.297802781445434
357	23	10.635749760215	25.02	1.51995047060968	1	0	-2.4554551306059	3.03213416119328	-0.978669437852585	-2.03009263372699
362	23	5.48819366223094	25.02	1.38908320636131	1	0	-0.883991185703102	1.81950002843096	-0.647931316766665	-0.943652767907393
372	23	8.28043241115333	25.02	1.59783370923206	1	0	-2.53267536032138	2.9786639823859	-0.633986284037465	-0.559530785981169
374	23	6.93309340705315	25.02	1.54546003248811	1	0	-1.34922562479614	2.28887964292613	-0.212613721022373	-1.3565430334405
382	23	4.11776382265883	25.02	0.107986099718558	0	0	-0.985510773843988	1.54217062665301	-0.261779727602624	-0.450880414386596
385	23	7.71741179987407	25.02	1.23095238095238	1	0	-0.881559667505933	3.08425099232154	-0.598483339154233	-1.16904773511452
390	23	14.1717180184038	25.02	0.130952380952381	1	0	-2.69959372370839	5.81716651377479	-1.18208591103314	-1.14442478086026
402	23	11.7891006928055	25.02	0.23716484885598	1	0	-2.80857731828526	4.6606949125284	-0.412085260689108	-1.15147675728572
407	23	13.7252901534918	25.02	0.0370389266335811	1	0	-3.40472669053694	5.1436825384767	-0.442072790669797	-1.5933089471632
428	23	7.83278919062759	25.02	0.107986099718558	0	0	-1.17274144055263	2.97332769816471	-0.833362602562556	-1.03000863316787
430	23	14.1167775774851	25.02	0.167700872885146	0	0	-2.19207652517376	6.08487513758551	-0.934632709807045	-1.23567805356658
432	23	3.73630274808262	25.02	1.57687548055613	1	0	-0.772432289070255	1.53878540264015	-0.0942910875616336	-0.398721526731262
434	23	11.0310788059038	25.02	0.167700872885146	1	0	-2.62256572355166	4.22337118388157	-0.60736896869629	-1.15465685002841
435	23	13.8032241311901	25.02	0.152715406769758	1	0	-3.35862990398707	5.55643487647756	-0.036635002335949	-1.326793800912
444	23	9.68113167331694	25.02	0.157142857142857	0	0	-2.03070443183417	4.20752270332209	0.0470452807121517	-0.810212326912222
449	23	4.19390431928264	25.02	1.66015394199186	1	0	-1.03391573298226	1.81875293683741	0.170114926536127	-0.021784259317019
452	23	11.6675557119858	25.02	0.190669544719252	1	0	-3.45656578753151	3.91086280278382	-0.0919802327724838	-1.42899809958062
467	23	6.2662867572172	27.69	0.812327079104662	1	0	1.11285969617273	2.57964627994203	-0.734262938295735	0.309501761108332
468	23	11.5925090545735	27.69	0.903096838786825	1	0	2.2942776840623	4.01618935576737	-2.03190310325299	0.884658076988973
470	23	11.8396575748048	27.69	0.85310224868536	1	0	2.64923166248276	4.7013729757581	-1.6288934147162	0.240620751650327
471	23	10.7615983613956	27.69	0.828215577663147	1	0	2.19381113823496	4.39333812471172	-1.50106608042867	0.0440386643401513
475	23	13.749685647268	27.69	0.97187489746702	1	0	2.04000682461898	5.15754878121043	-2.35281936087152	0.763613547223818
476	23	13.6761993363093	27.69	0.745394019896832	1	0	1.36698938219528	5.59591760206334	-2.23507405362024	-0.112968811307787
478	23	9.23912688847709	27.69	0.598382172603593	1	0	0.904974095289517	4.01548130228839	-1.22311174565159	-0.0295015617880915
479	23	9.88786009907527	27.69	0.598382172603593	0	0	1.28991199213523	4.23087550973644	-1.3454836972825	-0.0439586480892668
480	23	11.8794670838932	27.69	0.745394019896832	0	0	1.11746069595039	5.22176791657067	-1.54850836513917	-0.301459780270992
489	23	5.88745206586159	27.69	0.399780268445741	1	0	0.798646967438515	2.1997481473831	-0.709975352971686	0.789064676751673
513	23	14.1377361761784	27.69	0.42312009198914	1	0	1.94232996582574	5.92656085588856	-1.65885092968929	0.837147979438174
522	23	14.0234162179503	27.69	0.951907620472613	1	0	2.17794571862497	6.03894938767604	-1.85968230922211	-0.296190001946433
526	23	12.8824937189908	27.69	0.414107788831574	1	0	2.00872341961305	4.93221986911077	-2.06060317031742	0.713112415570336
530	23	8.20275385438136	27.69	0.316460727879858	1	0	1.76084029828816	2.63867593311689	-1.26335474488403	1.02749669637504
531	23	7.16432507815041	27.69	0.292818425624973	1	0	1.81030189630364	2.31646679446334	-0.830965969359008	0.928907233705889
532	23	7.46010309156119	27.69	0.269647456073469	1	0	1.59160640047769	2.49981275024186	-1.21658762527602	0.744702953814877
540	23	10.2762654133239	27.69	0.406585527759191	1	0	1.53579694475472	4.21016895148574	-1.44889788608757	0.325952240527214
544	23	10.197399488326	27.69	0.306551664328371	1	0	2.17439429895433	3.34344030895381	-1.79742371058299	0.971817248250342
546	23	7.00169152886514	27.69	0.257946275761327	0	0	1.91304885724309	2.52753534151755	-1.09576689526452	0.227649434348622
552	23	8.18885047929331	27.69	1.31187883476238	1	0	1.4852668158558	3.28580086017012	-1.27750628345482	0.0231829597737195
560	23	10.8525320561335	27.69	0.349424535012833	1	0	0.969077360615056	4.80856758607613	-1.18825067637319	0.433918737116931
566	23	10.9715199247014	27.69	0.248464673298944	0	0	3.11718463316516	3.87751555019277	-1.51202195228971	0.613801005149136
570	23	7.55066692246554	27.69	1.38908320636131	1	0	1.32010353161514	2.80205367409808	-1.47029392725002	-0.0472250622207851
572	23	10.9825255960985	27.69	1.33674096863736	1	0	2.03017792963528	4.08692368451271	-2.07960897025021	0.018282234942758
579	23	14.1049861162608	27.69	0.267091498331051	1	0	1.94687535611054	5.74774376115352	-2.07613320075069	0.438445664409511
582	23	9.86186771073386	27.69	0.190669544719252	0	0	3.07183211436862	3.07122593606957	-1.32741227033486	0.932853178049152
589	23	12.6886021706585	27.69	1.20504655022477	1	0	1.39549947513575	5.18331827271266	-2.04746833727043	0.00375275609733994
609	23	12.6466725384473	27.69	0.235714285714286	1	0	0.998318460890641	5.55657352219414	-1.61102828786157	0.0455697895477285
616	23	10.4432917625466	27.69	0.183333333333333	0	0	2.50928052456694	3.93474393714542	-1.16017331719537	0.773555213533336
623	23	11.9371324597286	27.69	1.49308686620125	1	0	2.64747613071001	4.11577315811973	-2.2828270080414	0.50646491938085
629	23	8.02843746290979	27.69	1.33597103041357	1	0	1.39238406343448	3.31517443018187	-0.862961434092551	0.501908412936421
632	23	9.08343701837694	27.69	0.107986099718558	1	0	1.91507404279996	3.33035614546977	-1.56894062066911	0.330571960103203
639	23	11.5197235922069	27.69	1.62465415820932	1	0	2.08206923558426	4.22642829841861	-1.16367207036702	1.53934271049341
641	23	11.4145126891291	27.69	1.57230134493181	1	0	1.94731228818477	3.91922346085916	-2.35626914100871	0.483294521392034
642	23	10.7411549803585	27.69	1.54612565309143	1	0	2.09358074293193	3.79844535446449	-2.14835284439807	0.215607556575247
686	23	6.49001364554928	31.25	1.37443866092782	0	0	-1.47179151895735	2.70489314991072	0.0112320050310827	-0.608900804511998
690	23	5.28706468263881	31.25	1.46526293369231	0	0	-1.22989280594696	1.83155562317548	0.0254553262080553	-0.868517862947343
694	23	7.50568888438728	31.25	1.31605514086107	0	0	-1.76635250781044	3.02451565236336	-0.297115468410622	-0.653963197137163
695	23	6.63460019096701	31.25	1.33853576886654	0	0	-2.00091171971937	2.47176940913206	0.135593010776073	-0.515780053068705
699	23	5.57264287126328	31.25	1.45280438792329	0	0	-1.55129447956729	1.95682740076632	0.0718771388117012	-0.694878314811248
704	23	6.12734687670233	31.25	1.34823728036735	0	0	-1.28491182013603	2.71659084105268	0.657380802249806	-0.3105825992869
706	23	6.26844050010071	31.25	1.39425855425017	0	0	-0.93471641520104	2.58504674654029	0.956486616283277	-0.0395206179410089
709	23	4.95568899323975	31.25	1.38215259830044	0	0	-1.29397208337525	2.02343662223256	0.247136129927623	0.225516733239237
711	23	7.87136080473255	31.25	1.47622311791868	0	0	-1.15646997530429	3.41597971950339	-0.0110860052821901	-1.08358121349518
713	23	7.04144701864917	31.25	1.52378162176836	0	0	-1.29642313770772	3.19505138918454	0.0189688881920412	-0.500760175011588
714	23	10.9661742550497	31.25	0.815697745363675	1	0	1.4763021403779	5.06346861816015	-0.976606381276869	-0.238094556227751
718	23	6.49442494078733	31.25	1.1127100173749	0	0	-0.758965242600379	2.09499297493924	-1.01829720295246	-1.11832672614144
724	23	7.52557956116837	31.25	0.913668566512555	0	0	-1.24366570394583	3.211043773131	-0.62172635502819	-0.533426118297532
726	23	8.57249191037239	31.25	0.98414874527912	0	0	-0.955187455571023	3.90781633494988	-0.666772702778604	-0.413319807479812
729	23	9.92844398123937	31.25	0.878455276874917	0	0	-1.07883846282928	4.34291836969222	-0.82261443978077	-0.889078723325344
730	23	9.30058843287198	31.25	0.949382183639574	0	0	-1.0954491914851	3.99790982702266	-0.924649960919452	-0.707892548745538
734	23	9.72555330178993	31.25	0.843398400329289	0	0	-0.874796919031347	3.99108484926041	-1.21945606829234	-0.915941613332965
736	23	10.0925732152764	31.25	0.890861261279259	0	0	-0.736007918241498	4.65568087493028	-0.751336378484625	-0.684186134000625
738	23	13.175064853298	31.25	0.953347723596258	1	0	-0.862130213831414	6.10273790930059	-1.07475308942462	-0.668119640044499
742	23	10.5892472728225	31.25	0.832346354298942	0	0	-0.949569642625612	4.67478818789935	-0.925732660928685	-0.92278184037777
750	23	12.6655023131433	31.25	0.935920248748867	1	0	1.53088632620189	5.27047154286533	-1.97564078054252	-0.288302515653225
752	23	12.2565945468024	31.25	0.886229368917024	1	0	1.14683280760342	5.46403200669044	-1.49411292350411	-0.284816643658932
758	23	11.8047965968677	31.25	1.02912242737273	1	0	1.10978908342519	4.8545242178492	-1.85182095810342	-1.3777322023268
782	23	13.6811440888104	31.25	0.42312009198914	1	0	1.21570895427532	6.25206201583385	-1.29901486551636	0.320587410095211
790	23	7.77525271337824	31.25	1.1858242442799	1	0	0.983570786926865	2.76357848974965	-1.71752597164446	-0.490479773775193
791	23	11.3025209172387	31.25	1.15979756228728	1	0	1.52507794961319	3.95831058080289	-2.51989406179639	-0.243429279540799
798	23	11.6724218011472	31.25	0.34047619047619	1	0	0.943621354982285	5.08909371081936	-1.57596267247694	-0.213932944447894
801	23	12.4022972549437	31.25	1.39204290404859	1	0	1.05437502143788	5.77435577477424	-1.15853347807364	-0.27269150526597
803	23	8.7085091255036	31.25	1.33981629701634	1	0	1.57364430088996	3.33299696546452	-1.50848380515749	0.129544141569577
804	23	7.69465189135749	31.25	1.31370760232218	1	0	1.58782708552421	3.07192407134726	-1.16560245632637	0.0236213544378599
806	23	7.81939343892128	31.25	1.23540229110265	1	0	1.19413571083275	3.16459221805002	-1.34103686619229	-0.497857135838465
814	23	11.4340438347004	31.25	0.306551664328371	1	0	1.04979796248752	5.59658287251777	-0.397090538127715	-0.352286762581156
815	23	13.8041599470151	31.25	0.306551664328371	0	0	2.12410526098914	5.99493844224087	-1.59787453463271	0.1405540580105
817	23	6.78601007430484	31.25	1.36416936261104	1	0	2.06868531803094	2.42838297817749	-1.12967248656918	0.0394224451106834
823	23	13.8449517922446	31.25	1.20732129797883	1	0	2.59082547451261	5.47250097698333	-1.98128941692448	0.543130423492976
828	23	9.12453560594911	31.25	1.38908320636131	1	0	1.98703499864011	3.05469264237676	-1.85926505218326	0.384766134829038
831	23	13.0870646479843	31.25	1.12740797976352	1	0	1.7243265918275	5.42571646815002	-1.93329393909978	0.14145912292111
832	23	12.2912426567743	31.25	1.10124645932341	1	0	1.56575401774868	5.22899236099461	-1.62832576091293	0.217975067794104
837	23	9.29194536683876	31.25	0.117127370249989	1	0	-0.864375132876141	4.22256487650884	-0.537424023896493	-0.903136549886494
840	23	12.7116387320607	31.25	1.51927338223814	1	0	1.08086071965306	5.38836121781169	-1.83994707538317	0.112063276063032
846	23	9.5287467195472	31.25	1.15267853300628	1	0	0.70409760438524	4.26763667377018	-1.15361139100132	-0.257194564869798
848	23	11.9087822407105	31.25	0.34148203074871	1	0	-0.878092536868137	5.33076805910689	-1.24941454880984	-0.544957636784318
853	23	10.6514655800745	31.25	0.185194633167905	0	0	2.83907208617353	3.56441839872868	-1.19527387845512	1.17799107773724
854	23	13.8186862060899	31.25	0.211154369598295	0	0	2.88103281716213	5.23015873676376	-1.00708820900824	1.67592938008738
857	23	10.7285741225174	31.25	1.5452380952381	1	0	1.38981297001643	3.74479552506714	-2.20768860490122	0.539282688784107
860	23	11.7062905630612	31.25	1.36190476190476	1	0	2.15115985841028	4.65163566329974	-1.68771855332356	0.408954929047724
873	23	9.53385133515565	31.25	1.59783370923206	1	0	0.996790291476099	4.07159985082602	-1.39291962735608	-0.332706920799034
875	23	10.5148454102212	31.25	1.54546003248811	1	0	1.22095749731083	3.35205203436225	-2.31499380858016	0.964427619550549
877	23	10.4467399857552	31.25	1.41452819790761	1	0	2.11464538646356	3.48842289266496	-1.66568139740787	1.16123052987682
881	23	10.0258057766866	31.25	0.263211028172214	1	0	-0.736401094247166	4.65054980039582	-0.894635856248385	-0.185338054216174
882	23	11.4299993433148	31.25	0.133545749165525	1	0	0.915227695376706	5.34263818288146	-0.978996902890117	0.044205740876224
883	23	4.10493835305027	31.25	0.0585636851249945	0	0	-0.419993068552595	1.663668898755	-0.538219792376512	-0.361716781987615
891	23	11.4606525627209	31.25	1.51995047060968	1	0	2.354666824404	3.54096921388863	-2.243750082907	1.17715277431356
898	23	10.4628568537381	31.25	0.141040030663047	0	0	2.15075790536502	4.51216100347104	-0.695582949933853	0.459018554591246
899	23	13.9080701373753	31.25	0.165643115532629	0	0	2.4429736369252	6.18007111531557	-1.08643517922759	0.361520906217142
908	23	5.17188482157582	31.25	1.65332242974241	1	0	1.69893016529945	1.76301570577351	-0.947270058228835	0.00379269558189886
909	23	5.32256306768681	31.25	1.62718543082952	1	0	1.61811360774176	1.94226021426662	-0.708325770540503	0.145625893958848
921	23	6.62830122501866	32.14	1.68923495678636	0	0	-2.46869366847733	2.01179129988884	1.16220462903988	0.236746681417727
922	23	7.48005353509906	32.14	1.71202397094711	0	0	-2.62606312384938	1.93355629208363	1.22973603632353	-0.365048980398054
929	23	6.02986181235283	32.14	1.57230134493181	0	0	-2.5826442132524	0.927761668695954	0.753578768867495	-0.0551465586884556
934	23	4.40297959697247	32.14	1.65186968898511	0	0	-1.46841374413503	1.52634221160405	0.526613307574727	0.17831737008236
938	23	7.14709223616221	32.14	0.798272653311476	1	0	-2.44239123884077	2.39095900787395	0.855981332474614	-0.335322502974503
945	23	10.8067246974169	32.14	0.722496459359385	1	0	-3.25499539811537	2.68036387814302	1.14451997753659	-1.73199963088895
948	23	4.24589321782149	32.14	1.13619586475392	0	0	-1.20052900013144	1.05404405887895	1.00006207854159	-0.281876093121575
949	23	6.64898670149937	32.14	1.10124645932341	0	0	-2.44780111231619	1.17119594660689	0.712603107063744	-0.864093744796658
952	23	6.75945666603037	32.14	0.960515852522927	0	0	-2.71003498176262	1.36350867646779	0.648367479992762	-0.519470343326052
955	23	6.6195292087028	32.14	0.925602702465692	1	0	-2.53985380068978	1.5589757740939	0.583111662733573	-0.564121397378517
965	23	7.79535931437336	32.14	1.01164422416242	1	0	-2.62290409950152	2.73286789170532	0.584400452590754	-0.422254956647239
967	23	10.4889888651534	32.14	0.963012092473108	1	0	-3.72204839900034	2.66538207495761	0.969633351594358	-1.12102825293959
976	23	8.03668778338684	32.14	0.843398400329289	0	0	-3.18629394133559	1.21853403947579	1.02842919792651	-0.648859326280934
980	23	9.40457739732109	32.14	0.938847293420401	0	0	-3.30314482353685	2.51482534859109	0.925590736711236	-0.9265369615662
986	23	9.76564330049982	32.14	0.953347723596258	1	0	-3.30200905884997	2.86107475015706	1.18755742817701	-0.80849117903108
987	23	6.77594522841069	32.14	0.928931554098334	1	0	-1.9880491014684	1.92084647858184	0.932191947632562	-0.880616626810019
994	23	4.51183420652785	32.14	0.761327906624928	1	0	-1.08319815848527	1.37825075675204	0.454198026999568	-0.816292358332627
998	23	8.94076908378594	32.14	0.808518283070307	0	0	-3.69248708624309	1.98516982685911	0.528501116704351	-0.634011625415425
1016	23	5.70332601995911	32.14	0.79784289680479	1	0	-1.70275678650239	1.98454436490014	0.150894441626593	-0.623929243064316
1018	23	5.68947729126998	32.14	0.749981103314476	1	0	-1.53163892733122	1.64346150649813	0.142867015947391	-1.03571420541275
1025	23	9.4612737296991	32.14	0.79784289680479	0	0	-4.0498736519951	1.77516978364185	0.691217637290174	-0.573270376038491
1027	23	11.2556541540583	32.14	0.846240183978279	0	0	-4.26128353073209	2.00912278577971	1.33398488238545	-1.17413933952964
1028	23	4.91800603383398	32.14	1.16245595825187	1	0	-1.65716797694951	1.69565076669326	0.356692735806238	-0.300349646115612
1029	23	5.2017951572401	32.14	1.13710108003341	1	0	-1.49114199703377	2.06280990787179	0.47945880981762	-0.34446734570084
1043	23	8.55756101638903	32.14	0.763577033848789	1	0	-2.15448172860306	3.07179829868358	0.573137571062883	-1.20530018850509
1045	23	8.35522006225676	32.14	0.715340491053449	1	0	-2.72645701872949	2.33533378136252	0.516338720311506	-1.11445543352662
1047	23	9.73959437901614	32.14	0.667728745827627	1	0	-2.56547352670918	2.5608662279391	1.19454974262038	-1.73590360200968
1049	23	11.6511158535882	32.14	0.620885550011556	1	0	-4.08062062254178	3.62739468311762	0.524530945635703	-0.996548720809755
1050	23	7.42137733563062	32.14	0.667728745827627	0	0	-3.06838635521866	1.44422590613825	0.95132987647407	-0.125423521336376
1058	23	7.56852277939602	32.14	1.13074935521025	1	0	-2.64342955526896	2.33994639246685	0.823245331108826	-0.48190353387556
1060	23	9.65744132939996	32.14	1.07986099718558	1	0	-3.0847918142815	2.76025027354523	1.41407434260788	-0.902289428922165
1061	23	8.50074093361302	32.14	1.00381641363859	1	0	-1.9585907632326	3.04472931584887	0.65424531304348	-1.34553563906593
1064	23	12.7826699663162	32.14	0.903096838786825	1	0	-3.11305024825309	4.89735271847246	0.719246224901041	-1.63560235126745
1069	23	12.4739756610109	32.14	0.778698839145255	1	0	-3.50150014935129	4.00825230230029	0.534829716087636	-1.84191029661439
1071	23	11.7095387544003	32.14	0.729582243090597	1	0	-3.44658245232366	4.14965206241892	0.445686572333671	-1.25393932357594
1077	23	12.7672609453301	32.14	0.585636851249945	1	0	-4.36503575140113	3.93956556907183	0.333004518237947	-1.30226954290884
1092	23	10.6457335015318	32.14	0.997303621005988	1	0	-2.21782818444078	4.21513705444295	1.06296137238281	-1.5547298045412
1098	23	8.91463807830736	32.14	0.598382172603593	1	0	-2.55288078419406	3.09955290303958	1.00808372362452	-0.953640795044873
1101	23	12.281010423044	32.14	0.574401986176368	0	0	-4.01047201484153	3.84756989666305	1.29906131495091	-1.11819172427592
1103	23	12.583594211241	32.14	0.622540512209771	0	0	-4.26636605619391	3.34604044169524	1.25313441544422	-1.42545036472406
1105	23	11.7604573242054	32.14	0.671314579989235	0	0	-4.29818958586749	3.93100143741961	1.0062720959638	-0.226462167299255
1106	23	12.6435797255185	32.14	0.695898251483098	0	0	-4.46707126157176	4.15497493995633	0.957299507179181	-0.680870441909333
1107	23	12.9205805240313	32.14	0.720595149591303	0	0	-4.67310470100652	3.68280860074655	0.725153309370678	-1.1894484793662
1116	23	13.9348499379019	32.14	1.01705412489726	1	0	-2.65618095994235	5.39470227996504	1.61977032384019	-2.29425003272863
1143	23	12.8464406587137	32.14	0.883516217751252	1	0	-3.87999481139838	4.45354940802018	0.366707989534092	-1.37652769242654
1155	23	10.5693799494549	32.14	0.409945795874961	1	0	-3.27080759550956	4.06822185022995	0.541787048847669	-0.499984940392396
1168	23	5.13349732988706	32.14	1.21496712906834	1	0	-2.0120844158561	1.57594092543172	0.162089064015902	-0.0797724266080898
1170	23	12.0946821882463	32.14	0.930038523572437	1	0	-3.03066580453121	4.92231852166854	1.15600078708278	-1.18193815514335
1174	23	13.9896966899595	32.14	0.597234746480501	1	0	-5.11010932746135	4.31902548931185	0.733996110745105	-0.913241506617543
1175	23	13.1809529016878	32.14	0.521841541183057	1	0	-5.3321867199784	3.53436548500912	0.524742117995117	-0.656277062326891
1180	23	10.859531760186	32.14	0.398921448402395	1	0	-2.94189541331838	4.27487170748579	0.788433380664637	-0.980625129960124
1182	23	7.45225392647049	32.14	0.351382110749967	1	0	-1.75954037757314	2.97692155319443	0.311538358143423	-0.875249980527723
1184	23	8.24249461920921	32.14	0.305430813539516	1	0	-2.2402510013578	2.82831438321859	0.271056286001486	-1.13930985390038
1186	23	12.9062969983562	32.14	0.398921448402395	0	0	-4.16065761628257	3.86679491591048	0.526436462422152	-1.64311989133012
1189	23	7.61389906299866	32.14	1.42033538564304	1	0	-2.81365582223553	2.08160200811958	0.428560510773109	-0.7008327639987
1190	23	11.1475267577211	32.14	1.39425855425017	1	0	-3.17517590165776	3.14187831936863	0.838104619163813	-1.84763927607521
1194	23	6.2416923896598	32.14	1.28999727539307	1	0	-1.61543758614155	2.56796062689636	0.222542463173232	-0.477707433690876
1204	23	8.66172803286626	32.14	0.464096420508007	1	0	-3.30833958531435	2.58489806196218	0.231036535219505	-0.504459849612755
1205	23	10.8503938565859	32.14	0.43903238275391	1	0	-3.47608607084576	3.29444594448279	0.478311437637133	-1.360680676468
1227	23	13.8498693875356	32.14	1.0007366900951	1	0	-3.65598129875071	5.24689254596199	0.680336163546526	-1.56433874831588
1231	23	8.76503740833923	32.14	0.457397002767388	1	0	-2.60457457258231	2.80160493540997	0.603129450683074	-1.13953195949159
1233	23	11.7250623975064	32.14	0.406585527759191	1	0	-3.54208317076301	4.19982395880064	0.176644763714852	-1.10954410904421
1237	23	10.6121491681429	32.14	0.306551664328371	1	0	-3.46121073062545	3.21261965924632	0.255954712077082	-1.31352521063661
1255	23	7.08653615882079	32.14	1.31187883476238	1	0	-1.29297952581191	2.81851687327258	-0.000956277572518307	-1.08082168552234
1262	23	13.8888096722739	32.14	1.12892801278464	1	0	-3.38559045317322	4.91804698169539	0.744691493493785	-2.11320809188802
1267	23	6.08539372152583	32.14	0.477931341666289	1	0	-1.77318088000574	1.89219137120956	0.677673402922011	-0.77942043603083
1275	23	12.6254942227077	32.14	0.273436599042895	1	0	-4.52695517616851	3.65405450644706	0.314479161247114	-1.27816001439306
1287	23	6.94410850399697	32.14	1.51995047060968	1	0	-1.44927326055262	2.52544467444006	0.599813011089344	-1.1843322004995
1294	23	13.3807815248059	32.14	1.2582336537534	1	0	-2.99170996348023	4.99285887014265	0.543035604537329	-2.04089516277076
1295	23	13.1481207627099	32.14	1.23206636523552	1	0	-2.7073392778796	5.14699742519128	0.238709758949149	-1.92493662267354
1298	23	11.0546747946861	32.14	1.15357081429047	1	0	-3.31384996258949	3.70111159493796	0.429425988653768	-1.32517590783965
1302	23	10.6836480109381	32.14	0.396333822511041	1	0	-3.92384278263575	2.56031154698547	1.46244861130595	-0.694106871737724
1305	23	13.9496805735561	32.14	0.318620894444192	1	0	-4.62449159617695	3.48593226461889	1.80314505202289	-1.58122207884893
1312	23	6.60914003105897	32.14	0.190669544719252	0	0	-1.47635864049886	2.34960538286413	0.0878219714371349	-1.08775282373119
1314	23	13.4320399723619	32.14	0.241464259595766	0	0	-2.59371790230314	5.39197319033314	-0.245130978200196	-1.79681707611643
1325	23	7.3715126693083	32.14	1.15267853300628	1	0	-2.58942052827302	1.85330214358799	0.493109323763993	-0.927492619022996
1326	23	9.63060749275617	32.14	0.367600850770953	1	0	-3.692343530134	1.61205386286667	1.45906161517737	-0.596642838998639
1328	23	11.1209472051197	32.14	0.315375096111227	1	0	-4.30980335938149	2.65300347786005	0.99490405862112	-0.84830019713324
1342	23	10.57846597598	32.14	1.38809523809524	1	0	-2.22017736625266	3.97842654299943	1.08649402499965	-1.68064941991975
1347	23	6.09665910568991	32.14	1.25714285714286	1	0	-1.95286130729874	2.05607034605688	0.218057638458625	-0.58970545111888
1361	23	7.88560536826613	32.14	1.41452819790761	1	0	-1.63605729173408	3.44474077411286	0.189001226966958	-0.72217049818407
1365	23	5.28928315924824	32.14	1.30978568810047	1	0	-1.24485587789888	1.98454025278336	0.382985277370799	-0.748677333922822
1371	23	13.6838713818927	32.14	0.159310447222096	1	0	-5.05715549720811	3.74160837794944	0.438474345979315	-1.37928054864411
1373	23	9.69231598867273	32.14	0.107986099718558	1	0	-3.54015727917704	2.4928606224466	0.730404825939098	-0.982961675446722
1380	23	3.63526932149547	32.14	0.0828215577663147	0	0	-1.07905134942219	1.13567523578919	0.170149528388384	-0.508912600034379
1381	23	12.303421602452	32.14	0.185194633167905	0	0	-3.23378927758235	4.62341690027947	1.12130142838795	-1.40462295532543
1390	23	12.725675907635	32.14	0.165643115532629	1	0	-4.87226505540252	3.53613456669672	0.018920112939171	-1.11717392260227
1392	23	10.9958811242716	32.14	0.117127370249989	1	0	-3.99350535656509	2.68495096480684	0.962840843067769	-1.17132899913042
1395	23	10.4293115170326	32.14	0.0585636851249945	1	0	-4.25214685743283	2.48169297555367	0.885078543624644	-0.483350864872882
1402	23	11.9343794413674	32.14	0.165643115532629	0	0	-3.64373618028808	4.4044081777162	0.781241389233452	-0.923481028882223
1405	23	4.41307410545329	32.14	1.49492338210604	1	0	-1.30487935739218	1.74678387678475	-0.0801999839807308	-0.154761972506107
1409	23	7.9435097483431	32.14	0.199460724201198	1	0	-3.14620207659447	1.71666641362877	0.489901206543376	-0.795080261936463
1413	23	10.2308807035067	32.14	0.111116779900743	1	0	-3.8336215188949	2.42933716642571	1.02715837644953	-0.895368976554253
1425	23	7.50848970387635	32.14	0.211154369598295	1	0	-3.06756926797339	1.34588052712953	0.662849328855596	-0.656467724357697
1426	23	8.12017345924255	32.14	0.188862209667161	1	0	-3.46419956538355	1.63028730123416	0.736474013030474	-0.270427334186762
1433	23	9.05867797559777	32.14	0.107986099718558	0	0	-3.02253137061843	2.2084359999747	0.988664629607639	-1.1594824829007
1434	23	5.92567120241829	32.14	0.117127370249989	0	0	-2.16607487576562	1.04856772560987	0.781315358343361	-0.654194014740015
1435	23	5.78558672862566	32.14	0.130952380952381	0	0	-2.14346280666402	1.43684702797067	0.358554422813921	-0.627302238412143
1448	23	11.8868841061245	32.14	0.130952380952381	0	0	-4.55134736028363	2.83117293440489	1.0717817607743	-0.985649220163652
1466	23	10.0301325462169	32.14	0.188862209667161	0	0	-3.64125146513373	3.02522939959625	0.128081044858851	-0.862981478828028
1496	23	10.4178006073795	35.7	1.68700011492445	0	0	-3.2335902546463	3.27020591453275	-0.0209389450324415	-1.35537427334488
1497	23	10.5082225334779	35.7	1.71022004657581	0	0	-2.94829242676344	3.57922763592328	0.318566608007883	-1.3957469575211
1502	23	5.17629314688203	35.7	1.55937840107282	0	0	-2.23633984965727	1.01384303936884	-0.161336917851775	-0.588005374628029
1507	23	8.93751748887951	35.7	1.67496234770014	0	0	-3.00461939135471	2.20430565922142	0.0335763499869762	-1.4429179973393
1513	23	4.90169610221406	35.7	1.59310447222096	0	0	-1.88447583612194	1.12265392871896	-0.262266501690655	-0.682135086036596
1524	23	5.33963170177343	35.7	1.55783805654851	0	0	-2.1836441656608	1.04976803288038	0.0133230102332949	-0.688450188097788
1525	23	6.09852579977608	35.7	1.58121949837485	0	0	-2.14292356132685	1.67182320804431	-0.191142276783365	-0.786870288556012
1527	23	6.51225656806216	35.7	1.65186968898511	0	0	-1.2553012730024	2.22157231987953	-0.147622928800736	-1.23704284710865
1531	23	7.7774781947782	35.7	1.33853576886654	0	0	-3.13666912374518	2.01949424555067	0.191893701833945	-0.538891780973584
1544	23	6.55686746062445	35.7	1.64082863032808	0	0	-1.20676418081962	2.32965576228867	0.00674576958061327	-1.2438272275908
1545	23	6.31194993066836	35.7	1.66469270859788	0	0	-1.36672183064641	2.15064465467822	-0.0380579478931574	-1.12656260831399
1546	23	5.62173749844581	35.7	1.28012231912714	0	0	-2.30582579688632	1.05247404726031	0.305980995595862	-0.600968730173375
1549	23	6.74170387952135	35.7	1.34823728036735	0	0	-2.45327119233656	1.67120395935383	0.37706670666072	-0.803681395853612
1561	23	6.67333883281147	35.7	1.38215259830044	0	0	-2.804967004377	1.52238062166806	0.661300269586205	-0.095811981846107
1570	23	8.01330043399439	35.7	0.798272653311476	1	0	-2.19456812528753	2.53834389659883	-0.625223158714888	-1.13043950882935
1577	23	10.5452970849567	35.7	0.75952380952381	1	0	-2.84361828674935	3.44536381942835	-0.0754303822004244	-1.60129709678478
1578	23	8.77615816720765	35.7	0.74170392782652	1	0	-1.80485752263123	3.22653905400187	-0.67227535010875	-1.17286769133689
1584	23	4.94343339558806	35.7	1.13619586475392	0	0	-1.24346807620989	1.58072517934418	0.0700382331920503	-0.853376338419703
1587	23	7.58959271718152	35.7	1.10124645932341	0	0	-2.00316510594597	2.81552478455822	0.226099058438239	-0.908889805626494
1593	23	7.76617694364424	35.7	0.960515852522927	0	0	-2.60026140177636	2.03054022385041	0.293032212118388	-1.12728058760602
1594	23	9.10925201447836	35.7	0.98414874527912	0	0	-3.25888767460979	2.40254160955703	0.147103678224416	-1.15039011016326
1595	23	11.1446156323306	35.7	1.00790807358968	0	0	-3.72750733434892	3.09860451611701	0.146791473498761	-1.53493929538596
1597	23	7.03657326551313	35.7	0.925602702465692	1	0	-2.0590145807536	2.45308792000919	0.452277571551941	-0.787167962994628
1599	23	7.22390781033786	35.7	0.878455276874917	1	0	-2.17421111758128	2.41075499182653	-0.0106051368136515	-0.868359725136023
1606	23	9.53842960251058	35.7	0.973285456841345	0	0	-3.28473749008883	3.14715788480658	0.334833719909315	-0.717625720467925
1619	23	7.98982031921692	35.7	0.867059042522454	0	0	-2.57100860957442	2.37296595959727	0.32473369377952	-1.0384915899111
1623	23	8.06364587836336	35.7	1.07668025096209	1	0	-1.76105934194276	3.14338129864456	-0.199688769943442	-1.00861554718612
1627	23	13.2160764428056	35.7	0.953347723596258	1	0	-3.98040014670981	3.96809293477471	0.724727424087282	-1.89999250746748
1629	23	8.13916999599719	35.7	0.904614649670838	1	0	-2.55961880492646	2.34958279951669	0.363446195481938	-1.15865368193926
1637	23	11.523757803832	35.7	0.761327906624928	0	0	-3.2336556441047	3.69151723072403	0.647503875598521	-1.69211966567552
1640	23	8.68375106801786	35.7	0.832346354298942	0	0	-2.80712306111916	2.85645101450363	0.0399927530660634	-0.900147279469007
1649	23	10.9180022528183	35.7	0.944311048335807	1	0	-2.0409839276209	4.24692772988819	-0.0991151304958227	-1.69204747877029
1651	23	10.1287504050928	35.7	0.895086106652313	1	0	-2.21963057659816	3.37838296525398	-0.840075106560932	-1.59715230254611
1652	23	8.51366852799833	35.7	0.870611769164482	1	0	-1.91424014254697	3.07939235884827	-0.543993895929176	-1.14356027989755
1669	23	8.69363125602921	35.7	1.11178494307001	1	0	-2.29288373097057	3.32548402214599	0.0834645226532875	-0.911610281007502
1672	23	12.3147944121801	35.7	0.960872855268026	1	0	-2.22774763353019	4.74198871182719	-0.415988304740057	-1.88765669802199
1676	23	12.3935529211707	35.7	0.861503458273256	1	0	-2.25833078152268	4.82027485699225	-0.748159722797429	-1.66160130411425
1681	23	9.64821651239752	35.7	0.739388268325829	1	0	-1.69771572877793	3.97819380099762	-0.437304241582694	-1.14187496397651
1687	23	11.3178228037656	35.7	0.691448412413738	0	0	-2.85810374142146	4.28515372349382	0.0672063952022764	-1.34370039727017
1690	23	12.0121780345187	35.7	0.763577033848789	0	0	-2.43734494979517	4.61404759954155	0.114046684340781	-1.84511710745337
1693	23	6.41355419331214	35.7	1.18176815142346	1	0	-1.70538823220889	2.14627842609874	0.0946372703763739	-0.960987272080424
1706	23	10.6432136565458	35.7	0.632921455759716	0	0	-3.18134864989535	3.6334576311075	0.397721356946704	-1.22295095973391
1710	23	14.3859128793016	35.7	0.754085621608417	0	0	-3.3845614110422	5.49376487644688	-0.504953601166527	-1.68205766728951
1713	23	7.76157572478743	35.7	1.20191174248973	1	0	-2.25754534349521	2.53757565465938	-0.197921191234809	-1.02938712839406
1719	23	14.0093988990171	35.7	1.0482736050385	1	0	-2.25381598236936	5.03535474966262	-0.342129080233186	-2.71674696441058
1720	23	13.0675761921812	35.7	0.622540512209771	1	0	-2.8453749770443	5.36976091606334	-0.544419845360584	-1.16968129143125
1725	23	13.2931067182857	35.7	0.646857044702444	0	0	-3.50473831981043	5.13471158329108	-0.530639618585704	-1.1314151750141
1753	23	13.9644810596382	35.7	0.857913013789291	1	0	-3.09243636474642	5.43054077203458	-0.896205791879464	-1.45555757137681
1760	23	14.1279982533746	35.7	0.457397002767388	1	0	-3.83031395254205	5.46504370643708	-0.870810529116854	-0.947907450651244
1766	23	13.4065705866566	35.7	0.433529521261227	0	0	-4.10056691809684	4.59680605918482	-0.118296466464619	-1.41822875729728
1767	23	10.5128478071332	35.7	0.654761904761905	0	0	-3.26933566693383	3.44072576965468	0.218356283571374	-1.23060833661536
1771	23	11.7527315523954	35.7	1.26692621758977	1	0	-2.62184403820696	4.15876594433433	-0.361042264754013	-1.83885475651623
1772	23	9.08460242113077	35.7	1.24094223947908	1	0	-2.71773404798849	3.17103276935459	0.0367961685245877	-0.971081202698224
1791	23	11.6992174370095	35.7	1.31605514086107	1	0	-3.11632960751337	4.42471393455725	-0.0586178712511048	-1.2200934162082
1801	23	10.4288517943375	35.7	0.43903238275391	1	0	-2.46566424353284	4.08745902030717	-0.759639896637049	-0.86538530985681
1802	23	11.6911414477967	35.7	0.414107788831574	1	0	-2.49668512844268	4.76148209362573	-0.678789811923008	-1.03093205010125
1806	23	7.15163544160065	35.7	0.292818425624973	1	0	-1.53980597741652	2.99364412710311	-0.0693406856131426	-0.695254967519269
1815	23	10.4371587767688	35.7	1.41816047692847	1	0	-2.79703815674729	3.48405023717954	-0.264382886412736	-1.50361234082387
1831	23	10.1565533281424	35.7	0.331286231065259	1	0	-2.25403706797974	4.14787839839175	-0.736371176923158	-0.700277575142792
1836	23	13.5891209288514	35.7	0.211154369598295	1	0	-4.88440315611352	3.51473223181928	0.817893303635935	-1.55463058949523
1840	23	13.7608161221559	35.7	0.331286231065259	0	0	-2.6241877421358	5.44610225411593	-1.38146488229545	-1.21725249305317
1845	23	8.33301977505612	35.7	1.46876975067533	1	0	-2.54409516473571	2.7529801261405	0.528166115613502	-0.955998978419224
1847	23	5.50916012698717	35.7	1.41646657250371	1	0	-1.6178856444144	1.98824257039254	-0.103342126071337	-0.527435821801473
1851	23	10.9262795920941	35.7	1.28573633138066	1	0	-1.4134976805947	4.40713891592038	-1.46241032481727	-0.785242502557652
1852	23	13.0829358749071	35.7	1.25959582114782	1	0	-1.80184184818104	4.87074741167401	-1.57536133482603	-1.76402664541886
1853	23	14.0805616454027	35.7	1.23345743078555	1	0	-1.97983538937201	5.51692149760625	-0.967593032791712	-2.13717361678581
1855	23	8.13627172750427	35.7	0.477931341666289	1	0	-2.2770117123121	2.84880287986045	-0.185807945369937	-0.970879521351493
1856	23	9.91575447500317	35.7	0.452117717899888	1	0	-2.73363527882724	3.72084105256163	-0.553502443535485	-0.819320550055434
1858	23	12.7497592682461	35.7	0.400637247496576	1	0	-3.2195754981839	5.27095808214545	-0.192998304133993	-0.809340331113826
1862	23	12.8161925865982	35.7	0.29861737324025	1	0	-3.45815055772312	4.91041083424001	-0.517514788321136	-1.06991792853039
1863	23	11.6060309500242	35.7	0.273436599042895	1	0	-3.36753530719862	4.20513651829072	-0.522488142083069	-1.05031224576746
1865	23	12.7894861095603	35.7	0.223771526663078	1	0	-3.59597343902572	4.69024615445956	0.36430359132863	-1.37669632186883
1875	23	10.7089334443122	35.7	1.51995047060968	1	0	-3.37737430305127	3.60005185532602	-0.232601457211108	-1.09652171598166
1903	23	10.9810866807527	35.7	1.51927338223814	1	0	-3.19556675634412	3.36755214008046	-0.499261737410097	-1.61977319407088
1904	23	13.8514986876466	35.7	1.36215657012766	1	0	-1.77754092557648	5.24013456433756	-1.47094129326279	-2.0179546450178
1909	23	11.0280610908444	35.7	0.367600850770953	1	0	-3.89489182612276	2.64980332468406	0.820184077864991	-1.41143608883909
1918	23	11.4688104172905	35.7	0.133545749165525	1	0	-3.70009529240162	3.17556004840864	0.522429441894462	-1.64388430689764
1924	23	13.9377925720155	35.7	0.23716484885598	0	0	-2.65110697637961	5.80671921031694	-1.16766891070151	-0.973844016586034
1930	23	9.8733449434811	35.7	1.51904761904762	1	0	-2.01079463257832	3.86464769387561	-0.490531202506112	-1.20850852641646
1933	23	10.3125943585653	35.7	1.28333333333333	1	0	-1.49751497482271	4.17495199649252	-0.413374297549641	-1.56888615077088
1934	23	9.28249978851987	35.7	1.25714285714286	1	0	-1.68279099871871	3.53633931591757	-0.0537407016930758	-1.55591538548053
1937	23	9.00390448289465	35.7	0.314285714285714	1	0	-3.14013290497071	2.44522462238367	0.661475821832748	-1.00079766082157
1949	23	4.20173708161967	35.7	0.0785714285714286	0	0	-1.58768922649325	1.1728110272593	0.336929179352952	-0.267382565627424
1952	23	13.921896000699	35.7	0.34047619047619	0	0	-4.88154051279146	4.40531353352613	-0.635421102674061	-1.20035482025254
1954	23	11.253725050721	35.7	1.59783370923206	1	0	-1.8603254283038	3.94276853961573	-0.034153775898666	-2.30412711369251
1968	23	10.5739738711265	35.7	0.133545749165525	1	0	-3.31602723697317	3.52817532343359	-0.0234119939063404	-1.14603172662899
1969	23	8.99005062600538	35.7	0.107986099718558	1	0	-2.47738532383133	3.17611910914942	-0.471494617016408	-0.999787588167442
1970	23	8.15074998557031	35.7	0.0828215577663147	1	0	-2.57107578208151	2.72140549646284	0.108122970254672	-0.868618415642855
1972	23	10.0824758367903	35.7	0.0370389266335811	1	0	-3.69923128556045	2.8613560497107	0.294880522906875	-0.961901107286266
1975	23	3.57797806775264	35.7	0.0828215577663147	0	0	-1.20133461102125	1.09895479335913	-0.0529120635420788	-0.404120431940373
1981	23	5.96430070242018	35.7	1.33674096863736	1	0	-1.12430883872633	2.39283488739914	-0.225436840844267	-0.763037655789604
1988	23	9.52933649746069	35.7	0.0944311048335807	1	0	-3.07603244627022	3.18325518332558	-0.271859030203973	-0.920708968314304
1989	23	10.0858106672604	35.7	0.0740778532671621	1	0	-3.45303896312423	2.98856451483429	-0.250881770644333	-1.17977973003665
1996	23	9.4733583108935	35.7	1.59954996505359	1	0	-1.70324646504522	3.1291406678545	-1.5519756583524	-1.16883635611647
1998	23	6.36038708489511	35.7	1.442617456125	1	0	-1.3093241151307	2.32524729635221	-0.377775955009662	-0.922597400357041
2000	23	7.58067419113335	35.7	0.223771526663078	1	0	-2.42925620069145	2.12384002764488	0.419674210253903	-1.06473891905616
2001	23	7.35431317319859	35.7	0.199460724201198	1	0	-2.3432829187552	2.08404726055224	0.367943578124758	-1.03857092792915
2002	23	8.12391002497709	35.7	0.175691055374984	1	0	-2.71633332052641	2.15355625954102	0.23639904038439	-1.17754010091743
2003	23	9.3259560072164	35.7	0.152715406769758	1	0	-2.8908353155076	2.7733129402441	-0.145476737141873	-1.34657634120459
2012	23	12.8744609052923	35.7	0.175691055374984	0	0	-3.99634531644294	4.25149942616107	-0.694928376875888	-1.38408171298472
2015	23	4.25407608148682	35.7	1.52265581324986	1	0	-0.899419552783629	1.61609715129837	-0.422173564515422	-0.420813668330562
2016	23	4.38138440209805	35.7	1.47040340308381	1	0	-1.02022954079627	1.54443524877288	-0.390431651044011	-0.551219633198903
2017	23	7.97515185782061	35.7	0.211154369598295	1	0	-2.70468831866389	2.02460590222365	0.428524683037182	-1.1298642693825
2018	23	7.1615074263823	35.7	0.188862209667161	1	0	-2.66561308114304	1.82108630763062	0.109908744896803	-0.852909943150707
2030	23	13.0850663812869	35.7	0.188862209667161	0	0	-4.07786025111185	3.86646825495549	-0.930051763364171	-1.79210737822256
2033	23	3.1591247445882	35.7	1.55077699784726	1	0	-0.822204702922492	1.14806371029888	-0.213126228846636	-0.332558978829753
2039	23	10.2815369231638	35.7	0.133545749165525	1	0	-3.86118132013586	3.08782217899118	0.272966491151717	-0.684996247571281
2042	23	6.217487246443	35.7	0.141040030663047	0	0	-1.78544853302089	2.04093479174988	-0.091383425903697	-0.844813460806361
2046	23	8.7031205460061	35.7	0.204554158178508	0	0	-2.70053932881073	2.36977891750352	-0.122576119438611	-1.42999224991421
2047	23	3.43814198884373	35.7	1.60532878217087	1	0	-0.965119522381736	1.09038178506729	-0.320179493019814	-0.447118622176371
2058	23	8.09341363368484	35.7	0.204554158178508	0	0	-2.56987188346687	2.22201052244818	0.163303912068637	-1.24952912713284
2061	23	9.4675651504762	35.7	0.199460724201198	1	0	-3.18604065050944	2.71680429852889	0.677662985088075	-1.07919552245369
2062	23	9.61030175667628	35.7	0.190669544719252	1	0	-3.67934103672808	2.13087211048458	0.446468532401855	-1.16372416426693
2068	23	7.29135871393913	35.7	0.211154369598295	0	0	-2.47791950501613	1.87668472255482	0.245990864362413	-1.05310143845915
2074	23	6.38561270582801	36.59	1.54967080111769	0	0	-1.46468444149222	2.63344807198057	0.146205382363246	-0.668337561830324
2079	23	3.78961633154621	36.59	1.53655753888189	0	0	-1.41562353985742	1.21506618411102	0.19445827411534	-0.130434668165247
2085	23	4.35967377551484	36.59	1.5008765390556	0	0	-1.61421764646767	0.986834816773656	0.535485508796102	-0.360114870802817
2087	23	4.22291839305299	36.59	1.54679098726255	0	0	-1.48746468656731	0.950952733785499	0.554607813920099	-0.425324230696821
2094	23	5.00224031250512	36.59	1.39696179889562	0	0	-1.69360480305113	1.27293765205241	0.74322357477231	-0.430532434501203
2095	23	4.36097374188019	36.59	1.41961078630042	0	0	-1.42868536139446	1.44811661717211	0.34134782045769	-0.370380518037968
2098	23	4.26304466515421	36.59	1.48825522949456	0	0	-1.43881178324703	1.09428815714749	0.279412403685355	-0.584193803538611
2105	23	5.24024588659346	36.59	1.33853576886654	0	0	-1.71197078578043	1.8177434710528	0.918812966438355	-0.106762748283264
2109	23	4.18566145805903	36.59	1.47599076990152	0	0	-1.61704644222464	1.32856604885221	0.352743140787368	0.0683991100326691
2110	23	4.89233905635648	36.59	1.49927609138075	0	0	-1.56303368164952	1.8794901463435	0.154655428190632	0.0159895301693791
2114	23	4.6673569968015	36.59	1.39425855425017	0	0	-1.78327441106634	1.09570687421112	0.440512264282849	-0.389676467487747
2118	23	5.77084567666645	36.59	1.38215259830044	0	0	-2.09433411709508	0.935970087838306	0.929503999660372	-0.506761180006706
2128	23	6.98859193578022	36.59	0.949382183639574	1	0	-1.91327255602619	2.91673874828748	0.279679236191432	-0.224538661993973
2133	23	8.49272690147585	36.59	0.973285456841345	0	0	-2.50625676528535	3.40502505294601	0.265331467796186	-0.280127424668337
2138	23	5.24196988510388	36.59	0.890861261279259	1	0	-1.37932459347444	2.21420415271456	0.205501111607408	0.0364641749067142
2141	23	6.38194036180107	36.59	0.890861261279259	0	0	-1.3404715389996	2.76627102730009	0.161305333861779	-0.606294688950137
2142	23	6.9855296088982	36.59	0.914794005534775	0	0	-1.52022846051484	2.87766731948949	0.282948350382607	-0.842012081498427
2148	23	8.37186241725406	36.59	0.808518283070307	0	0	-1.71747400393959	3.15406982604544	-0.499560360591439	-1.11495595362006
2151	23	6.79578581429249	36.59	0.880405235493751	0	0	-1.74441769030183	2.72908526646142	-0.100998503443673	-0.539474659967891
2158	23	8.45146024604402	36.59	0.667728745827627	0	0	-1.91543049174357	3.4296657023059	0.058006541150107	-0.935603994499312
2159	23	9.70588889848005	36.59	0.691448412413738	0	0	-1.59656398407927	3.84482190175997	-0.487400956329057	-1.39274786300273
2173	23	5.91132013657139	36.59	1.27448357777677	1	0	-0.951829870013447	2.78149870440773	0.214899091421137	-0.0321624128118069
2178	23	13.2250903714694	36.59	0.637779772765453	0	0	-2.41825361807319	5.56428039578847	-0.580984249429428	-1.34878387285214
2179	23	10.4509601615707	36.59	0.662572462130518	0	0	-1.89576946642856	4.48845116669508	-0.137803986484944	-1.1455912303764
2186	23	10.9368008186928	36.59	0.433529521261227	0	0	-2.97880537980009	4.44731331628947	0.221658568323133	-0.678883784915889
2192	23	9.91311249833055	36.59	0.622540512209771	1	0	-2.01376233945009	4.47901318911627	-0.232821587624324	-0.246234827971229
2194	23	12.6428214332847	36.59	0.572008634157755	1	0	-2.82788434554897	5.53998854817653	-0.160491910506522	-0.585436066511839
2196	23	11.4231773132213	36.59	0.521841541183057	1	0	-1.87295728342977	5.39183943350467	-0.061362269530968	-0.0883671056129874
2197	23	11.7624205541386	36.59	0.447543053326156	1	0	-2.04914449824437	5.4884773352581	-0.125599470073922	-0.249443395068073
2202	23	11.173364827843	36.59	0.597234746480501	0	0	-2.94817529034857	4.4412767432639	-0.197150539397125	-0.860062359081425
2207	23	9.17473691644624	36.59	0.464096420508007	1	0	-1.81868950584646	4.18348123934767	-0.0934426897449024	-0.244834761178146
2210	23	8.82175960788258	36.59	0.34047619047619	0	0	-1.93364332482613	3.84719397982167	-0.154881435588912	-0.4893483313768
2218	23	10.023328556746	36.59	0.234254740499978	1	0	-3.19990705072716	3.4643106173133	0.112768194734688	-0.901405239717859
2230	23	9.54858316806788	36.59	0.175691055374984	1	0	-2.96891326418637	3.67879070560842	-0.253768621543257	-0.286192072249949
2236	23	11.1532092570917	36.59	0.452117717899888	0	0	-3.28224886176589	4.24838717117152	-0.181889579331582	-0.760339189041003
2242	23	9.80152868821148	36.59	0.190669544719252	1	0	-2.13853325846497	3.83129777300994	-0.351424521574423	-1.16840589826775
2245	23	8.03680281402248	36.59	0.117127370249989	1	0	-2.38985973157478	2.8366738602019	0.214329891102684	-0.848529326551528
2246	23	5.72696237781528	36.59	0.165643115532629	0	0	-1.74245307444133	2.25391473650448	0.276363598558214	-0.206860072193466
2248	23	8.94570207542901	36.59	0.367600850770953	1	0	-2.58677568826361	3.36686457310973	0.0674910277445036	-0.767450560358047
2257	23	6.71415894920311	36.59	0.0828215577663147	1	0	-1.88093790419404	2.57731893209666	-0.0259505221521315	-0.559969951863083
2265	23	8.06653151852548	36.59	0.314285714285714	1	0	-2.43669120407626	2.70523468811337	0.452797178470911	-0.92804660937614
2267	23	8.77917003758351	36.59	0.261904761904762	1	0	-2.02858388624557	3.60896952877075	-0.00378236203937836	-0.851628247983916
2268	23	10.1749359992281	36.59	0.235714285714286	1	0	-2.29173504641633	4.39742421374372	0.0223456883665376	-0.695493109289222
2271	23	9.67826285505043	36.59	0.157142857142857	1	0	-2.40837638225317	3.80754366231168	-0.510655165132252	-0.796156260175764
2272	23	8.5151251040985	36.59	0.130952380952381	1	0	-1.83573956138411	3.53972627172292	-0.62464626469758	-0.515953295684415
2277	23	4.52945364627229	36.59	0.0785714285714286	0	0	-1.50855979378917	1.65998489400482	0.326257366328644	-0.161494214378066
2282	23	12.5372569481762	36.59	0.314285714285714	0	0	-4.1226633502433	4.43205556313997	-0.1630606375718	-0.831150925485249
2288	23	8.05175297636005	36.59	0.211154369598295	1	0	-2.06557083527331	3.08557453395268	0.167203590341663	-0.90859961025389
2294	23	7.48498366988126	36.59	0.0370389266335811	1	0	-2.22013477913018	2.75190126897755	0.385851790272913	-0.676686096529476
2298	23	3.66161388866888	36.59	0.0828215577663147	0	0	-0.775807730929749	1.65522903309742	-0.047969535505985	-0.0257865773143358
2300	23	11.5173891664316	36.59	0.263211028172214	0	0	-2.86679264286587	4.65172409224617	-0.271367388823751	-0.925907136721412
2302	23	8.78337743027356	36.59	1.54612565309143	1	0	1.64626118860738	3.77664659082755	-1.26391928360222	-1.02065639954695
2304	23	7.18638635006937	36.59	0.241464259595766	1	0	-2.32668244048672	2.29564414493474	0.271790432253619	-0.78811930041388
2305	23	7.32269544476216	36.59	0.215972199437116	1	0	-2.2692763148934	2.62788059226264	0.305108247033871	-0.623402355297079
2312	23	5.90618144364063	36.59	0.0585636851249945	0	0	-1.9157914991868	2.08518939609936	-0.134689241292037	-0.423102968944722
2317	23	6.71991783533207	36.59	0.223771526663078	1	0	-2.08596034470994	2.1544441278625	0.377342521491665	-0.800158185077871
2318	23	6.18527025084875	36.59	0.199460724201198	1	0	-1.99554363126948	2.01201097153454	0.178540012476882	-0.659347823669815
2329	23	6.41486708344839	36.59	0.248464673298944	0	0	-1.93010052391702	2.40491833034072	0.163597806542764	-0.486437545980528
2330	23	9.34736892071304	36.59	1.60105017972721	1	0	-1.43350296158395	3.48057223937303	-0.61832276431181	-1.56329301014449
2331	23	6.07621376534567	36.59	0.211154369598295	1	0	-1.85909863878821	2.0121654304658	0.271132373629985	-0.707481140323269
2334	23	7.74279845104212	36.59	0.148155706534324	1	0	-1.99817968009319	3.09319948573578	-0.0678736301891347	-0.645193739610414
2340	23	5.14773944516418	36.59	0.117127370249989	0	0	-0.734807826286043	2.11624238262145	-0.347268892065267	-0.652757076549204
2341	23	6.05853381867674	36.59	0.130952380952381	0	0	-1.01151161790883	2.39820603439153	-0.30065292396763	-0.86367987900028
2343	23	8.05705019138132	36.59	0.167700872885146	0	0	-1.86994846608937	3.51166662931719	0.0664830198228548	-0.416548079281284
2345	23	7.58279244147505	36.59	0.211154369598295	0	0	-1.98359705149791	3.09451084034725	-0.0758423560351849	-0.487755053741999
2353	23	8.19357366442586	36.59	0.130952380952381	0	0	-2.26558099745224	2.86451939205432	0.0783581806910823	-1.04479258812384
2357	23	7.4847608574555	36.59	0.167700872885146	0	0	-1.80826746625115	3.00499277814305	-0.318562278922677	-0.614419196790757
2358	23	6.30096168534345	36.59	0.185194633167905	0	0	-1.59788026249506	2.6039873799278	-0.037706265080343	-0.418206728166974
2359	23	6.4437432210869	36.59	0.204554158178508	0	0	-2.22775333973335	2.18420287550454	0.102901805910327	-0.410381279939727
2374	23	6.48429056466436	36.59	0.190669544719252	1	0	-1.8879280043853	2.21710520038468	0.201605472448158	-0.791777940803504
2382	23	10.4586254719349	37.48	1.71202397094711	0	0	-1.78003566434127	4.48308496983127	-0.704031664479459	-0.829436434834892
2388	23	9.50245623688159	37.48	1.59504085489939	0	0	-1.98336888347763	3.77550570808555	-0.135315342583547	-1.2181828546124
2390	23	9.23490022683453	37.48	1.68700011492445	0	0	-1.26427137752975	3.41592636491715	-0.385371630871515	-1.77489376153894
2393	23	5.86769763017654	37.48	1.4912480885748	0	0	-1.9175868593299	1.63438630748549	0.345449687212	-0.789280262634001
2394	23	5.79079967379253	37.48	1.51384577316955	0	0	-1.69499306038096	1.50885942408901	-0.226198909700621	-1.06984690395369
2395	23	4.80770713033215	37.48	1.53655753888189	0	0	-1.48720893131406	1.54733123480144	-0.059234445385422	-0.593003984691344
2405	23	5.94283419388984	37.48	1.59310447222096	0	0	-1.63070831892437	2.09010007360202	-0.524869586716649	-0.585309405272072
2406	23	6.57916903714391	37.48	1.61640014634575	0	0	-1.34269398414147	2.55105324874285	-0.224376545683452	-0.88241259775736
2407	23	5.60668335631101	37.48	1.63978318349985	0	0	-1.38856743823533	2.38803993560628	0.406668970743439	-0.421082275306294
2408	23	5.13396560744104	37.48	1.6632498990703	0	0	-1.14958156691548	2.1398682279477	0.172930500381384	-0.550935937255486
2411	23	8.30707184518315	37.48	1.37443866092782	0	0	-2.43666675181383	2.96273761856075	0.351468560792289	-0.878387611318093
2414	23	5.62543448308945	37.48	1.44237969469674	0	0	-2.41931123034152	1.26518906127124	-0.15290878502635	-0.475376646818589
2418	23	7.07936133228972	37.48	1.55783805654851	0	0	-2.10648768658331	2.53182399631688	-0.257741343016597	-0.650461744898316
2420	23	8.00162268597532	37.48	1.6046877190709	0	0	-1.12697008732295	3.61689892667646	0.0937928128710452	-1.00219275811
2421	23	10.0240210647433	37.48	1.29371408940489	0	0	-3.32740838456319	2.75983039668122	0.691566030918167	-1.28609807952258
2425	23	5.59123425440212	37.48	1.3838885042843	0	0	-1.18138337433691	2.26069703669713	-0.273813681319853	-0.560034194900617
2426	23	4.65503188352037	37.48	1.40674799068527	0	0	-1.27693677747703	1.84737777299965	-0.123777004603966	-0.29116980904583
2428	23	7.1627576072288	37.48	1.45280438792329	0	0	-2.05430021900483	2.05151361384698	0.947831515205714	-0.987835495066028
2435	23	8.10831578115585	37.48	1.61703656614061	0	0	-1.80677419050236	3.21440098084604	-0.426486256780209	-0.809518165467298
2439	23	7.05940627583365	37.48	1.30269648828481	0	0	-2.48950772787629	1.83577047047101	0.301358277496588	-0.898174026156908
2447	23	7.59079735585263	37.48	1.48756371459802	0	0	-2.26610353050002	2.9170993809986	-0.111853065042963	-0.433172766561249
2448	23	7.3518526539319	37.48	1.51112465813589	0	0	-1.83145130381204	2.85471898385198	-0.237037706709819	-0.725738624937261
2457	23	8.08103040159037	37.48	1.49996220662895	0	0	-2.65892490906607	2.48148475224041	-0.324091261939529	-0.951389915669928
2460	23	13.1875598691147	37.48	0.815697745363675	1	0	-1.7366066436701	5.52487042213474	-1.36832701654787	-1.09979823832121
2464	23	4.20976080411097	37.48	0.833581595672548	1	0	-1.03366554932231	1.52874464666264	-0.441094590131434	-0.3974089312419
2469	23	11.853646017286	37.48	0.75952380952381	1	0	-2.01948185830499	4.95229823997438	-1.52684816329843	-0.248955225436704
2479	23	8.16109410239046	37.48	1.01907543353229	0	0	-2.33376211944367	2.98276727087092	0.196388961956014	-0.848018854696196
2481	23	8.43559857840721	37.48	0.913668566512555	0	0	-2.72592008946471	2.82062139762495	0.129902204370186	-0.826067289985229
2482	23	9.03192100701702	37.48	0.937018961999912	0	0	-2.35762001953202	2.76802784016778	0.724660669620992	-1.52104467448259
2483	23	8.28422115855942	37.48	0.960515852522927	0	0	-2.25317049791044	2.95611105002904	0.197459790048238	-1.04128738044894
2484	23	10.0788030248683	37.48	0.98414874527912	0	0	-2.84999041090803	3.68294913896437	0.337863299457352	-1.0847167320348
2493	23	9.32735473538216	37.48	0.901956804452134	0	0	-2.7331620612243	3.32514314074803	-0.0958917652084438	-0.960913843535521
2494	23	8.79801726869506	37.48	0.925602702465692	0	0	-2.38774648764171	2.83758696162765	-0.117718688943745	-1.34938232631542
2496	23	11.6640739579262	37.48	0.973285456841345	0	0	-3.07731398794232	4.25939143094502	0.0363530538957758	-1.42789702337673
2497	23	9.37396847325896	37.48	1.01164422416242	1	0	-2.37099100711882	3.6481200355803	-0.591482527495525	-0.743293687723003
2509	23	9.88346068479227	37.48	0.867059042522454	0	0	-2.89405660116446	3.53748935691319	-0.510057915330778	-0.903935234863652
2510	23	9.78829207110481	37.48	0.890861261279259	0	0	-2.66558468277689	3.24280935248506	-0.300376583114216	-1.39027765952245
2517	23	11.2642834341946	37.48	0.953347723596258	1	0	-1.97933547552555	4.76021630954562	-0.596772827401591	-1.10369277211455
2527	23	10.4414597311971	37.48	0.832346354298942	0	0	-2.91464738247189	3.48300407996662	-0.170933082935894	-1.43266544261183
2529	23	11.4510663610938	37.48	0.880405235493751	0	0	-3.26759992075783	4.17409659989826	-0.252193601703316	-1.13008827681965
2535	23	10.7861184600455	37.48	0.969047619047619	1	0	-2.14728828260691	4.20158102418723	-0.868655533472967	-1.16929748746241
2537	23	7.83955729879672	37.48	0.919654992985113	1	0	-0.954302337372081	3.41415241827996	-0.422994849703376	-0.911874429502156
2540	23	8.09028788926322	37.48	0.846240183978279	1	0	-1.50796180590524	3.01124558601373	-0.40823729159857	-1.25558013056402
2541	23	6.74279283849374	37.48	0.821980490910607	1	0	-1.11876122097909	2.71435722987318	-0.306191873589159	-0.929273646304328
2547	23	9.59474054060259	37.48	0.679439711818101	1	0	-1.65564391793747	3.86248551124459	-0.819588247886226	-0.997780827198105
2552	23	12.8621534760452	37.48	0.821980490910607	0	0	-3.62448973943755	4.60726197817515	-0.283224752126732	-1.40455441474096
2556	23	8.40397103514725	37.48	1.11178494307001	1	0	-1.77634491039516	3.12744944881327	-0.169639054688589	-1.2650931374225
2563	23	9.20211641616865	37.48	0.739388268325829	1	0	-1.31690305152748	3.78622773468834	-0.501121173614732	-1.25226613129228
2573	23	6.72782132109626	37.48	1.18176815142346	1	0	-1.44732608821757	2.71236372385507	-0.130726490323244	-0.76667740356245
2581	23	13.1611793371183	37.48	0.680952380952381	1	0	-2.95158018476721	4.72628728236135	-1.27643300473932	-1.5640113662388
2585	23	9.6020104022783	37.48	0.632921455759716	0	0	-2.14891777147611	4.0805756206695	-0.280868273868324	-0.643625798274193
2587	23	13.0984779210362	37.48	0.680952380952381	0	0	-2.5925124508888	5.49712931449478	-0.681821380152039	-1.12040928487289
2592	23	13.6217249687843	37.48	1.12497165497171	1	0	-2.99097995237774	4.93959319223783	-0.699124481743504	-1.94332744307333
2593	23	12.8738266130948	37.48	1.0993762403808	1	0	-2.83641681525593	4.63581749353468	-0.728966837927278	-1.83397872317998
2600	23	14.2538018343658	37.48	0.622540512209771	0	0	-2.45853918149726	6.42429736354661	-0.676370677424031	-0.68875188905307
2606	23	12.4450130062282	37.48	1.17127370249989	1	0	-2.33471293348172	5.06268879736015	-1.1501497214909	-1.00108414361148
2608	23	11.7313607693726	37.48	0.564160122652186	1	0	-1.81592800447663	5.11436218474174	-0.856481846525766	-0.832226468473125
2617	23	7.23421003801079	37.48	1.16687315956857	1	0	-1.6867744072671	2.7534888110298	-0.696487109625722	-0.617014519483589
2620	23	12.8702119563981	37.48	0.755902698029905	1	0	-2.04989501110361	5.55309676687838	-0.789861501112194	-1.13771120108726
2634	23	7.02570869671652	37.48	1.21496712906834	1	0	-1.46739560307043	3.12060155308937	-0.216992969509783	-0.263029419011465
2641	23	11.1089857841384	37.48	0.374990551657238	0	0	-3.42279380438941	3.79559166202995	-0.549072132328999	-1.08697373688073
2649	23	12.2779500361776	37.48	0.925973165839527	1	0	-1.8878540537362	5.26791046914128	-0.809733726536895	-1.13588266844855
2661	23	10.1262745386519	37.48	0.24708045822053	1	0	-2.47954373812122	3.7499083325092	-0.975324283137234	-0.924096164822537
2665	23	9.55109155761696	37.48	1.47040340308381	1	0	-1.94122056558195	3.2068760151279	-0.844345256093919	-1.54996007066858
2667	23	11.0307669891474	37.48	1.41816047692847	1	0	-1.79245670725321	4.0679869808634	-1.28313243315816	-1.42575605882903
2680	23	11.7266572631277	37.48	0.282080061326093	1	0	-2.22210500653559	4.72853682999773	-1.13846107962653	-0.943933708563142
2683	23	8.70322830565414	37.48	0.257946275761327	0	0	-2.67872658375526	3.23642888994105	-0.183719989864983	-0.56063338861916
2684	23	9.89961277466999	37.48	0.282080061326093	0	0	-1.15604133373601	4.51313141606693	-0.790141593444495	-0.394993503944897
2686	23	11.1643050696737	37.48	1.5210782814576	1	0	-2.98508016405363	3.59586593933547	-0.911229743660643	-1.54974606094343
2687	23	12.5622973707334	37.48	1.49492338210604	1	0	-2.4575834622999	4.37195730118983	-1.17614668872817	-1.89923729283071
2688	23	11.2377365891183	37.48	1.46876975067533	1	0	-1.62822822669197	4.04217822549292	-1.33780628963343	-1.66535919249712
2689	23	14.1252547742585	37.48	1.02444609224613	1	0	-1.63098419924104	6.33263092096362	-0.734685319719349	-1.41065357614717
2692	23	12.8360189795351	37.48	0.426350063231183	1	0	-2.61820980864982	5.44645919733076	-0.747014729129852	-0.863240770467007
2697	23	13.3333696398826	37.48	0.223771526663078	1	0	-2.38464687048815	5.96057177569514	-0.709471028129656	-0.604243968375545
2709	23	12.5101476348445	37.48	0.396333822511041	1	0	-3.76207494750374	4.53719226113353	-0.212035088426533	-1.08442948270223
2727	23	5.71931765187325	37.48	0.107986099718558	0	0	-1.65693710376477	1.90578875183405	-0.0546614292074527	-0.742295564610499
2731	23	10.9399037067996	37.48	1.30952380952381	1	0	-1.14348136752398	4.66967803681385	-1.24163676755102	-0.752849286393668
2735	23	9.74541423187624	37.48	0.34047619047619	1	0	-3.0769419081779	3.06399540762554	0.294410637695119	-1.19987294834696
2749	23	7.56906582380955	37.48	1.33597103041357	1	0	-0.89891213186182	3.39723744562019	-0.470144118484041	-0.638764210770807
2752	23	8.7715144304498	37.48	0.289283264735857	1	0	-2.4664488176336	3.17276194865827	0.257115904263025	-0.989149183293836
2755	23	13.2730891688771	37.48	0.211154369598295	1	0	-3.00125618512301	5.63704560488917	-0.736810785655141	-0.621671708769253
2757	23	10.5683993309398	37.48	0.107986099718558	1	0	-1.63246919645366	4.90804956457547	-0.500348310019193	-0.250148167308046
2764	23	5.43293749550327	37.48	0.0828215577663147	0	0	-0.837723814699317	2.28215859439504	-0.649278689016291	-0.231282829934702
2766	23	8.05329115547227	37.48	1.41525539949685	1	0	-1.31378312445189	3.04520212606532	-0.705519140787237	-1.13338647474962
2773	23	13.4121654516236	37.48	0.165643115532629	1	0	-3.14203432021884	5.16503288407734	-1.21720989661517	-1.1018781451795
2786	23	8.31547221818438	37.48	0.223771526663078	1	0	-2.19320697187723	3.33976830898745	0.121216092470186	-0.671437033234483
2791	23	12.3799910708173	37.48	0.0944311048335807	1	0	-2.53385543242188	5.06453955546169	-0.662124392289061	-1.18422151407209
2796	23	10.4628645920319	37.48	0.130952380952381	0	0	-1.08096699475513	4.21372174384233	-1.25498428558849	-1.13883537910521
2799	23	4.88658218803207	37.48	1.52265581324986	1	0	-1.04063823737643	1.86416022874357	-0.123436048601085	-0.67495271037275
2802	23	8.6146740202212	37.48	0.211154369598295	1	0	-2.19046813915768	3.25340014620495	-0.163514152847169	-0.964638206403242
2809	23	11.6565112137117	37.48	0.104761904761905	0	0	-2.62678247313171	4.79138519546445	-0.104919710356353	-1.1545861960187
2829	23	13.9536077217177	37.48	0.185194633167905	0	0	-2.73323445063599	5.83792907598067	-0.73713466360447	-1.23893309581541
2836	23	10.0672504028946	37.48	0.175691055374984	1	0	-2.49838765165649	3.84555026322575	0.201196540743611	-1.22400160529907
2841	23	9.51208497791389	37.48	0.165643115532629	0	0	-2.12792421289657	3.46915519623179	-0.92242301353599	-1.06896201539012
2845	23	4.76466609160543	37.48	1.66015394199186	1	0	-0.831259503451055	1.34138184498826	0.251643426165686	-1.19286970684714
2851	23	8.79136295425525	37.48	0.185194633167905	0	0	-2.68642619193293	2.98810775106694	-0.377648216201789	-0.911635208245793
2853	23	8.46658707853523	37.48	0.199460724201198	0	0	-1.89553534899096	3.43729822039608	-0.531251581958043	-0.664182864198159
2865	23	3.97411892604555	14.34	1.57230134493181	0	0	-0.88027200674025	1.04514178217757	0.0574706169516156	-0.925199657541243
2874	23	5.83860272345675	14.34	1.42972175908112	0	0	-1.32586665703686	1.98957867151355	0.0756524075117027	-1.01521141854282
2876	23	5.40589242507477	14.34	1.47599076990152	0	0	-1.51830903660911	1.72247814425843	-0.445522024188158	-0.718059448184296
2877	23	4.33815497332687	14.34	1.49927609138075	0	0	-1.22427170039001	1.01983088900763	-0.906018429540985	-0.610840826564117
2880	23	4.79907810159671	14.34	1.34823728036735	0	0	-1.19241987616136	1.66085685436321	0.163914013798909	-0.743505326883773
2883	23	5.71450127296205	14.34	1.41743476576269	0	0	-1.58646566540087	1.8124471404608	0.131175354319731	-0.883913543955043
2885	23	5.69259883486556	14.34	1.38215259830044	0	0	-1.50862097160219	1.71018219822965	0.103664022709637	-1.00854621886722
2893	23	5.55135633668526	14.34	0.973285456841345	0	0	-0.974461874379066	2.19874626011051	-0.0277492618252511	-0.873725865599679
2894	23	4.87395473026622	14.34	1.01164422416242	1	0	-1.16972259370489	1.76552064446592	0.357451075390189	-0.719974600688416
2896	23	4.93734268619095	14.34	0.963012092473108	1	0	-1.561131714396	1.81150721949887	0.228229503774918	-0.3287554286091
2899	23	5.43539485724941	14.34	1.07668025096209	1	0	-1.56110631834396	1.98935270894616	-0.130570710674503	-0.514337291677046
2905	23	4.60779676748824	14.34	0.808518283070307	0	0	-0.875546150173945	1.84488700274087	-0.0735434976275023	-0.636850883764109
2906	23	5.12540146125367	14.34	0.904614649670838	0	0	-0.681073377548044	2.10028722278892	0.247837432247586	-0.968581408375397
2909	23	7.38408548001003	14.34	1.0686869685435	1	0	-1.98224833045672	2.35191068120149	0.321691192886047	-1.18044672348082
2912	23	4.36649734845523	14.34	0.993858693195776	1	0	-1.2628315019326	1.16664457605785	-0.287735641545479	-0.776625802023658
2921	23	4.01576470540593	14.34	0.886229368917024	1	0	-1.02597411612125	1.30234273206767	-0.623359266989817	-0.394201685028932
2926	23	7.18876843476852	14.34	1.10528774431477	1	0	-1.47186537381949	2.25206518027692	-0.0553541278723608	-1.49005079471495
2934	23	6.48610117287267	14.34	1.17624108238925	1	0	-1.92815334071946	1.71550991024091	0.241598914879735	-1.13886362541763
2937	23	4.16341305499493	14.34	1.0993762403808	1	0	-0.923868420257389	1.35249798172666	-0.332919894867699	-0.690122446246383
2941	23	4.76807389108875	14.34	0.820309797128686	1	0	-1.25762941693568	1.29731460582912	-0.81642044504607	-0.671349950338543
2943	23	7.43932801705378	14.34	0.770285013658953	1	0	-1.36522435694881	2.28749423202342	-0.957284619067916	-1.31806069154052
2958	23	7.25060059138373	14.34	0.712457979028999	1	0	-1.50721525863993	2.39157476007468	-0.474360256140784	-1.27555793438297
2961	23	6.00868988533931	14.34	1.32229486833341	1	0	-1.9910851784724	1.67336716425946	-0.0817554120454163	-0.855484743001277
2967	23	4.54417075324604	14.34	1.16687315956857	1	0	-1.31957253033588	1.38152525940523	-0.231680016167002	-0.677923560767002
2970	23	4.67926549696382	14.34	0.755902698029905	1	0	-0.781584045231528	2.03751138871713	-0.117492292141998	-0.491531178877455
2975	23	6.07379601195765	14.34	0.604654096127463	0	0	-1.25318453193744	1.61275547576361	-0.8927184637206	-1.17656519468895
2985	23	2.59614944726762	14.34	0.930038523572437	1	0	-0.525183623061384	0.992660481444018	0.344045199500984	-0.402263461829286
2988	23	5.40058458761733	14.34	0.622540512209771	1	0	-1.15822634676665	1.98462359829992	0.0129628214578831	-0.85744709294574
2989	23	4.68739958802621	14.34	0.597234746480501	1	0	-1.12007985377211	1.84927343926691	0.181152695707818	-0.560623909044857
2990	23	6.19104681129639	14.34	0.546873198085791	0	0	-1.56768305758084	2.10465287718671	-0.559661187656651	-0.77782026285726
2992	23	4.57432156367256	14.34	1.44641632367928	1	0	-1.94011735227095	0.992854901147371	-0.0735413483629989	-0.450134407866218
2994	23	6.39315535286917	14.34	1.39425855425017	1	0	-2.17409917982438	1.66134712718894	-0.210682203674981	-0.963161126740892
2995	23	6.0788353904789	14.34	1.36818606431142	1	0	-1.55863365837036	1.74110094871505	-1.12286002104371	-0.714640634768454
2998	23	2.4458195688313	14.34	1.05577184799148	1	0	-0.858832531464586	0.730933850185906	-0.445808615281334	-0.124840383636176
3002	23	7.78366824726035	14.34	0.514561213686366	0	0	-1.56017258063718	2.55381266661491	-1.07627902346337	-1.08063395120169
3014	23	7.72178701018089	14.34	0.431944398874231	0	0	-1.54302386917642	2.9268922360176	-0.671557837583241	-0.903375739610317
3017	23	7.54907385870224	14.34	0.508527062448628	0	0	-2.04990632037978	2.91595786738436	-0.387828957139653	-0.54744298045867
3031	23	7.41771878552588	14.34	0.152715406769758	1	0	-1.79313557410293	2.57697171793762	-0.423286861075922	-1.04343476604067
3033	23	8.59744146606337	14.34	0.426350063231183	0	0	-2.02453599588329	3.24319495987402	-0.758732730512306	-0.809241368858339
3034	23	9.60052615793086	14.34	0.452117717899888	0	0	-2.30059628542783	3.07694512690119	-0.197063261149192	-1.69563601999192
3040	23	3.0467820976714	14.34	1.10124645932341	1	0	-0.514577179064447	1.08215247462933	-0.25043698415479	-0.507017131767847
3041	23	5.72038495558739	14.34	0.422308739196591	1	0	-1.02525575224808	2.46794510435881	-0.0697595612061811	-0.624372168846889
3042	23	6.24664757341955	14.34	0.396333822511041	1	0	-1.27167907063679	2.71382509442612	-0.0910071278397624	-0.497141025175066
3049	23	5.03956383989795	14.34	0.117127370249989	1	0	-1.25781520327378	1.74285322949916	-0.755936350826245	-0.391058053119207
3058	23	4.2636468962055	14.34	0.263211028172214	1	0	-1.16928908598134	1.28141468354628	0.177587176806502	-0.718099544116568
3059	23	2.89736673166182	14.34	0.107986099718558	1	0	-1.12725522503719	0.791109546468325	-0.336330594200918	-0.252952879037662
3065	23	4.93936852538008	14.34	0.34047619047619	1	0	-1.48976105881361	1.66491915053836	0.0294378310738291	-0.576777611882335
3066	23	5.15975914228248	14.34	0.314285714285714	1	0	-1.4709276484241	1.30735848001599	0.526205629472596	-0.896103641868518
3069	23	4.32051993285543	14.34	0.235714285714286	1	0	-1.22283400577798	1.66415418221617	0.299110873960981	-0.371244647861781
3072	23	5.69383777320459	14.34	0.288095238095238	0	0	-1.11754133985379	1.75014337620938	-1.41292688891717	-0.0796658267117673
3078	23	3.91213916455258	14.34	0.0370389266335811	1	0	-1.20988384072191	1.52961178291415	0.191378530840697	0.0270377771042237
3104	23	5.04008643324113	14.34	0.107986099718558	1	0	-1.00395640619077	1.86890820941582	-0.205162685944864	-0.769093626960511
3111	23	4.5769044460244	14.34	0.133545749165525	0	0	-1.19600682384478	0.816891703136182	-0.674069708990961	-1.08787230155043
3116	23	5.62538145214351	14.34	0.159310447222096	0	0	-1.12035138922312	1.43895261003528	-0.508388699773813	-1.31004927946366
3120	23	4.52707942839616	14.34	0.190669544719252	1	0	-1.1887777950865	1.64210825768932	-0.317304416054921	-0.466592201867531
3121	23	3.43944196866367	14.34	0.190669544719252	0	0	-0.746651555215424	1.12785690594852	-0.499556526216777	-0.426630643688421
3125	31	11.8186874712287	22.68	1.74496039458509	0	0	-3.97045720917882	4.1228638910608	-0.523511184940329	-0.704730295614069
3131	31	8.79817369846631	22.68	1.68019008281506	0	0	-3.24253491921122	2.45729166272651	0.097256453095976	-0.898551315885565
3148	31	4.89827524302962	22.68	1.63837516830274	0	0	-1.49799936183676	1.05741124957154	0.374161705332312	-0.920932535254126
3150	31	5.99605618040036	22.68	1.72586138389946	0	0	-1.84500356557107	1.69793589225425	0.146882980296576	-0.933756281026511
3153	31	6.11235117915156	22.68	1.22578815896741	0	0	-1.9503559075625	2.20755188385165	0.22450216554365	-0.431898799209464
3157	31	3.34594215787884	22.68	1.48678375406	0	0	-1.52535717840382	0.678179434894192	-0.0976295927902499	-0.0150067190028987
3168	31	3.1318433771676	22.68	0.829240986436729	1	0	-0.813491980152917	1.21805030223913	0.356932178894115	-0.319729166650799
3171	31	5.10702719983898	22.68	0.99227844297873	1	0	-1.13906176392119	1.78371362374651	-0.0954159321205852	-0.837641610122181
3175	31	5.15237019388542	22.68	1.01778200245871	1	0	-1.27853892327886	2.23587484391268	-0.0159917283325109	0.0407843931564396
3176	31	5.4608216811596	22.68	0.988262008240764	1	0	-1.46661827858476	2.08606686018177	-0.344990453221597	-0.415022254874738
3183	31	4.41476892168498	22.68	0.630662804842056	1	0	-1.04587794928734	1.46542961637446	-0.760716945471628	-0.3586823783002
3188	31	7.39844028832395	22.68	1.19067474778113	1	0	-1.46391037507554	2.6818839249907	0.274091799372326	-1.33147062576236
3190	31	3.99097081944491	22.68	1.13129337024241	1	0	-0.960063111310074	1.59943283933153	-0.0592148535963859	-0.386116820161879
3192	31	5.6040750198661	22.68	0.65675119561654	1	0	-1.39708906062121	1.96436717272837	-0.66787922764133	-0.548063519202617
3193	31	5.25160878265633	22.68	0.627149335694646	1	0	-1.57429682270333	1.68176105692552	-0.405042002824919	-0.628529927363239
3195	31	5.41304146510106	22.68	0.567985688972894	1	0	-1.27796837395229	2.27287687004084	-0.670375526176158	0.130554998910134
3207	31	5.93961872583822	22.68	0.565646685121203	1	0	-1.9295346905276	2.23067931587673	-0.437761357320095	0.205248352642892
3211	31	3.74171114111302	22.68	0.74383760019008	0	0	-0.977548086672271	1.59380928948629	0.281216508657185	-0.169312065934218
3217	31	6.35221503650351	22.68	0.356756756756757	1	0	-1.62119213633067	2.53318023328866	-0.419090642216304	-0.382579757605257
3221	31	4.48195285821294	22.68	0.417276641415676	1	0	-1.09636701302128	1.62559217019067	0.346370786356448	-0.641169850265931
3222	31	2.79632885465834	22.68	0.654729381083777	0	0	-0.641592736763015	1.0110944508614	-0.359710757779324	-0.245456763745873
3230	31	4.04225868223585	22.68	0.310387490805449	1	0	-1.48048789134249	1.30505289225584	-0.196426715721838	0.189271180725887
3242	31	4.87364396797354	22.68	0.265910786513489	1	0	-1.25257009378444	1.63670897122257	-0.311579723505324	-0.677969150006277
3245	31	4.27931462333203	22.68	0.404368042151594	0	0	-0.845060536016696	1.95219227467721	0.111060889788459	-0.245835313430804
3250	31	5.06858075939242	22.68	0.232196611986414	1	0	-1.39902492128877	1.97377277143868	-0.0959379943674699	-0.383248497206836
3253	31	4.31129474232299	22.68	0.386486486486487	0	0	-1.51425802663768	1.23138061162331	-0.0218069658000788	-0.506426907275326
3259	31	6.41295389232452	22.68	0.425664950529838	0	0	-1.46954033561689	2.42293811434854	-0.976476492235074	-0.224818445882245
3260	31	3.27183019064454	22.68	0.226414876120278	1	0	-0.472795757532814	1.36395856098493	-0.136788155794071	-0.448043240894035
3261	31	5.5004666364143	22.68	0.387628251120158	0	0	-2.08668630475465	1.28162472822752	-0.799511609257535	-0.692817954108679
3266	31	4.24894933989381	22.68	0.269214152755437	1	0	-1.00227944781238	1.8644084255848	-0.107109834139798	-0.0372569660601435
3267	31	4.65856049857244	22.68	0.267567567567568	0	0	-0.878464097366603	2.15443729248507	-0.0291939331820078	-0.0493505841532981
3276	31	3.6360911097179	23.57	0.837196790506032	1	0	-1.37363568543264	1.14581758838047	0.0201883263225883	0.170501603722144
3279	31	3.95040313693875	23.57	0.719066231605006	1	0	-1.5087640890016	0.872656927795127	0.20120881612399	-0.476443780736495
3283	31	4.58791062071673	23.57	0.542516658107679	1	0	-1.43467779979846	1.52521307591105	0.524800242411954	-0.408015343987588
3284	31	5.1271946408074	23.57	0.513214706805278	1	0	-1.88479570339389	1.18519642419498	0.236070321413748	-0.67431709510915
3288	31	4.06743182463876	23.57	0.597560172066648	1	0	-1.7913583100074	0.962677780219006	0.00223576729641035	-0.00868401547306642
3289	31	4.94487431330982	23.57	0.567985688972894	1	0	-1.56471153830545	1.2073664319551	0.730024730779937	-0.595873956770007
3290	31	4.31270077768802	23.57	0.804901892310755	0	0	-1.75897014571877	0.991010114567398	0.477190251260612	-0.119695839228076
3291	31	4.34125333362853	23.57	1.18956075276307	1	0	-1.27892282800317	1.56184736815872	0.640975600784225	-0.321031200099232
3301	31	5.20638345378134	23.57	0.624324324324324	0	0	-2.01045006781965	1.06677065283112	0.535418228827929	-0.475414110932091
3310	31	4.75659980252711	23.57	0.595337373890564	0	0	-1.69755778813205	1.19299137350011	0.481351311934323	-0.481684805270022
3311	31	5.65425897002342	23.57	0.625031774210581	0	0	-2.02384549895033	1.11443044541478	0.824548159012001	-0.537493898418168
3319	31	5.11110210988879	23.57	0.226414876120278	1	0	-1.95100059886237	1.54266497920679	0.727749753572933	0.0550936782350473
3324	31	4.90968102353644	23.57	1.43197340936989	1	0	-1.88036047675485	1.44976589839807	0.447091198391257	-0.161306423394379
3332	31	3.1161526435565	23.57	0.132955393256744	1	0	-1.00880343526105	1.17685769226431	0.21237996106507	0.0362059832736052
3338	31	6.03343565591086	23.57	1.61227259991912	1	0	-1.94263884639971	1.80778452142698	0.385798173401678	0.765749357885473
3344	31	3.55798617986601	23.57	0.160099494266161	1	0	-0.973788749107498	1.23341913051197	0.493712420997482	0.255188608923628
3349	31	4.57674139149995	23.57	0.214384129892453	1	0	-1.82784800119836	1.34768308316073	0.148854561298002	-0.099792481086643
3350	31	3.4391969778852	23.57	0.199433089885116	1	0	-1.49734653072476	0.725947642106886	0.0646191365221394	0.301603987356965
3357	31	3.20098505990414	23.57	0.208108108108108	0	0	-1.19880439164878	0.76543632060131	0.37525947566815	0.422847552860185
3361	31	4.19679775847032	24.46	0.800497471330805	1	0	-0.785809401100844	1.71251570369393	-0.550831055497908	-0.124976579920993
3369	31	5.54063161741225	24.46	0.606369888102926	1	0	-1.42715485598306	2.11828312784119	-0.555830247939288	-0.340882461938945
3380	31	6.82419457015705	24.46	0.567985688972894	1	0	-1.50868791288799	2.55634236119793	-0.467371304904971	-0.818068523638207
3389	31	5.56705237926685	24.46	0.74383760019008	0	0	-1.7077835200817	1.57998109886935	-0.561748393477576	-0.791422668383429
3391	31	7.16098056464187	24.46	1.48648648648649	1	0	-1.3264508739338	2.52230886547496	-1.57498689397034	0.275254386337032
3393	31	4.3807257126671	24.46	1.15945945945946	1	0	-0.894340280782041	1.27171484974232	-0.293522295312706	-0.924715543559397
3402	31	8.26209202972655	24.46	0.564864864864865	0	0	-2.0580066317053	2.1463965621227	-1.44345781604819	-1.31035787486137
3405	31	5.36930116191363	24.46	0.713513513513514	0	0	-0.995318384994582	2.16874346905722	-0.194378289041919	-0.685951033819921
3409	31	5.20784265196431	24.46	0.417276641415676	0	0	-2.34339419388627	1.05564820066926	-0.105140390481533	-0.346220984936746
3410	31	4.58432302557773	24.46	0.446935838275951	0	0	-1.51870199179141	1.71117439648963	-0.0129587409903284	-0.0687715050768653
3420	31	9.42886706487363	24.46	0.597560172066648	0	0	-1.44212817370731	3.33287612631444	-1.28890201890704	-1.27456103097986
3425	31	5.02703618869461	24.46	0.254010922158089	1	0	-1.54709376665701	1.73604911629985	0.0583784107953121	-0.515909497125734
3428	31	5.67282709884367	24.46	0.173352623900806	1	0	-2.00552666766879	1.66993809340053	-0.467170936464642	-0.581971424836592
3429	31	5.27255709583872	24.46	0.148648648648649	1	0	-1.97237150473547	1.52051160066901	0.00195148571001244	-0.465511143101687
3432	31	5.07766803969476	24.46	0.19036315300476	1	0	-0.923789048824004	2.09619681968167	-0.654487013592214	-0.131160606497472
3439	31	7.52825024622695	24.46	0.232196611986414	1	0	-1.63267607257485	2.69892213402823	-0.594499825733005	-1.01817874921447
3440	31	6.32293167331595	24.46	0.210220934947352	1	0	-1.26153418270902	2.61690630077923	-0.588753724539047	-0.369152433446513
3443	31	2.98584844661613	24.46	0.151592472025731	1	0	-0.705730617507037	1.28087031198634	-0.261407462529216	0.2626166656679
3448	31	5.92069596812937	24.46	0.214384129892453	1	0	-1.09122174395231	2.21302394529653	-1.01671835420363	-0.223712401283358
3450	31	4.48025860482319	24.46	0.180838886035893	1	0	-1.10833542823734	1.72772502900556	-0.681527465840452	-0.03549074328795
3455	31	6.13287546780134	24.46	0.239688743868335	1	0	-1.352199796493	2.46994965673979	-0.542209864394454	-0.409087153814655
3459	31	5.67352122318435	24.46	0.208108108108108	0	0	-1.12519401142742	2.26342242383217	0.0289202648840485	-0.801250708744959
3461	31	8.11938781792846	24.46	0.338971072326771	0	0	-1.63612383290566	3.23047612576751	0.522540994584422	-1.2232563341798
3465	31	5.92550669158186	24.46	0.245157631793483	1	0	-1.5827491556495	2.49912814124668	-0.174461013773123	-0.00683296698794627
3470	31	9.50680468421629	24.46	0.336353495915763	0	0	-2.97285927256698	3.26295070608251	0.191433148693022	-0.948257933438151
3471	31	8.97343677486583	24.46	0.357993352342474	0	0	-2.92207602397404	2.77041005358656	-0.447581512557342	-1.05601314095247
3472	31	6.73031041333708	24.46	0.274094564946545	1	0	-1.81756218865782	2.80588109092539	-0.0473472636658241	-0.190598755177556
3478	31	7.42039821607814	24.46	0.32157619483868	0	0	-2.21670288709783	2.55722121136459	0.537617479857727	-0.798968874135943
3479	31	8.42178349478567	24.46	0.338971072326771	0	0	-2.25662046272734	3.21813915157595	0.27126763877309	-0.880335705595219
3480	31	8.08033581283608	24.46	0.297297297297297	0	0	-1.90122407635343	2.97873626200961	-0.694247844269102	-0.864116052578373
3490	31	7.66041050049057	25.35	1.64456738967927	0	0	-1.35689676882123	2.5114816751046	-0.596073419003643	-1.45849763114421
3492	31	8.05860409677197	25.35	1.70265980211935	0	0	-1.77225527164351	2.92897304333207	0.0826619978008744	-1.28831594544298
3497	31	4.97071328917953	25.35	1.6092546446483	0	0	-1.28102037967256	1.70013315565564	-0.29308199935913	-0.667229280699248
3500	31	8.40639537111059	25.35	1.6966796087263	0	0	-1.40804602972033	3.65435040322416	0.0770019302254284	-1.05738994551635
3502	31	4.14427127824246	25.35	1.28355332213055	0	0	-0.861394037226606	1.72657168557205	0.103448024259453	-0.49730196259944
3503	31	3.71551499614063	25.35	1.31249265189776	0	0	-1.12439101160587	1.4313331325136	-0.48461857359744	0.0275161764932409
3511	31	5.17005280918927	25.35	1.39349684430095	0	0	-1.26005568824726	1.700872071922	-0.964823299084673	-0.334558278244459
3516	31	6.44801607651885	25.35	0.689575938119866	1	0	1.09130815791249	2.70700942993842	-0.883410629644213	-0.010947375659003
3523	31	3.82792835939607	25.35	1.31114512315243	1	0	0.880491157820348	1.66515410403946	-0.373428110096471	-0.105536305529534
3537	31	6.16189343248817	25.35	0.232196611986414	0	0	2.50006681351838	-0.873282593007843	-0.379436693356569	0.857501412652562
3539	31	5.04429186811281	25.35	0.255744805236402	0	0	1.96375183490144	1.38203214491686	0.217148310004276	-0.458016853673733
3549	31	9.36723938964846	26.24	1.0665668419475	0	0	-2.15595000075687	3.45002979914798	0.752215616828729	-1.41116321196788
3551	31	5.92632286518851	26.24	0.867273883103047	0	0	-1.5969636317896	2.13330164813821	0.00100916822998618	-0.725052396819244
3562	31	8.0224825405561	26.24	1.07696958882413	0	0	-2.63913123240256	2.14628437163922	-0.442720061001191	-1.21671893827456
3564	31	6.74114887973205	26.24	0.787634993125565	0	0	-2.16862264236813	2.1468509826883	-0.164939653526926	-0.772498916555168
3575	31	4.47332112285123	26.24	0.747972972972973	0	0	-1.63465627709461	1.35943229152911	-0.0902482655382603	-0.376896248726567
3584	31	6.03978621639708	26.24	1.12488494663685	0	0	-1.97984848915428	2.2398025530859	-0.632781608919655	-0.0613271467378904
3589	31	4.45400784406772	26.24	0.522406984741164	1	0	-0.861938644281535	1.38448560378253	-0.335196538956451	-0.878158810560037
3593	31	6.43418075585706	26.24	0.608898135464221	1	0	-1.96322250792945	2.2790763845976	0.272890230253835	-0.615491820395106
3596	31	4.16037811141196	26.24	0.554846582155581	1	0	-1.33225116384238	1.36532932176723	-0.32916994186923	-0.392378819366045
3600	31	5.42480688271212	26.24	0.358422860147628	1	0	-1.12091181929238	1.86179940465108	-0.584404883314885	-0.76398294715489
3602	31	5.56381870632735	26.24	0.642669869936257	1	0	-1.89761708178482	1.48108916726289	0.0634571666752689	-0.786089637073774
3605	31	5.84776471916425	26.24	0.588326916767732	1	0	-1.18130958765502	1.88897264504361	-0.0148871093079585	-1.18437136091192
3611	31	4.84809399325475	26.24	0.443877265724465	1	0	-0.634832063665752	1.92432604374687	-0.350072641714958	-0.722388834671094
3614	31	5.4115010192313	26.24	0.389995996495718	1	0	-1.15994812894645	1.88220396454079	-0.753800395545403	-0.572437393816955
3624	31	4.20265193015027	26.24	0.568182581844231	1	0	-1.06497878423663	1.50953568600435	-0.642834591846909	-0.218377027495982
3630	31	6.2780157202058	26.24	0.441245187575799	1	0	-0.814905127703773	2.87283714782581	-0.419408529640485	-0.284379886656859
3633	31	5.66675457656312	26.24	0.368946761646102	1	0	-1.42166577825697	1.7954825442324	-0.484874419635034	-0.866698713320729
3636	31	4.90425569618408	26.24	0.314927206448693	1	0	-1.59909232906949	1.61341470782959	0.26798372496116	-0.46812472900605
3637	31	8.22194102904095	26.24	0.296978483847765	1	0	-2.18399134732864	1.89838231742564	-0.372245900075002	-1.83422350889641
3647	31	6.69301697060564	26.24	0.276070365311745	1	0	-1.78433362454136	2.27862721943561	-0.242157812891486	-0.912997331733241
3650	31	4.74352858662016	26.24	0.4939170702816	0	0	-1.58672192042711	1.61307808169775	-0.566866596700633	-0.234961354252257
3651	31	4.0732950119516	26.24	0.512112241737421	0	0	-1.52937931555464	1.21394115506331	-0.673968077155842	-0.196377538832636
3659	31	7.11624108245833	26.24	0.328884744721377	1	0	-1.40556617474782	2.47963264340603	-1.08691848429785	-0.718544878927041
3662	31	6.34189670324878	26.24	0.274256082578425	1	0	-2.1889151266128	1.57687700367061	-0.24911368244448	-0.986547148459256
3669	31	5.35410932099967	26.24	0.474675026275618	0	0	-1.46630400031917	1.80986995875184	-0.23697601704015	-0.702193723340674
3671	31	4.45951528969228	26.24	0.893918918918919	1	0	-1.17299919953933	1.56681323240852	-0.308866257605126	-0.5189323185908
3672	31	5.42908443608285	26.24	0.875675675675676	1	0	-1.51088959263356	1.85238843074869	-0.292765812747342	-0.660653942941133
3674	31	2.23567865355302	26.24	0.62027027027027	1	0	-0.719095383487544	0.821642293908403	-0.211224547652942	-0.0673036277303501
3681	31	4.07791979359556	26.24	0.383108108108108	0	0	-1.09686095099838	1.44692605564982	-0.0953804358927917	-0.503094607813564
3684	31	5.86804097961195	26.24	0.437837837837838	0	0	-1.35964864247178	2.12856078220785	-0.649735903166148	-0.585152428834263
3685	31	4.3382145515089	26.24	0.930584243543608	1	0	-0.991067967519495	0.986446185306357	-0.20524911402672	-1.0741158351457
3687	31	3.19199583351457	26.24	0.894105055083127	1	0	-0.833721148781484	0.840730895083291	-0.728709023484569	-0.31362538098896
3701	31	3.15898190546913	26.24	0.89466323122016	1	0	-0.745880613495247	0.984762801078025	-0.618425049303744	-0.262802598017669
3702	31	3.29175489988388	26.24	0.821756356751326	1	0	-1.16616509743507	1.13891132799568	-0.451049948235481	-0.0380113962136103
3704	31	3.9704805961053	26.24	0.730641322502056	1	0	-0.739123122000572	1.62260746676896	0.284169523786224	-0.612103314905565
3706	31	4.90972081107491	26.24	0.186045306577034	0	0	-1.38472837440004	1.56573545836892	0.11114963672194	-0.735115249162153
3709	31	5.26362637707253	26.24	0.239952401233162	0	0	-0.896609516126877	1.5853788518939	0.143555538279697	-1.26742162126557
3716	31	5.3401600222015	26.24	1.05952258671555	1	0	-2.05479184847794	1.55619457178114	-0.757027354130755	-0.042631650653176
3720	31	5.52591951753607	26.24	0.986654234164132	1	0	-1.60478607642242	2.00608501394357	-0.775999544273193	-0.189261080541978
3730	31	5.96114386904495	26.24	0.279067959865551	0	0	-2.11904578869923	1.7632499225673	-0.901430238920331	-0.438658840478243
3735	31	6.08375746812644	26.24	1.02422448347484	1	0	-1.79044351935986	1.25227058232439	-1.62696018106861	-0.100312569121074
3736	31	5.6982504433264	26.24	1.00602844143778	1	0	-1.3790495840684	0.808437726612434	-1.80728920940383	-0.13371344116985
3751	31	5.56876388096151	26.24	0.142484284628027	1	0	-1.35626818627959	1.90573007396242	-0.0756239922393914	-0.873497458969829
3752	31	5.48546269908786	26.24	0.12899921008133	1	0	-0.902028576004345	1.78225450529573	-0.722669717680934	-0.916196220500058
3754	31	4.5693586550658	26.24	0.0982428714815078	1	0	-0.789660725903467	1.47890449203411	-0.353541324657473	-0.899405728426086
3756	31	4.09759211767341	26.24	0.0912162162162162	0	0	-0.772511224916197	1.75277046946564	-0.114064856754833	-0.398142444699276
3763	31	4.74587021173288	26.24	0.115380401114252	1	0	-0.62109621193474	1.591703823595	-0.447263294163316	-0.949643792537523
3764	31	5.54475238799121	26.24	0.109459459459459	0	0	-1.00722638669309	1.99148158769229	-0.0383452708612174	-1.03245690100208
3769	31	5.9056500336839	26.24	0.138936401255625	1	0	-1.45775092066456	1.93770468171892	-0.562915249023796	-0.825265304397673
3777	31	6.43576131212107	26.24	0.155870338597009	1	0	-1.3016185745116	2.14388451245987	-0.0402309147629288	-1.24864758698203
3787	31	3.01772604783956	26.24	0.17967510854628	0	0	-1.01586205783882	0.772395348186247	-0.0228494496329883	-0.469036568572457
3790	31	6.27403309777634	26.24	0.182432432432432	0	0	-1.70805928249638	1.75800749802671	-0.939173458123778	-0.894354516127182
3794	31	8.31258729138662	27.13	1.74496039458509	0	0	-3.0126664973426	2.79906635764052	0.661562903669678	-0.199064250007977
3795	31	6.51433730255931	27.13	1.8482712590926	0	0	-2.79897254501262	1.55307879454819	0.641772340682078	0.557892408116531
3799	31	2.41296500347592	27.13	1.40612507561341	0	0	-0.764354747140326	0.424709663321444	0.326432456049447	-0.402731402454238
3800	31	4.19686007525489	27.13	1.22578815896741	0	0	-1.75154112243201	0.847255202580492	-0.155247113079576	-0.535726577827843
3803	31	3.0030604992339	27.13	1.34146655026447	0	0	-1.27519128650284	0.712549401360482	-0.167269312458704	-0.262537613526443
3808	31	6.04163525407149	27.13	1.60347732066789	0	0	-2.63491607588783	0.875274849749971	0.414514780942212	-0.502935697799941
3813	31	4.12912807766736	27.13	1.45189480992241	0	0	-1.47193881227307	1.14677665095727	0.345388958134615	-0.381880946544012
3817	31	2.88763943659013	27.13	0.555397185445847	1	0	-0.782489605353021	0.718457773925104	0.340988740434791	-0.524490143395824
3823	31	5.89354767416314	27.13	0.483964936640802	1	0	-2.78621374655884	-0.955215656739457	0.112014963155525	-0.2134441352191
3832	31	4.45936348637073	27.13	0.446935838275951	1	0	-1.72596272595953	-1.20723426472442	-0.0482397579300023	-0.389096201620033
3836	31	5.57958225290254	27.13	1.42702702702703	1	0	-2.27728996403708	1.12736677160546	0.430509552504111	-0.454443463377404
3839	31	5.05045487819369	27.13	0.564864864864865	0	0	-1.48429049486432	0.724029479777361	1.16649858025787	-0.527140180821636
3840	31	4.70323633912849	27.13	0.594594594594595	0	0	-1.49434230455844	1.35171737710326	0.893797489731763	-0.253895560066823
3846	31	2.93274171715557	27.13	0.595337373890564	0	0	-1.01445603003796	0.496291504079935	0.384742614247823	-0.413234954519046
3848	31	3.20543900447358	27.13	0.654729381083777	0	0	-1.20038252081027	0.699184899525109	0.408935110732711	-0.246562322777665
3850	31	5.61335247020419	27.13	0.391033542750338	0	0	0.920106537670907	2.34115120081803	-0.22357370114903	-0.891439132050025
3853	31	5.15285573920889	27.13	0.310387490805449	0	0	1.60960452403985	1.54667574317734	-0.0431859965357962	-0.721029067956477
3859	31	7.24897858919373	27.13	0.239688743868335	0	0	2.29416278704312	1.38621724754033	-1.37710231652752	-0.771064479900363
3867	31	5.24988246764586	27.13	0.232196611986414	0	0	1.70154170572179	0.823341710395519	-1.1268940972572	-0.382413368017894
3870	31	4.68623918819922	27.13	0.180838886035893	0	0	-1.50288562027362	1.27331053323923	0.496773183242199	-0.591106906255709
3879	31	5.21480325667746	27.13	0.316031362000219	0	0	-2.03690049109362	-0.843195497781635	0.289800804575235	-0.967090487747647
3884	31	9.27740851884352	28.91	1.68727675524638	0	0	-1.05946996321699	3.87177007193371	-1.1387445142992	-0.640321738878016
3904	31	8.21100377899243	28.91	1.64456738967927	0	0	-2.02503971473943	2.84909009738672	-1.37799970889656	-0.477871929589288
3905	31	6.01705452750844	28.91	1.76084347940075	0	0	-1.41649616717025	2.25002999401381	-0.563028067122389	-0.571209795964479
3906	31	9.4714192483151	28.91	1.8482712590926	0	0	-1.93265638946478	2.61239191479177	-2.46971862102457	-0.504763253273978
3909	31	3.73598687782045	28.91	1.55108294127785	0	0	-1.41149071619602	0.997511292428318	-0.635014276046757	-0.303179052533924
3912	31	6.83793718056782	28.91	1.63837516830274	0	0	-1.60144372505829	1.96589978837933	-0.467042358457881	-1.33504436307318
3916	31	8.18989411967544	28.91	1.81351351351351	0	0	-2.1999734177525	2.11678885583179	-1.28729472761354	-1.32118368063325
3919	31	5.56834723548748	28.91	1.25465095300595	0	0	-0.859050089129723	2.38731130302302	-0.369509148282093	-0.514005729197988
3924	31	3.96225313205747	28.91	1.57427270533634	0	0	-0.875222690295683	1.21270646665697	-0.303578489829291	-0.731987398491345
3925	31	6.12307601701049	28.91	1.60347732066789	0	0	-1.35049773686849	1.87265337472589	-0.553524705269674	-1.09837829574982
3926	31	4.03514870414205	28.91	1.63270089075898	0	0	-0.98310608859644	1.37553689245473	-0.466681140454737	-0.466758881833896
3931	31	5.20432054113299	28.91	1.21891891891892	0	0	-0.848949006466159	2.17584442320059	-0.56701010156842	-0.297350977522645
3936	31	4.35473499683299	28.91	1.48112546786911	0	0	-1.10255880188713	1.46935299958132	-0.342036355713996	-0.58390285531786
3940	31	6.37605111557788	28.91	0.880421739700375	1	0	-0.676721084056605	2.26851632112343	-1.39571534549471	0.114821331739908
3941	31	4.76791467288403	28.91	0.822283694839636	1	0	-0.601059626731783	2.28481785555867	-0.353358361140187	0.539508459444864
3943	31	7.06010967132048	28.91	0.962894498095774	1	0	-0.683312053948105	2.81720469620804	-0.917483656794487	-0.742340401914099
3953	31	7.29049855501398	28.91	1.10360985473501	1	0	-1.05515063322304	2.97149292416716	-0.72315462534735	-0.734715592995079
3954	31	7.32753310470069	28.91	1.07398005702742	1	0	-0.940673947118877	2.91362173214351	-0.870575406501955	-0.764879217940618
3957	31	6.32035949600409	28.91	0.80764245826631	1	0	-0.791980800477514	2.55208390198545	-1.00375144066335	-0.125360491072122
3968	31	4.21627372863838	28.91	1.01255810824427	1	0	-0.811127692397379	1.62498448886758	-0.490537264117628	-0.369953110200833
3969	31	6.61346827841282	28.91	0.98288123136747	1	0	-0.933554148446045	2.53797333814954	-1.06176292959047	-0.400187865293352
3971	31	7.48304727434696	28.91	0.597560172066648	1	0	-0.88039215742675	3.23494768642992	-0.615938679164096	-0.7060855902084
3978	31	5.92561379129108	28.91	0.834553282831352	0	0	-1.44225311843525	2.09818851449153	-0.656715903084777	-0.611262712473063
3979	31	7.41970376373277	28.91	1.27872402618201	1	0	-0.848433216695206	2.96295240452783	-1.19703217944968	-0.24789414000641
3984	31	10.0237460827071	28.91	0.446935838275951	1	0	-2.55009447210531	2.03422135303714	0.273821939935347	-2.47721232632598
3994	31	6.7931816025614	28.91	1.3972972972973	1	0	-0.650403985409846	2.77816726442205	-0.991973535845144	-0.368312061156379
3998	31	4.40078509491811	28.91	1.07027027027027	1	0	-0.759976479964108	1.68791111345249	-0.712820340622513	-0.179315379909129
4006	31	5.03649377349433	28.91	0.713513513513514	0	0	-0.921720147608224	2.007981871947	-0.554097184227092	-0.397958747949764
4013	31	7.80639713734374	28.91	0.535960324731134	0	0	-1.00914189775312	3.07922391697895	-1.26124213045765	-0.303712406218019
4015	31	4.98059288408336	28.91	0.625031774210581	0	0	-0.533080814009315	2.01038378046282	-0.406786194919997	-0.732497820886081
4016	31	6.37310614178435	28.91	1.57679715316689	1	0	-0.624525033404418	2.62185632374365	-0.63682889463627	-0.780849419648895
4019	31	3.31366629061941	28.91	1.30945876216755	1	0	-0.924201481430102	1.37302921546568	-0.129630776777441	0.0906805517908774
4029	31	5.93066790013728	28.91	1.63756576100675	1	0	-1.21179284293802	2.19918692688038	-0.97149064751142	-0.273887560062183
4034	31	6.03769822851923	28.91	0.199433089885116	1	0	-1.18609376298846	2.29617880462901	-0.732765214310352	-0.530744516484981
4037	31	6.71056523576195	28.91	0.367736447690224	0	0	2.95157517542309	1.47628017662911	-0.762275519854462	0.394601259307733
4043	31	6.87524115137708	28.91	1.72842011233768	1	0	-1.22924430299797	2.84380247095695	-0.712794573425503	-0.427128737702319
4051	31	11.6308540336702	28.91	0.490315263586965	0	0	-1.74661179874356	4.39433117126523	-1.7291732253841	-1.00307062407301
4054	31	5.98288750832653	28.91	1.55307607300215	1	0	0.970974677633078	1.73965906174027	-1.25045032234962	0.791916746713757
4061	31	11.6086344358117	28.91	0.441964206001361	0	0	-1.40903932526464	4.90419565748968	-1.02003429658884	-1.19973294338883
4063	31	6.93018290319718	28.91	0.214384129892453	1	0	-0.749308385166935	2.87232718431349	-0.800445089527227	-0.626827681856371
4064	31	4.4029115020403	28.91	0.188027320334336	1	0	-0.733572941719628	1.67126793669289	-0.343881775362647	-0.6324339067434
4068	31	2.75625215774231	28.91	0.199433089885116	0	0	0.951649075950801	0.762802556695246	-0.575300942985631	0.0593013177900239
4074	31	10.2772730146893	28.91	0.357993352342474	0	0	-1.42563905368175	4.38862150196004	-0.430496454498162	-1.30785424445915
4080	31	7.15170857530762	28.91	0.32157619483868	0	0	-1.13078219255063	2.53477031174016	-0.708774242097882	-1.16210395475106
4085	31	9.09234135778208	30.69	1.53590816090794	0	0	-2.69029678975701	3.28071864020139	-0.171782286240494	-0.851126428522039
4099	31	5.59267760593683	30.69	1.55762222564029	0	0	-2.19315640859013	1.71611504102201	0.0901023195615421	-0.108578125041667
4114	31	3.64385312610791	30.69	1.4350562405148	0	0	-1.0321715806942	1.47803336221068	0.0789498394471631	-0.165379096539683
4126	31	5.95059399612484	30.69	1.81351351351351	0	0	-2.16116661807922	1.55245663444879	1.01664492098898	-0.10349033520295
4144	31	8.0712492910657	30.69	1.69120096417953	0	0	-2.06713229060393	3.45008864875281	0.490025802435683	-0.0948848892830323
4145	31	8.08699082004765	30.69	1.72047566765982	0	0	-1.89527328798907	3.55620658679965	0.510837727578546	-0.491684958148582
4146	31	7.8892388561691	30.69	1.74976571529928	0	0	-2.216127010813	2.71876031673937	0.678779438767331	-0.966971147109212
4147	31	7.21824439729258	30.69	1.77907034923404	0	0	-2.36394635367372	2.29950640538366	0.728134644477986	-0.636174773712439
4161	31	7.61374490942238	30.69	1.56892997644915	0	0	-2.1881466846268	2.30764454108391	0.646718923440417	-1.11597810521593
4162	31	7.52742887333284	30.69	1.83314583896376	0	0	-2.95789441996037	1.75163987235461	1.00371619762776	-0.215203263065674
4175	31	10.6840370431703	30.69	0.670733275132234	1	0	-1.61014503547427	4.37171340041009	-0.998489666418416	-1.07320808526855
4183	31	10.9975898976038	30.69	0.508891001229353	1	0	-2.8844375897285	4.21874022710707	-0.538805663979552	-0.947569067515218
4186	31	8.85604413780312	30.69	0.804901892310755	0	0	-3.16168049761853	2.25679419828666	0.468693300702504	-1.08835925293088
4187	31	9.68684137008945	30.69	0.834553282831352	0	0	-3.19728549268003	2.89687550498362	0.592546599942269	-1.11434177603123
4201	31	9.81607122970996	30.69	0.654054054054054	0	0	-3.16152379805412	3.55347936211549	0.174061477905152	-0.63857717775565
4202	31	9.74323860323489	30.69	0.683783783783784	0	0	-3.0250699407846	3.55933387011438	0.322100223345706	-0.747339481274824
4208	31	10.9939953034786	30.69	1.27872402618201	1	0	-1.81435778355418	4.32546244452191	-0.749999168207643	-1.48184675815976
4218	31	8.15266561569094	30.69	1.45796971013656	1	0	-1.34950901099321	3.3808858633799	-0.150228604537453	-1.12965738608574
4231	31	8.09180442317457	30.69	1.45948448426994	1	0	-1.5827568302615	3.3971375921864	0.0592183274779568	-0.975395189091433
4232	31	10.0567178681524	30.69	1.42981147265429	1	0	-2.01541483705394	4.29388977843332	-0.481139770312272	-0.741371481655519
4233	31	11.6026125869504	30.69	1.40014086737819	1	0	-2.21878037510868	4.6160263553879	-0.890505337462194	-1.22065054235
4237	31	10.3875902418716	30.69	0.226414876120278	1	0	-3.87408886995023	3.37467339305491	0.2651427432205	-0.346487617063102
4238	31	10.8102067843607	30.69	0.199433089885116	1	0	-4.09367404315023	2.91048211489958	0.379525063351592	-0.995561184768714
4243	31	9.76162124193254	30.69	0.310387490805449	0	0	-2.67860679787665	3.65952028837226	-0.447301610506338	-0.862674383530359
4248	31	8.93557349074109	30.69	1.60980378462151	1	0	-1.91543304818786	3.59869445051217	-0.82491103731629	-0.606928227316771
4251	31	10.1893208432187	30.69	1.5208725533699	1	0	-1.93015072492305	4.59050588435038	-0.374542180360968	-0.40267213008815
4253	31	10.8083158873349	30.69	0.292803880593938	1	0	-4.21669127503904	2.79327369090442	0.192232783946753	-1.00654434559066
4263	31	11.1867936388881	30.69	0.292803880593938	0	0	-1.83247730245921	4.80110633837438	-1.08737667290238	-0.541599532566611
4266	31	10.0404703806463	30.69	1.67148779206029	1	0	-2.44193883570951	4.29421273782118	-0.100469032721918	-0.465283680005992
4269	31	10.8150150453838	30.69	1.58267187239208	1	0	-1.73869761840918	4.58134989083089	-0.50618059133938	-1.21690926272925
4270	31	8.47315412354777	30.69	0.255744805236402	1	0	-3.04856084217502	2.68513889830237	0.187331229241267	-0.603688069688618
4271	31	9.5583158611245	30.69	0.232196611986414	1	0	-3.13578168389094	3.40414107411698	0.0991251129327122	-0.620455370339143
4280	31	7.548363896468	30.69	1.73352623900806	1	0	-1.77383763905304	3.05604616944064	-0.24477160315908	-0.666272162290975
4284	31	8.13620752243786	30.69	0.232196611986414	1	0	-2.6872397959278	2.97024096279305	-0.0094811480310197	-0.361777370176174
4290	31	7.40387841341953	30.69	0.180838886035893	0	0	-2.70931234197305	2.02536348489834	0.183521802663298	-0.792794607102534
4292	31	3.26805890039445	30.69	0.199433089885116	0	0	-1.20054714259365	1.07205177242262	-0.373117023288435	-0.119543958238232
4293	31	7.40655764717835	30.69	1.7368371714461	1	0	-1.42356857776158	3.08769337910104	-0.478591112008261	-0.629993281198543
4297	31	8.8250190892545	30.69	0.216435699411042	1	0	-2.46242114595384	3.2833396850086	-0.607445515380093	-0.689721153188074
4304	31	8.69912124241201	30.69	0.245157631793483	1	0	-2.47722625664937	3.16866020826996	-0.81588321324539	-0.618348275793324
4313	31	11.6309906081394	30.69	0.357993352342474	0	0	-3.61798359618919	4.44115938862136	-0.640626633748682	-0.353551400681694
4315	31	9.26122737745915	30.69	0.269214152755437	1	0	-2.84099385602775	3.28037036245731	-0.368862456835398	-0.799417634331568
4318	31	6.08184012930451	30.69	0.274094564946545	0	0	-2.12058965037687	1.94212013993925	0.118501476513579	-0.510349631062585
4319	31	5.32926548344537	30.69	0.282040980501504	0	0	-1.78198521472251	1.98102621911665	-0.269200835286783	0.0369175590199295
4320	31	6.90718227576971	30.69	0.292803880593938	0	0	-1.46707711917936	2.84431946082624	-0.538976093923027	-0.458467873906902
4334	31	7.88435768905944	34.25	1.85423921540151	0	0	-1.57497453837898	3.54648287137067	-0.0356337674426583	0.48130215331851
4341	31	6.56764041179665	34.25	1.31954460125888	0	0	-1.35071525852737	2.91148877830598	0.180930608566343	-0.546167980522084
4359	31	5.07505421272548	34.25	1.36433224823158	0	0	-1.45866385301606	1.98727849302339	-0.178915411014516	-0.265310757932098
4377	31	10.7630058890688	34.25	0.476603824218096	1	0	-1.24345642721973	4.68157340032223	-0.949762428897496	-0.889266873695749
4380	31	7.78850796143654	34.25	0.773544487263971	0	0	-1.61268589037958	3.23137147025502	-0.205632345820993	-0.790850999999946
4387	31	8.06778902683301	34.25	0.713513513513514	0	0	-0.952483062277677	3.48501349572596	-0.533714837610731	-0.910268193173882
4399	31	8.80780486271341	34.25	0.391033542750338	0	0	-1.71948359860734	3.76255000757894	-0.408674113254962	-0.696909575022392
4406	31	9.81906116635464	34.25	0.199433089885116	1	0	-2.12058051524323	3.91086286460154	-0.0984690967167858	-1.20717059928092
4414	31	7.69957484165099	34.25	0.148648648648649	1	0	-1.10878772171483	3.52332776473131	-0.303730006732941	-0.524850573047883
4424	31	8.40683891150161	34.25	0.188027320334336	1	0	-0.91617494941484	3.93751433189865	-0.363099227333429	-0.56141266209981
4427	31	7.49554377878533	34.25	0.180838886035893	0	0	-0.989714578241866	3.15800218086569	-0.56535372638427	-0.835950615920549
4428	31	5.20426672725586	34.25	0.188027320334336	0	0	-0.817686520035572	2.21488254224356	-0.686726413536928	0.00371887648856265
4430	31	8.0692412708481	34.25	0.232196611986414	0	0	1.78785949465907	3.17140015528479	-0.931707634319132	0.458581608617011
4432	31	10.5339659270941	34.25	0.226414876120278	1	0	-1.51421163268046	4.91048808434052	-0.362115489386516	-0.507733499452852
4450	31	9.55986813254255	34.25	0.306086301488803	0	0	-0.851046589003602	4.49582467543561	-0.531860772126538	-0.562155760960117
4460	31	7.21739709744875	34.25	1.25465095300595	0	0	-1.08282950750546	2.90739606336602	0.045367431114665	-1.243758886069
4468	31	6.53613406001746	34.25	1.24794059718902	0	0	-0.968356628815422	3.12129550369459	0.429727542229199	-0.623292248831758
4474	31	9.38809904732385	34.25	0.694047528806574	1	0	0.760721236384314	4.33837301505055	-0.892871702646806	0.00774251895754913
4477	31	11.4908408623547	34.25	0.327027027027027	1	0	1.02206965008341	5.47762889103258	-0.679420432649451	0.241099828574871
4478	31	7.60570408484905	34.25	0.297297297297297	1	0	1.05785020320868	3.59189029898856	-0.433676397463753	-0.0779554907775743
4484	31	7.36965472889213	34.25	1.39856181999708	1	0	0.969847932782011	3.30439118683759	-0.863065693459182	-0.950946861994897
4492	31	10.6625542572006	34.25	0.420441869894704	0	0	1.32658605977917	5.130124537442	-0.627116091298416	-0.663248485768438
4493	31	5.69173649529316	34.25	1.48915975837892	1	0	0.773567400875333	2.23298648164112	-1.02653212256181	-0.111404613865087
4494	31	6.12296069238604	34.25	1.45948448426994	1	0	0.675579367772447	2.57165519855178	-0.915779541921887	-0.0423823753229099
4513	31	8.49725926813271	34.25	1.58267187239208	1	0	1.41193558787428	3.64012328974226	-0.899197514766148	0.305048523008103
4517	31	11.7518449080923	34.25	0.255744805236402	0	0	4.03350691333511	4.25864592107733	-1.02956585216537	0.0706100121982775
4527	31	7.74466300226706	34.25	0.269214152755437	0	0	-0.526307971365796	3.79790954440059	-0.153053184204431	-0.404242245088484
4531	31	4.46659690244094	34.25	1.5801568100011	0	0	-1.01702713086017	1.46239544028647	-0.984472819539532	-0.0882026621763856
4537	31	4.14075706498176	34.25	0.298780086033324	1	0	0.762124027989144	1.5916286352592	-0.290215633558038	0.547387409994602
4538	31	2.62067700522682	34.25	1.42981147265429	1	0	-0.673763936730065	1.05670810818622	-0.210350770735872	0.249106843481252
4541	31	5.30184643758687	36.92	1.64456738967927	0	0	-1.47837840296443	1.8493913790723	-0.424180684027043	-0.544493018915371
4546	31	6.34562373437879	36.92	1.81910966430878	0	0	-2.35493693408062	1.94880837871996	-0.472243123867108	-0.454746851183847
4553	31	6.67203448337152	36.92	1.75506155215784	0	0	-1.76400228741545	2.73019072731669	-0.114922791323792	-0.369631096206131
4558	31	4.04677113823112	36.92	1.57427270533634	0	0	-0.998177169075672	1.39580919804464	0.0787398967446284	-0.633822709478105
4560	31	5.39926152065097	36.92	1.6619424157093	0	0	-0.876652274351505	1.9539865813208	-0.678986511587266	-0.699627797861069
4563	31	6.51486925080232	36.92	1.74976571529928	0	0	-1.22770953994862	2.93308857296724	-0.199502438141441	-0.309910335926061
4565	31	6.64463339246767	36.92	1.80838886035893	0	0	-1.45285592716417	2.62005535118222	-0.219328267110233	-0.770807845215887
4566	31	5.96051323881863	36.92	1.83772058449494	0	0	-1.51652231216648	2.36460178074549	-0.362748373479012	-0.40252791695495
4573	31	8.1288045416067	36.92	0.446935838275951	1	0	-1.67122840520525	3.68774878066551	-0.282499078009749	0.454475290025698
4580	31	7.41616642075029	36.92	0.476603824218096	0	0	-1.21424909060073	3.47979403838691	-0.0300514510540892	-0.284501536181324
4586	31	7.00061492924357	36.92	0.173352623900806	1	0	-0.923149304480113	2.97496701622265	-0.910219039872708	-0.158364944156921
4592	31	4.57478754203079	36.92	0.214384129892453	0	0	-1.61864714969702	1.38022205826951	-0.38792785755919	-0.429254673970664
4594	31	4.69186052928686	36.92	0.347977564913286	0	0	1.06933755553294	1.76572109462896	-0.811000018377095	0.0244741872273141
4597	31	10.289871208008	36.92	0.432871398822085	0	0	1.5837082899256	4.62926681406961	-0.818338679241341	0.282816981734979
4600	31	6.26698198701993	36.92	0.306086301488803	0	0	2.44291405511848	1.73118357203978	-0.690800100491762	0.528239076105969
4602	31	6.45595535156239	36.92	0.359225691106866	0	0	2.26120974858402	2.30206032902429	-0.736827552763989	0.00466601931204357
4603	31	4.91339479770048	36.92	1.61528491653262	1	0	-0.976434000373048	1.99310049910565	-0.692147737388041	-0.0568994020938943
4606	31	7.72198457835924	36.92	0.274094564946545	0	0	2.82720340464344	2.44437460946761	-1.01232030381652	0.378932317655079
4608	31	7.68147846095356	36.92	0.32157619483868	0	0	2.62661811374162	2.70526763734481	-0.862419005942471	0.201115373681504
4613	31	8.84703900070768	36.92	0.274094564946545	0	0	2.75255249733419	2.90363514515804	-1.54730500150631	0.364884845479749
4614	31	10.2566100440061	36.92	0.294309308926293	0	0	3.36756848815386	3.68536393688537	-0.945103693499228	0.390451115728709
4615	31	8.82442367046227	36.92	0.316031362000219	0	0	3.07088477048614	3.15285235103193	-1.0917077824502	-0.0764914769928146
4618	31	6.58905952627889	36.92	0.265910786513489	0	0	1.86489595960581	2.43636113576331	-0.747468404853505	0.338832261960767
4622	31	7.64959803217396	36.92	0.336353495915763	0	0	2.02125115122042	3.09995248791444	-1.00337428287471	-0.147817301230325
4627	31	8.32584101158123	36.92	1.41333521690867	0	0	-2.86209426707134	2.6263067926396	0.607318373376046	-0.679632978652921
4629	31	8.57600932936998	36.92	1.4709457907609	0	0	-2.13199617870376	2.91353233755948	0.00727960704388755	-1.3518036255431
4631	31	7.03990494722778	36.92	1.52869796166494	0	0	-2.05648473317936	2.66042786019817	0.177949312449617	-0.5815136575899
4633	31	9.46766318364652	36.92	1.58657626708529	0	0	-2.70647615912369	3.17755879000742	0.552896622178199	-1.23111850407335
4640	31	8.30110405734297	36.92	1.31954460125888	0	0	-2.37651600299043	2.9822882877545	0.183239194755218	-0.913047827373652
4648	31	6.08768944003251	36.92	1.55108294127785	0	0	-1.6914545376427	1.82047774806931	0.264059813616385	-1.01295453309189
4651	31	8.55327776693468	36.92	1.63837516830274	0	0	-2.22549801464307	3.09806327987799	0.285082034180196	-1.12513761478912
4653	31	10.9594313641219	36.92	1.6966796087263	0	0	-3.39432570487635	3.67782484555904	0.772069479395381	-1.14242457846655
4654	31	11.9717819406836	36.92	1.78427921047957	0	0	-2.75005058599508	4.26682012226998	0.15063370601722	-1.90438788509159
4657	31	8.25744238290746	36.92	1.25465095300595	0	0	-2.71433557429921	3.02681692604372	-0.133508498331794	-0.351219626339705
4662	31	4.1320674778076	36.92	1.39950946221987	0	0	-1.28168335267245	1.58150630252361	0.211507252672259	-0.208297639150168
4665	31	5.37283722336942	36.92	1.51592472025731	0	0	-1.91944748280988	1.70607783723941	0.431771088717727	-0.312180181407888
4672	31	11.2738855862302	36.92	1.77907034923404	0	0	-3.08643883281231	4.71364106123713	0.0654297375226481	0.0669139672034095
4677	31	7.65539098077529	36.92	1.27699485158951	0	0	-2.71849841814135	2.41211988343336	0.0677142358646159	-0.626048055238377
4680	31	7.10685240342814	36.92	1.36433224823158	0	0	-2.33315533953846	2.42134149395159	0.395506720038076	-0.575269735448562
4683	31	7.71172780182572	36.92	1.45189480992241	0	0	-1.96685426763465	3.07997138185925	0.575888424225529	-0.781561108551213
4696	31	11.346736435895	36.92	0.773544487263971	0	0	-2.81543851061318	4.61470179018345	0.540225425788993	-1.11399769306663
4712	31	11.467022348962	36.92	0.310387490805449	0	0	-2.60312874390614	5.06203324950437	-0.255696329075891	-0.242355662120751
4724	31	9.08377313857201	36.92	1.61528491653262	1	0	-2.04551642886954	3.0131837094545	-0.880360160458332	-1.34955063605836
4727	31	8.28095693151715	36.92	0.180838886035893	0	0	-2.16367961755567	3.32181576153288	0.0716135504236742	-0.685286974385717
4730	31	6.84311458915236	36.92	1.70732534236728	1	0	-1.63981527819256	1.77941313896089	-0.896399462362965	-1.30070718956193
4741	31	7.43404249810409	36.92	0.282040980501504	0	0	-1.44388631499432	3.26968781579137	0.308002573887195	-0.803668987891905
4743	31	8.52628606059884	36.92	0.303184944051463	0	0	-2.08593008237629	3.50955504088532	0.242938799762394	-0.77965263398618
4746	31	8.75826861351503	40.48	1.53590816090794	0	0	-1.68806861112325	3.87295498060985	-0.37943817687009	-0.460372770762636
4748	31	9.70638330339659	40.48	1.59352460665764	0	0	-2.33695931804152	4.20689488756649	0.194219297266245	-0.473068090914287
4755	31	6.69108151669732	40.48	1.41333521690867	0	0	-2.08628899418775	2.59687570441332	0.281806023461031	-0.210123439632331
4757	31	4.78800656026159	40.48	1.4709457907609	0	0	-0.970803711298833	2.11675443115818	0.0368501359276577	-0.376019422860239
4771	31	7.58069430610658	40.48	1.31954460125888	0	0	-2.04041861532319	3.17808185528833	0.355025551550526	-0.318885397332424
4779	31	4.17670277698176	40.48	1.5801568100011	0	0	-1.2337887858905	1.60364708872809	0.3508383001299	-0.296041933367499
4780	31	5.82642101674202	40.48	1.6092546446483	0	0	-2.05938461562601	1.68305974011889	0.246311148937881	-0.601206559372021
4782	31	9.489650350212	40.48	1.66751719228305	0	0	-3.31927096115267	2.13969851753791	1.37279446617356	-0.868599861707349
4793	31	4.26531305119947	40.48	1.37047282473273	0	0	-0.747116927542311	1.99749456732931	0.085889806294263	-0.104253163896634
4795	31	3.92903115979389	40.48	1.42857461128728	0	0	-0.925870111194324	1.59716496222228	0.0669369670415077	-0.41052789635438
4806	31	8.97419223413678	40.48	1.74976571529928	0	0	-2.05831883452593	3.78217319407932	0.354436209563198	-0.871311490966004
4809	31	8.46183890569471	40.48	1.83772058449494	0	0	-2.48400895438076	3.27928912360283	0.361420271580457	-0.58027825950817
4812	31	6.3075515603567	40.48	1.27699485158951	0	0	-1.95312713479204	2.07086214606547	0.4765257424852	-0.688304441133209
4814	31	4.97742271111667	40.48	1.33519258000942	0	0	-1.99717904179866	1.40969349309223	0.229838735470296	-0.162895982590907
4815	31	4.74626494471742	40.48	1.36433224823158	0	0	-1.37128464220318	1.8290152144641	-0.132340819857786	-0.304457723087372
4820	31	7.57143227926967	40.48	1.51037560815877	0	0	-2.29619786452642	2.66141340150236	0.116312082535249	-0.763240718666955
4824	31	11.574475228331	40.48	0.829240986436729	1	0	-2.48991840307064	4.81796923167802	-0.579393772578298	-0.900850034617565
4834	31	11.2136562757657	40.48	0.757962360128657	1	0	-1.84341440237326	4.42616539554118	-1.10102655025844	-1.22480961920605
4838	31	8.69806057034869	40.48	0.641776661065276	1	0	-1.26403349012654	3.67553574535794	-0.617178568391926	-0.911332688218058
4841	31	11.3263206621622	40.48	0.555397185445847	1	0	-2.53372280238916	4.8982460771058	-0.661130461770288	-0.32095750819106
4842	31	11.7639086515387	40.48	0.694047528806574	1	0	-1.95180031890119	4.69102651438294	-0.94725055420863	-1.38808708333618
4847	31	11.6230119013505	40.48	0.542516658107679	1	0	-2.25883314675219	4.89327238812818	-0.993378275064546	-0.657311456615776
4848	31	10.3523206376994	40.48	0.508891001229353	1	0	-2.08936355341866	4.25544383325658	-0.865939245660578	-0.735261191894595
4850	31	8.44571271698966	40.48	0.332388483141861	1	0	-2.20827824595845	3.41861412266065	-0.208243922148892	-0.545447216329344
4853	31	8.13678303558899	40.48	0.32837559780827	1	0	-1.94067542914015	3.1628438467761	-0.669625715772389	-0.648704195113176
4858	31	9.30853781709853	40.48	0.773544487263971	0	0	-2.71744386065971	3.39619441787859	0.307786341353079	-0.919805949305107
4861	31	10.3013597829879	40.48	0.327027027027027	1	0	-2.39464698369379	3.96744070064194	-0.717667948551276	-1.00573177924896
4865	31	8.96860142890662	40.48	0.594594594594595	0	0	-3.3734905575873	2.53005654579946	0.398419579420754	-0.716687146610608
4872	31	7.56452070899469	40.48	1.30844590233146	1	0	-1.8048141442433	2.17973006606059	-0.734351932887457	-1.37434503733694
4873	31	8.69282497924634	40.48	1.27872402618201	1	0	-1.92627197077929	2.57059513464326	-0.318922307797618	-1.7788222151394
4875	31	10.4082156104053	40.48	0.446935838275951	1	0	-2.95506552822497	4.11493512069171	0.0761280182667738	-0.658135428985765
4879	31	11.5646916899062	40.48	0.506279054122136	0	0	-3.5155525356743	4.36277727598559	0.0589726987220662	-0.759619580870921
4880	31	11.0257112025533	40.48	0.565646685121203	0	0	-3.05211258608991	4.04005988647022	0.099712288762853	-1.2164708099836
4887	31	6.86757564794679	40.48	1.45796971013656	1	0	-1.02563513278033	2.51945294133719	-0.758172082116493	-0.991693690599777
4891	31	11.2382604950906	40.48	0.391033542750338	0	0	-3.74017932416439	3.67746910804864	0.785829435457089	-0.960070256749641
4895	31	10.5192504957125	40.48	0.254010922158089	1	0	-3.78784168669427	2.85255470941619	0.635060720706783	-1.09259479587513
4897	31	9.84484027051981	40.48	0.199433089885116	1	0	-3.36450112167481	2.69796632999963	0.725335429507145	-1.15215986980356
4917	31	7.53689847305979	40.48	0.265910786513489	0	0	-1.67473706604858	3.33124418139936	0.0414410219167404	-0.364022530238303
4924	31	10.4662959873906	40.48	0.19036315300476	1	0	-3.20263822963887	3.41751803358009	-0.0352662590581247	-1.28130714813995
4925	31	8.96927282983221	40.48	0.173352623900806	1	0	-2.5975151661824	3.19274990793671	-0.207538394204969	-0.936655600797039
4926	31	8.55580842983647	40.48	0.160099494266161	1	0	-2.49988347749344	3.03822326335816	-0.429502913432945	-0.820810581020575
4931	31	11.5187437680709	40.48	0.306086301488803	0	0	-1.4307032244582	5.17373506784337	-0.727518007401037	-0.898556525866892
4951	31	9.79807237514146	40.48	0.208108108108108	0	0	-3.07226408920843	3.11900032912703	-0.352581474587178	-1.18137934260926
4952	31	6.94199715794392	40.48	0.210220934947352	0	0	-2.09143000521934	2.44235862934398	-0.225467666040236	-0.668557084150416
4956	31	7.99057681302043	40.48	0.255744805236402	0	0	-0.798316187895064	3.27590462231528	-0.937059063240108	-0.810715379965899
4957	31	9.8390427981426	40.48	0.274094564946545	0	0	-1.04720272325535	4.08582904373761	-0.958719965128456	-1.12113073000524
4964	31	9.23713925623024	40.48	0.245157631793483	1	0	-2.57059899067661	3.25030172088366	-0.274911964396135	-1.08302271753879
4967	31	6.88253078537113	40.48	0.239688743868335	0	0	-1.97569829700742	2.41521157831976	-0.122445589922942	-0.779764772152543
4969	31	5.2181515631643	40.48	0.254010922158089	0	0	-1.55395115906729	2.02062583836466	0.0435937833272885	-0.301874326742977
4970	31	6.05281941482824	40.48	0.265910786513489	0	0	-1.25055420132863	2.48965772614474	-0.0698156511725521	-0.690697193770815
4981	31	5.33156423484596	40.48	0.282040980501504	0	0	-1.73467833103495	1.86750391545671	-0.169863629868587	-0.38916694585382
4988	31	7.1069797026344	40.48	0.303184944051463	0	0	-2.70397444369404	1.81341893427583	0.233841974214371	-0.733137804490743
4991	31	11.3955033704573	43.15	1.68727675524638	0	0	-1.95835655772094	5.02761607829319	-0.491393970688557	-0.865815193745564
4993	31	6.29202532319215	43.15	1.5646991463389	0	0	-1.15541902813625	2.62588987540828	-0.20706378538063	-0.714137439203697
4994	31	7.26299312856963	43.15	1.59352460665764	0	0	-1.90387053668833	2.82685905907728	0.0508816891480953	-0.710169548936885
5005	31	5.72691613576183	43.15	1.4709457907609	0	0	-1.35131157294173	2.52310547263867	-0.0882004959276153	0.00772205598065082
5007	31	4.88833086210701	43.15	1.52869796166494	0	0	-1.17051447787698	2.09103825568688	0.0961474745065201	-0.325497674057436
5009	31	5.16574532552303	43.15	1.61555848498518	0	0	-2.09973662936241	1.18223316726052	0.546661104748742	-0.189083166614667
5010	31	7.66220764685551	43.15	1.64456738967927	0	0	-3.00140869446876	2.15901323073798	0.580926221749334	0.60955276574422
5011	31	8.74498978161301	43.15	1.67360159346393	0	0	-3.39162225297037	2.58281604694017	0.015676989651023	-0.509618775546418
5016	31	10.9459901266218	43.15	1.81910966430878	0	0	-2.53132794457578	4.4526247667316	-1.62355014487567	0.300881737013869
5022	31	2.9460478575179	43.15	1.52203441186889	0	0	-1.05798016435208	1.02286303201701	0.219111195706387	-0.018907789592387
5028	31	9.88289062324807	43.15	1.75506155215784	0	0	-2.44185785830833	4.29486477638123	-0.374896668531204	0.170019177526895
5029	31	9.8159239498747	43.15	1.78427921047957	0	0	-2.48898914232619	4.02708015907339	-0.62948423448484	-0.406854145053639
5030	31	10.6732066808972	43.15	1.81351351351351	0	0	-2.59222961193424	4.64406033554096	-1.12362039824703	0.586253957016546
5046	31	9.8465432687518	43.15	1.72047566765982	0	0	-2.14640955283831	4.36649388954221	-0.807343238937677	0.237441908154459
5050	31	7.3186289178754	43.15	1.83772058449494	0	0	-1.84353319019103	2.42286022462513	-1.70745022278181	0.276228404965439
5057	31	4.60651755607192	43.15	1.39349684430095	0	0	-1.02770716755975	2.05693618472368	0.179839028364786	-0.20915523276821
5060	31	6.67080514490355	43.15	1.48112546786911	0	0	-1.52767401993018	2.79283026196642	0.33404355695339	-0.691578230990293
5062	31	6.24905410080999	43.15	1.53964412041583	0	0	-1.37490805125876	2.36044998057614	0.109746856484482	-0.927011569619838
5064	31	7.86936816199639	43.15	0.804901892310755	0	0	-1.49580804796184	2.83490885607276	0.229542017303812	-1.46658611950521
5068	31	8.38577350118774	43.15	0.74383760019008	0	0	-1.83826099411936	3.44291788606066	0.514048229513359	-1.03848438034082
5073	31	8.05281508413916	43.15	0.624324324324324	0	0	-2.04768371845142	2.95668036323045	0.308128310440913	-1.06615839464795
5079	31	10.8564186064562	43.15	0.446935838275951	0	0	-3.24755147066462	3.19174859961456	1.03017457513384	-1.50135926655278
5080	31	11.0310771804538	43.15	0.476603824218096	0	0	-2.78819135613914	4.09757920600786	1.1793809530815	-1.37009047519248
5096	31	8.5019832755134	43.15	0.254010922158089	0	0	-2.97171836737359	1.1792744646478	1.30384656130917	-1.10844281340597
5097	31	9.47057598610094	43.15	0.282040980501504	0	0	-3.09845365029509	2.38038903644344	0.896616398379341	-1.30874303376427
5099	31	10.822670803198	43.15	0.338971072326771	0	0	-2.73000962333427	3.81876215804637	0.240585349507111	-1.57751651147685
5106	31	9.91857394573535	43.15	0.19036315300476	1	0	-2.59847780714625	3.99994680714364	-0.141111899719728	-0.703129161625958
5108	31	7.36128729914309	43.15	0.148648648648649	1	0	-1.45655017924188	3.12563235573775	-0.109650384436723	-0.747495777711488
5111	31	5.82848135363919	43.15	0.265910786513489	0	0	-0.817735790468363	2.66917008689727	0.205170359261593	-0.757568836285391
5113	31	10.3525069379426	43.15	0.320198988532322	0	0	-2.16801490908846	4.47138167639715	-0.254686612181394	-0.74374074959122
5119	31	8.87038564751946	43.15	0.173352623900806	1	0	-2.00829562390199	3.60154736627008	-0.311485919572934	-0.824337534246471
5127	31	6.05864862178042	43.15	0.214384129892453	1	0	-1.11882444648784	2.52926973067941	-0.213382553322084	-0.673090169820915
5130	31	5.96880130987766	43.15	0.180838886035893	0	0	-1.54516927754458	2.33813266595303	0.382383615365909	-0.628391172289124
5132	31	10.6768733730381	43.15	0.32157619483868	0	0	-1.77911282902085	4.79928607809031	-0.768080287968523	-0.297989273516738
5133	31	11.7537093187363	43.15	0.425664950529838	0	0	-3.10752911604576	4.46021100381329	-0.385421443690465	-1.13221841018645
5134	31	4.92074656391047	43.15	0.239688743868335	1	0	-0.794167653573622	2.16156523469191	-0.0150353544125957	-0.580780046160898
5137	31	8.16282428061672	43.15	0.208108108108108	0	0	-1.88231376070883	3.28991983777831	0.0867891887039135	-0.911586753718083
5138	31	7.79632732156614	43.15	0.210220934947352	0	0	-2.09238045777885	2.84886067818904	0.105488734655194	-0.933003142028659
5139	31	6.29507949720541	43.15	0.216435699411042	0	0	-1.28486567023812	2.69639486783809	0.0726446319356059	-0.649253629498155
5142	31	9.86228447143783	43.15	0.362897599386678	0	0	-2.56236342772373	3.94370480516014	-0.630374361310333	-0.542836211629526
5155	31	8.86407207523028	43.15	0.267567567567568	0	0	-2.15569845549075	3.62286636137031	-0.0110271543642076	-0.779242746832222
5160	31	5.53378288289395	43.15	0.306086301488803	0	0	-1.16990409666155	2.3450286977461	-0.0369473670511557	-0.523048584821898
5168	31	5.5575808482499	48.49	1.62238270428178	0	0	-2.35163375316501	1.43293415524855	0.635241568013879	0.231760297681662
5180	31	9.93770015269774	48.49	0.446935838275951	1	0	-3.06270307351839	3.47467765458802	-0.981036610527613	-0.688901042904569
5185	31	10.3051912516989	48.49	0.445945945945946	1	0	-2.79091939160398	3.97825542929202	-0.447607561278044	-0.794061420815522
5191	31	10.1435779979376	48.49	0.417276641415676	1	0	-3.33727939687039	3.79063642896514	-0.421607847000551	-0.17046183418033
5205	31	11.956530912698	48.49	0.490315263586965	0	0	-4.24371570929475	3.95295435695792	0.3485358249456	-0.712192433046663
5220	31	3.82684117998885	48.49	0.226414876120278	0	0	-0.870543321978513	1.28708208191246	-0.21659304050678	-0.616411738087426
5222	31	9.39014130994843	48.49	0.316031362000219	0	0	-3.14449816178361	3.35757217960383	0.00610388796971083	-0.480265658153488
5224	31	10.4832072046603	48.49	0.362897599386678	0	0	-3.76017967631324	3.26137001917866	-0.105549238234548	-0.876192369404421
5247	31	4.83921326096463	48.49	1.48112546786911	0	0	-0.910288031637719	1.63759803150878	1.14029093256969	-0.531089381648893
5252	31	5.63621770473375	48.49	0.706667608454334	1	0	1.0562266900202	2.45687589088551	-0.555168313907503	0.0583774611332756
5255	31	7.9550544091091	48.49	0.555397185445847	1	0	-0.896441945120382	3.60073460735046	-0.706415120318602	-0.291435887265547
5258	31	11.2254935183162	48.49	0.627149335694646	1	0	-0.911744615890777	4.93446899650743	-0.784379338875649	-1.35065508318293
5261	31	7.51407467109418	48.49	0.804901892310755	0	0	-1.98743251600788	2.86458059108319	0.444389439712817	-0.827938004649152
5269	31	8.38456200610212	48.49	0.74383760019008	0	0	-1.91289692529594	3.16309174663918	-0.369197658539015	-1.03900292417169
5273	31	9.8486904507993	48.49	0.535135135135135	0	0	-2.92896670715861	2.54495982048458	1.54344668729027	-1.25255570256261
5275	31	10.6103038306563	48.49	0.594594594594595	0	0	-2.718308240687	2.287381621638	1.63578896699312	-2.04891100760977
5286	31	10.1063039151784	48.49	0.565646685121203	0	0	-2.02445219102149	3.65567067220233	0.0488054687057281	-1.76109336074069
5289	31	9.62640728525739	48.49	0.654729381083777	0	0	-2.25483390496293	3.72999727687064	0.0471186245898849	-1.19971881544554
5296	31	10.8826267564751	48.49	0.597560172066648	0	0	-1.87372525452101	4.44835070731105	0.39390751323034	-1.73675334749984
5301	31	8.18200566935653	48.49	0.254010922158089	1	0	-1.72241720203746	3.24287668363227	0.322717463720894	-1.16329298387408
5303	31	8.75825618114568	48.49	0.199433089885116	1	0	-2.44793672620176	2.91158391977225	0.682377376113072	-1.18121668654104
5308	31	9.14125241744782	48.49	0.367736447690224	0	0	-2.60166406440975	3.14307493456686	0.0962240703653011	-1.15127087285563
5309	31	9.44727221097112	48.49	0.396644066771323	0	0	-1.93514033951403	3.85723567547085	-0.506383877979203	-0.912924324931324
5310	31	10.9963310289747	48.49	0.425664950529838	0	0	-1.50609429639647	4.7651948400328	-0.84566982056977	-0.936974019067199
5312	31	9.74025261394445	48.49	0.265910786513489	1	0	-3.16003041098599	2.93450059159036	0.555988948773442	-1.17131513777753
5321	31	6.00841400265531	48.49	0.265910786513489	0	0	-1.97262114677267	1.77362902012432	0.118849094738473	-0.77275435134102
5322	31	6.99864357580147	48.49	0.292803880593938	0	0	-1.72361428345311	2.55823221572553	-0.184943421543995	-0.905933769344521
5328	31	8.52331067949281	48.49	0.232196611986414	1	0	-2.37937463511933	3.09332387135139	-0.0453047967612927	-0.935232902448678
5330	31	7.66007995211143	48.49	0.19036315300476	1	0	-1.95019501850618	2.90245856503594	-0.196823927805716	-0.828013354877276
5333	31	5.78134754220281	48.49	0.151592472025731	1	0	-1.51239530443801	2.32676495705264	0.186455494372476	-0.497787779795685
5337	31	7.67842200311186	48.49	1.61528491653262	1	0	-1.21245101870163	2.85427598138458	-0.681902221919395	-1.1558841638332
5338	31	6.23111648365267	48.49	0.232196611986414	1	0	-1.87439161384381	1.85342884044763	0.061803334244123	-0.945684687767365
5349	31	11.4242800000262	48.49	0.425664950529838	0	0	-2.9228195263862	4.64289466980008	0.115787749129749	-0.929402439678468
5351	31	6.75547589154432	48.49	1.70732534236728	1	0	-1.79451838506044	2.35531306231781	-0.089835423597324	-0.907309315526189
5362	31	9.54836600422496	48.49	0.362897599386678	0	0	-2.50500271678385	3.65629803902731	-0.0186337293568355	-0.985196041132063
5364	31	5.12375288597565	48.49	0.254010922158089	1	0	-1.64987484884313	1.52112108195213	0.20713249554446	-0.665603044323799
5370	31	4.75038843094543	48.49	0.254010922158089	0	0	-1.21435878471177	1.77889902842864	0.0188665645054943	-0.570200787337512
5373	31	5.8800919428754	48.49	0.297297297297297	0	0	-0.727902163916191	2.57693262982934	-0.134259049877213	-0.799656088930959
5377	31	6.71662818428769	48.49	0.274094564946545	1	0	-2.31101604835288	1.89126706280049	0.134330061057448	-0.836876069407187
5381	31	6.45788588138304	48.49	0.274094564946545	0	0	-1.4931989883995	2.34540387730927	0.0991388579573788	-0.984613060375992
5383	31	5.34492423911996	48.49	0.292803880593938	0	0	-1.10205523255638	2.21065818859724	-0.0553220133624594	-0.598783102588078
5394	31	3.47628482077047	17.34	0.77182867482821	1	0	-1.28008234184713	0.666929379669026	0.600062118199458	-0.152392091820052
5395	31	5.55316413169858	17.34	0.962894498095774	1	0	-1.90062444327979	1.07251216181482	1.24385852548829	0.0870919876070762
5396	31	3.85097700582472	17.34	0.958754975473341	1	0	-1.59750703655369	0.671788139043115	0.616633817526175	0.282683697656874
5398	31	8.47265080326497	17.34	0.367736447690224	1	0	-3.48642683860127	1.80198298954066	1.02554580593825	-0.166948850232061
5403	31	4.42280929990699	17.34	1.2490025238573	1	0	-1.99226473753831	0.845853731441687	0.18023622899576	-0.147471838533378
5415	31	5.6410030128369	17.34	0.417276641415676	0	0	-2.20103197271647	1.10841470979732	1.05006676509752	0.435357847609073
5418	31	5.91373259866305	17.34	0.506279054122136	0	0	-1.94164189176491	1.97415652539612	0.692605775812307	0.382205408866575
5424	31	8.49896004641171	17.34	1.69694005536361	1	0	-3.29331928096713	1.72423698836712	1.47477001624485	0.102529797271384
5427	31	3.91895442250504	17.34	0.396644066771323	0	0	-1.37891571392074	0.883708267248412	-0.793487260937927	-0.46947667592122
5429	31	3.34896673400492	17.34	1.43197340936989	1	0	-1.10808564894511	0.785725935481993	-0.57285143739509	-0.475069178374213
5434	31	4.06341309356937	17.34	0.214384129892453	0	0	1.29778583944836	1.46751233177477	-0.697908254271467	-0.10003209672696
5440	31	3.15384020248702	17.34	0.148648648648649	0	0	-1.32423239692282	0.847760561706296	0.213582389996726	0.0422050192489207
5442	31	5.78937017651445	17.34	0.232196611986414	0	0	1.23044341283577	1.926176787785	-0.905397751094875	-0.972908362466105
5446	31	4.92582441371611	17.34	0.237837837837838	0	0	-1.99259280373909	0.995017701835022	0.64048276670959	0.693313523415216
5448	31	3.33228249811835	17.34	0.269214152755437	0	0	-1.30074184539677	0.73870093669211	0.490446760578444	-0.0727113235147056
5449	31	2.12934119032417	17.34	0.292803880593938	0	0	-0.615797452793077	0.694760034982486	0.151147291576399	0.262656283282337
5456	31	2.52625135632208	20.01	0.565646685121203	1	0	-0.755485475695749	0.697553014320874	0.501756161732057	-0.194596115651546
5461	31	4.2124321046193	20.01	0.564864864864865	0	0	-0.812572652859606	1.75188547442582	0.634475463924439	-0.171823943918309
5462	31	3.29437370618699	20.01	0.713513513513514	0	0	-1.08561471938785	0.687313843826707	0.72703731510835	-0.0774833892853097
5467	31	3.07245783149197	20.01	0.173352623900806	1	0	-0.847581016261158	1.07935336269747	0.646799383480436	-0.13001654122915
5471	31	2.35410795373144	20.01	0.132955393256744	1	0	-0.662404581805043	0.788702897605155	0.514534258840049	-0.112955384247395
5487	31	3.57033599795126	20.01	0.245157631793483	1	0	-1.15232205908032	0.908587373018936	-0.0881869411418581	-0.601221199030648
5489	31	3.13722953628563	20.01	0.237837837837838	0	0	-0.671344213082028	1.4084651825067	0.235944411198572	-0.109558545524715
5490	31	4.914737525513	20.01	0.274094564946545	1	0	-1.42120194647443	1.07565101468328	0.196718152443728	-1.0349032707226
5503	23	1.49162008295862	9.89	0.113088495413782	0	1	-0.523924808066798	0.519328687909949	-0.0885130020483648	0.0488235406709624
5504	23	2.34474862629611	9.89	0.161918084164969	0	1	-0.667466429449684	0.800404640406307	0.0420093448758554	0.293266524695123
5512	23	2.67790204176963	9.89	0.455172413793104	0	1	-0.925780919836774	0.803813198595612	0.508203586625502	0.000458065211929549
5519	23	3.72094633355808	9.89	0.648165801368916	0	1	-1.36959866257534	0.881664949251071	0.452584720250343	-0.297682137326899
5523	23	3.1041632721258	9.89	0.68088290664919	0	1	-1.04970191556541	1.12609718393447	-0.0283978787294302	-0.0976309792786129
5525	23	3.5255536183102	9.89	0.555171223910579	0	1	-1.29363959750151	1.19011437024124	0.13570452381472	-0.052324468800034
5528	23	2.90199852674778	9.89	0.624551629367877	0	1	-0.883184378470244	1.07711184828902	0.31148019473405	0.101769207206829
5536	23	4.67129302882927	9.89	0.950212581648806	1	1	-1.11307386775287	1.45736086690037	0.113885721080903	-0.879259787765958
5540	23	4.31158931424204	9.89	1.16019096291034	0	1	-1.66527450239183	0.889003862270189	0.197155144814284	-0.555392434926815
5548	23	3.08893396540729	9.89	1.17878144578274	1	1	-1.1586114295262	0.996099032484907	0.384107653592494	0.102609240139434
5553	23	4.94001790161235	9.89	1.10832495176516	1	1	-1.32949066602803	1.20209394384483	-0.247752678594633	-1.04483241208324
5560	23	3.5674553880842	17.9	0.19258276819426	0	1	-0.918877826332576	1.08247744012595	0.00858744263478619	-0.64251566651128
5564	23	4.87351177178741	17.9	0.268808284919727	0	1	-1.46862649036442	1.32904294458697	0.0457830063462543	-0.8288024414019
5567	23	2.5052011065865	17.9	0.153816983524783	1	1	-0.550968717065375	1.0326374220248	-0.0546900608686577	-0.241714339619915
5571	23	6.66773432114925	17.9	0.260349267933005	1	1	-1.72270157536951	2.60229020042201	0.316992441113471	-0.710541891640786
5573	23	3.52707513222582	17.9	0.128940723332231	1	1	-0.679471653712765	1.52702277921638	-0.194584544496903	-0.222313982291741
5577	23	4.29360210990006	17.9	0.161918084164969	0	1	-1.24707332564054	1.48666729788772	0.0665624215300645	-0.509400069864206
5585	23	2.48715749349519	17.9	0.113088495413782	1	1	-0.528073546833989	1.11322282089549	0.0705693003578712	-0.154647208159979
5589	23	3.50381207340676	17.9	0.126436781609195	0	1	-1.1296845423591	1.19027679370978	0.0712272121103751	-0.325318525974311
5603	23	3.6522201747249	17.9	0.362059842979402	0	1	-1.04949440351052	1.26056482917027	-0.113184017190173	-0.425324427345191
5604	23	6.54490593579685	17.9	0.282721238534456	1	1	-1.43362042845225	2.76353493239639	0.360150560836498	-0.721894133333473
5606	23	4.77501265434688	17.9	0.233137905816602	1	1	-1.07346700843029	2.04026971306696	-0.197315506797507	-0.253328864105004
5621	23	1.88872151279557	17.9	0.3297067883091	0	1	-0.487415748259872	0.41392655557649	-0.0215307884009013	-0.448540852885083
5623	23	2.0995560799219	17.9	0.405387160829185	0	1	-0.456007998726214	0.7800481582709	0.312677566752916	0.122124755419543
5626	23	3.9347514524602	17.9	0.27816091954023	1	1	-1.37496824249034	0.772536883719081	0.69462045427915	-0.276828338550243
5627	23	5.34776475896933	17.9	0.227586206896552	1	1	-0.880466060951878	1.96160364824422	0.446487272692522	-1.07557627669001
5646	23	3.60848580106905	17.9	0.743723461463817	1	1	-0.744719851151423	1.01148322688151	0.238770883490521	-0.824518597996597
5652	23	4.50706679850342	17.9	0.577748304582779	0	1	-1.23478285281306	1.49344882095202	0.0334756544739727	-0.657030169640852
5654	23	3.69908976389806	17.9	0.624551629367877	0	1	-0.807254417569232	1.65201073049557	0.303882612238963	-0.143610274044662
5655	23	4.71083889061445	17.9	0.648165801368916	0	1	-0.894183463930129	1.98094578800884	0.717909467420875	-0.344355577585227
5659	23	5.95067783954075	17.9	0.728082669139162	1	1	-1.41415213331842	1.90091356669563	0.134727490825839	-1.09034527635786
5668	23	4.4469193261292	17.9	0.728082669139162	0	1	-1.46159224548797	1.28343131786513	0.257579304569761	-0.558029986240163
5678	23	4.45521325641442	17.9	0.621986724775804	0	1	-0.86704593377178	1.56154715402004	-0.353795991609897	-0.701523764780747
5685	23	3.79116963619859	17.9	0.840590673676052	1	1	-0.696200207003855	1.4374288714347	0.156931858742489	-0.672697852860683
5695	23	6.0111344447234	17.9	0.817059487979028	0	1	-1.76631824875274	2.08064456266455	0.413524667958668	-0.673609026936548
5701	23	7.11526733313653	17.9	0.826784413641333	1	1	-1.18090991324231	2.71152281295144	-0.382529219837528	-1.11895384859607
5714	23	3.19297859892372	17.9	1.11178127497373	0	1	-0.807340601490333	0.638424607998463	-0.324867397812688	-0.771173897364311
5720	23	6.44719916503078	17.9	0.860141907442044	1	1	-1.27096066594016	2.20931797982742	-0.013845766348174	-1.22881674383898
5728	23	2.25056474283845	17.9	0.929804778939552	0	1	-0.669160032175189	0.724634466800484	0.205665873614168	-0.274395475464526
5729	23	3.44475783359879	17.9	0.953236069308866	0	1	-1.0435096051283	0.535790322461629	0.360864706555113	-0.726347958016171
5737	23	4.17269294308727	17.9	1.14353664000501	0	1	-1.20537145934622	1.02616494875851	-0.228465601680974	-0.819532624128742
5739	23	3.76850612143035	17.9	1.19172954802234	0	1	-1.06651205171058	0.724208402879853	-0.569426562366516	-0.807197975993454
5742	23	4.56634308244128	17.9	1.26436781609195	0	1	-1.66168780247907	1.27368024368825	0.290737034925449	-0.417613325241174
5757	23	3.55625227047413	17.9	1.08027633561486	0	1	-1.15387372560834	1.02500549324016	0.39377622430571	-0.386543668328851
5759	23	4.01391922095262	17.9	1.1277707325552	0	1	-1.05982841275928	1.12060524049851	-0.0843024352145997	-0.770804680671915
5764	23	4.24862988982237	17.9	1.24756653074928	0	1	-1.56824986170611	1.06318186237218	-0.454090694099001	-0.545036897330152
5768	23	4.293709573538	17.9	1.34427928698871	0	1	-0.951422760873141	1.58551205051403	0.174733641911406	-0.675462081240451
5776	23	2.5337758063545	17.9	0.837542284038948	0	1	-0.70606491152991	0.784185950925697	0.141009993660126	-0.396535062398049
5780	23	2.66908611497566	17.9	0.927394616229033	0	1	-0.742241844705761	0.852883691978592	0.23727569022664	-0.380754320127373
5783	23	3.45391205423017	17.9	0.996206306388572	0	1	-1.20573546962986	0.596427643863827	0.217984368780119	-0.622940355697363
5788	23	4.44160424316486	17.9	1.11293099738538	0	1	-1.15044318836809	1.1873134078058	0.457205368399848	-0.832805194614632
5790	23	3.45537488237537	17.9	1.16019096291034	0	1	-0.628687309347179	1.37706892018098	-0.0377439097597076	-0.511810610659417
5792	23	4.26487745348163	17.9	1.20771947861016	0	1	-1.39628273081519	1.25266757726606	-0.130529813889122	-0.564860647395452
5794	23	3.71318838260379	17.9	1.2554860456126	0	1	-1.22232230556098	1.10569952196604	0.359708911756365	-0.384693317548573
5803	23	3.13130158187646	17.9	1.02966438522541	1	1	-0.985490314232219	0.860481086011035	-0.348200032545968	-0.443406456623688
5807	23	2.37557934696258	17.9	0.871955568483831	0	1	-0.582061045908931	0.673047219946652	0.299291694847455	-0.430296022981086
5810	23	4.15550894081723	17.9	0.938702635061961	0	1	-0.618632445022792	1.60436927749319	-0.190507400245337	-0.694032163404392
5822	23	4.37141358329268	17.9	1.21642435107	0	1	-1.25836073569255	1.52013219522828	0.0843438766985571	-0.523427945177606
5824	23	4.60299845210957	17.9	1.26386196777561	0	1	-1.56223804967544	1.34435089955529	-0.427915480555543	-0.523693852115857
5829	23	4.49911564458763	17.9	1.38342871754013	0	1	-1.2385429675025	1.43698113699347	-0.49561559039255	-0.55362489746736
5838	23	4.39759994434344	17.9	0.972824021509815	0	1	-0.996653079304389	1.42357414648611	0.258859530598779	-0.822956635378626
5862	23	3.69804791334855	17.9	1.09701669700378	1	1	-0.700834364554254	1.35191291861672	-0.322404406701101	-0.516309471617514
5865	23	3.24383047771552	17.9	0.941083837817068	0	1	-0.808225235954804	1.01619231783611	0.450190151826303	-0.501671738491013
5866	23	3.01442306524778	17.9	0.962913840971299	0	1	-0.747916264952267	0.973500175241629	0.195343152962842	-0.514197532251825
5872	23	3.51469896673825	17.9	1.30542532864867	0	1	-1.15463826833276	1.0695601142212	-0.129660296250218	-0.425969476337051
5877	23	3.62887823724648	17.9	1.42374777804921	0	1	-1.21836327124214	1.09448135621164	0.262663066342658	-0.374495704887129
5878	23	4.16596780638494	17.9	1.29163697177327	1	1	-0.637684430325178	1.16461124538389	-0.785926265035997	-0.721348424236285
5897	23	2.53399614823365	17.989	0.178808611334529	0	1	-0.741809870643218	0.561417933030923	0.0100224163258802	-0.536811494389754
5905	23	2.20348831559915	17.989	0.382667138976177	0	1	-0.393692583627495	0.788209942954682	-0.302765530980116	-0.252609456701867
5906	23	1.52418934313431	17.989	0.407746368879467	0	1	-0.485641983159244	0.477730741581126	0.0815105904088021	-0.178711075011711
5910	23	2.87106332831172	17.989	0.0758620689655173	1	1	-0.659871391310307	1.03496877923061	0.0665611848535432	-0.450226754252543
5911	23	3.1604184843986	17.989	0.0505747126436782	1	1	-0.827187153962092	1.14900527499318	-0.00369041260563303	-0.395347892633896
5915	23	4.75087453376916	17.989	0.78513067429361	1	1	-1.14714600506087	1.22667411030778	0.412020684579626	-1.00675910100704
5918	23	3.10870912944794	17.989	0.544706325319352	0	1	-0.891223494487403	0.927621674725123	-0.524056871933965	-0.313727253849317
5919	23	2.9432819560467	17.989	0.816276488769006	1	1	-1.26352550934602	0.638338792929315	0.21879432061704	-0.0868872790286644
5922	23	3.49731621884683	17.989	0.531636221742333	0	1	-1.08258319952838	0.923349542377413	-0.226399666089507	-0.5842275678729
5943	23	4.64671979127309	17.989	1.01559513521037	0	1	-1.71633259721951	0.888093989025688	0.41379204045835	-0.61782832352695
5944	23	3.64659865606541	17.989	1.0395533457565	0	1	-1.17103291126148	0.804968961957858	0.282093311694811	-0.623819548270915
5945	23	3.77687842238922	17.989	1.06357310019744	0	1	-1.1823306256275	0.8465767957123	0.634105940300979	-0.445605225810783
5950	23	3.72453220296057	17.989	0.659413576618199	0	1	-0.663317262188139	1.25667045615854	-0.19351018272846	-0.717100191060167
5952	23	3.06880562032806	17.989	0.814315696869659	0	1	-0.98421984964059	1.11039774225346	-0.0777771244577956	-0.192201270789364
5967	23	2.35791892440156	17.989	0.737246791302279	0	1	-0.445794524005641	0.958325954598541	-0.00239248752795487	-0.325851190834377
5970	23	3.92673938316132	17.989	0.893685367897909	0	1	-0.817651762356798	1.19411051323943	0.202960414103295	-0.839693683312963
5974	23	3.12168008290722	17.989	1.05663635206224	0	1	-0.960914085913737	0.730985916021895	0.0829047575937362	-0.590867749796868
5975	23	3.5556979553934	17.989	1.08027633561486	0	1	-0.92965465260846	1.08500299255643	0.0939284138879895	-0.626400524225597
5981	23	3.27008937108278	17.989	1.24756653074928	0	1	-0.848033048236158	0.981093754076655	-0.644900385950667	-0.28139046670578
5987	23	2.85880736993003	17.989	0.950212581648806	0	1	-1.11522413623794	0.746351410200425	0.079993782229487	-0.248547956832896
6000	23	2.76400691769742	17.989	1.30346449340192	0	1	-0.847707781300748	0.905489970852393	-0.249258893415966	-0.281028832365977
6003	23	3.42402638580295	17.989	1.39996980130879	0	1	-0.840868815370277	1.27698020479423	0.0815421515031478	-0.456312715517854
6008	23	2.69526812984331	17.989	0.916296001158289	0	1	-0.903560797713293	0.917988297111071	-0.223116575732492	-0.170979010253182
6012	23	3.17989649643253	17.989	1.05269536212177	0	1	-1.12094423367925	1.01642715707426	-0.176537261257917	-0.251494408342995
6018	23	3.90796557953918	17.989	1.26386196777561	0	1	-0.656712235920199	1.64523580705839	-0.268872307034173	-0.363688027019756
6020	23	4.61907869155011	17.989	1.35941591368158	0	1	-0.865085554163557	1.49717090496136	-0.375819844226981	-0.86034852751121
6021	23	3.62310787533599	17.989	1.38342871754013	0	1	-0.839205310269475	1.42250281632117	-0.225348159190705	-0.335161101465346
6023	23	3.33824596301604	17.989	1.15549660916556	1	1	-0.789533737403795	0.988190768943831	-0.533256190509625	-0.461678145001624
6033	23	2.69241446590021	17.989	1.06327244348467	0	1	-0.737455234535798	0.820982214267274	-0.143923421314724	-0.429137648599626
6037	23	3.28490394588508	17.989	1.15549660916556	0	1	-0.70913397921805	1.29630664645721	-0.0391070009889681	-0.415604853847611
6047	23	1.95740083046287	17.989	0.941083837817068	0	1	-0.56055873584078	0.616168951452501	-0.190066143653935	-0.248440947859684
6057	23	4.46228497292726	17.989	1.37624563738911	0	1	-1.39711215023143	1.46298763724619	-0.384503116181749	-0.437294206579905
6062	23	3.94514938826556	17.989	1.40884846941632	0	1	-1.04745289145164	1.25046443427696	-0.237295148645684	-0.601832725261415
6066	23	1.9495614589845	24.13	0.177011494252874	0	1	-0.46855752976096	0.786398166946315	-0.0482607022784459	-0.173705055057955
6067	23	1.8507193823157	24.13	0.203873184439733	0	1	-0.392884682950005	0.802617805301462	-0.140689875644348	-0.0395406417154576
6076	23	2.22811566707429	24.13	0.228986750619567	0	1	-0.916658675314085	0.475435337744495	0.148414753519463	-0.168258717859669
6079	23	1.92544176295858	24.13	0.354022988505747	0	1	-0.518467036969502	0.720878915180952	0.00640610988107245	-0.207424726004396
6083	23	4.09278588086651	24.13	0.809590420824843	1	1	-0.932822674906926	1.63938035031209	-0.101344682218829	-0.426513616307867
6084	23	4.75719243004397	24.13	0.78513067429361	1	1	-1.50999950350748	1.54301770275287	-0.0417278116653026	-0.541225000461657
6087	23	4.92787398828077	24.13	0.521312205537865	0	1	-1.0222926120117	1.52201494529073	-0.26588277005884	-0.977433295210953
6091	23	3.84506656096352	24.13	0.767836740034845	1	1	-0.914494750118763	1.50367816021215	-0.465675453265608	-0.164672784636043
6092	23	3.8511686329032	24.13	0.743723461463817	1	1	-0.781033398105608	1.3115235893921	-0.501853973723951	-0.498142861001493
6100	23	2.90314256445073	24.13	0.823684929765175	1	1	-0.952170659190418	0.787893017969667	0.119791252764966	-0.416351701276192
6101	23	4.80338686259685	24.13	0.704424234708162	1	1	-1.15812775085528	1.67151709948786	-0.226123864111021	-0.692707263699281
6110	23	5.89972952618893	24.13	0.770331072777039	1	1	-1.02543920472218	2.09631424927985	-0.774308964975266	-0.746482888711011
6113	23	4.50300702636588	24.13	0.840590673676052	0	1	-1.19600889309212	1.4470593884241	-0.419431318609513	-0.611107798003174
6115	23	3.39568090800545	24.13	0.911748598393193	0	1	-0.883363964938492	1.43617672724565	-0.184571950427901	0.186150796432133
6120	23	3.47735626507993	24.13	0.873421041061499	0	1	-0.814857645009586	1.16382024348631	-0.202524312886151	-0.547840860606796
6122	23	3.36683281170968	24.13	0.920473664161905	0	1	-0.760179200745884	1.42139607504174	-0.192053576689918	-0.173160925862555
6124	23	2.26739795002973	24.13	0.967881615168051	0	1	-0.850375714890019	0.694702376954545	-0.275966512197325	-0.131709208911882
6133	23	2.9001482904565	24.13	0.791619467896477	0	1	-1.0579465819809	0.821011647451273	-0.401995793930823	-0.254960603535558
6156	23	3.22079710321236	24.13	1.00959591979057	0	1	-1.13636065105325	0.86369484622537	-0.31529726977003	-0.404939585674944
6158	23	4.13115373886041	24.13	1.08027633561486	0	1	-1.01657382360375	1.59795942772285	-0.149427051976394	-0.419893602128599
6177	23	4.20481945986128	24.13	1.13652531308821	0	1	-1.34214413329799	1.43540847017429	-0.755017030533315	-0.042279440754271
6194	23	4.77625104373031	24.13	1.09905495141659	0	1	-1.04484437084502	1.73174118115149	-0.721026440225723	-0.332515573778298
6196	23	4.48628994020621	24.13	1.14577120323036	0	1	-1.68892422934631	1.47610320545349	-0.550560275418606	-0.0728993296026379
6201	23	5.08490004232385	24.13	1.28767032295369	0	1	-1.49216578105176	1.86444873702924	-0.260687844616147	-0.404500541798918
6207	23	4.21882961795956	24.13	1.15549660916556	1	1	-0.80913126280535	1.58815015494431	-0.0476037081760743	-0.68736733923273
6210	23	3.7543838582577	24.13	0.928428309230088	0	1	-0.74510301481281	1.38310866541829	-0.402920942941681	-0.435619686716587
6217	23	5.60920782818083	24.13	1.08617952893821	0	1	-1.23667803781974	1.91896960033429	-0.728806942822449	-0.659541916191502
6220	23	4.44912608639186	24.13	1.15549660916556	0	1	-1.36010165773031	1.48822248590326	-0.693693890798335	-0.237665207751939
6224	23	4.31986001221775	24.13	1.24910325873575	0	1	-0.913696608621706	1.46316618461412	-0.49942947454831	-0.594303956344705
6237	23	3.72639004077818	24.13	1.00705924261673	0	1	-1.0632824191829	1.45936149278492	-0.131965452030481	-0.204428046486236
6247	23	5.11544616513828	24.13	1.42374777804921	0	1	-1.45461952230811	1.72448450584497	-0.592193207847572	-0.479010379788623
6251	23	4.60742401448913	24.13	1.44160111219431	0	1	-1.49078879150442	1.2680040195062	-0.337652550095771	-0.673422983372464
6253	23	5.74977555375426	27.69	0.226176990827565	0	1	-0.862830677292242	2.62893625782262	-0.0459398238146577	-0.537922093511392
6257	23	7.51826635385135	27.69	0.177011494252874	0	1	-1.71176388999238	2.87447082136169	-0.25480037288382	-0.923163412617999
6280	23	13.0605689428402	27.69	0.272353162659676	1	1	-2.70456136033779	5.0812897334119	-0.815761322134291	-1.50877853297805
6282	23	8.32062084139146	27.69	0.113088495413782	1	1	-1.54091400646586	3.62951367092783	-0.0952626937031379	-0.804472295051494
6283	23	12.1053254266286	27.69	0.104262441107573	1	1	-1.54155419596821	5.51171613641248	-0.528387204564447	-1.02356016948974
6289	23	8.48939949743011	27.69	0.343945231255379	0	1	-1.17140746638351	3.8686698184231	-0.303701925620574	-0.701809334348083
6293	23	10.3037014694486	27.69	0.126436781609195	0	1	-2.07432538040268	4.52586333340926	0.122556177031416	-0.909276601242393
6296	23	3.85221059114958	27.69	0.19258276819426	0	1	-0.7411890362251	1.4355320445319	-0.468401826139183	-0.390727309863216
6298	23	4.04102936203545	27.69	0.239896925943808	0	1	-0.494959039754621	1.51297495943248	-0.475150437932051	-0.579112051130286
6301	23	4.68827261041739	27.69	0.312787323322719	0	1	-0.434983888848644	1.84008887875971	-0.62529526640862	-0.534942581378443
6308	23	4.31070789214912	27.69	0.257881446664463	0	1	-1.22157237989086	1.56016649627223	0.0642004616319359	-0.472114533821081
6318	23	4.00103197706989	27.69	0.3297067883091	0	1	-1.24145576290693	1.46615565242133	0.248127614538782	-0.297440246961287
6319	23	4.0562499041264	27.69	0.354924959365058	0	1	-1.06281346638	1.53526926406237	0.393336415563396	-0.453300347073575
6324	23	6.22076734489384	27.69	0.27816091954023	1	1	-1.45880697503467	2.43373374363208	0.409616307645901	-0.801383453817869
6327	23	7.79991567402146	27.69	0.379310344827586	0	1	-2.61396131525503	2.19416987730649	1.17291476389225	-0.568003381236968
6329	23	7.55860781619154	27.69	0.429885057471264	0	1	-2.3950696712678	2.6214816708508	0.425723977040729	-0.668450119978232
6330	23	6.92910693849386	27.69	0.455172413793104	0	1	-1.86708459968411	2.82979065415293	0.538521875138215	-0.509264439114989
6336	23	2.23903741973648	27.69	0.295980917282565	1	1	-0.786447418264334	0.692638661765375	0.339375187680033	0.133456625415907
6347	23	8.37002544656796	27.69	0.544706325319352	0	1	-1.58783147525988	3.46561583932448	0.0312113704624808	-1.09569959092171
6353	23	6.97741255712518	27.69	0.695747040984707	1	1	-1.10696988220352	2.62716256954877	-0.121265319746181	-1.27475989701067
6355	23	8.60764334334942	27.69	0.508898229362021	0	1	-1.78665787855011	3.65085425551277	0.370915783522851	-1.00114436320205
6358	23	9.74684772628154	27.69	0.577748304582779	0	1	-2.28583487495878	3.62162879258539	-0.0727806131752481	-1.34172764021993
6365	23	9.08648787012567	27.69	0.728082669139162	1	1	-1.61856724689065	3.865032092562	-0.178151673675521	-1.04089908581404
6371	23	7.83224425865274	27.69	0.63420367008657	0	1	-1.37267145608292	3.25898218082115	-0.12332809038384	-1.02622325942739
6372	23	7.48201719434498	27.69	0.657471264367816	0	1	-1.50881586311219	2.98899792677123	-0.069479973448671	-0.995965812455142
6385	23	7.61623346036423	27.69	0.667605363709816	0	1	-1.40241787242215	3.11879602889292	0.0690176776819455	-1.0833750965087
6388	23	7.27571481346038	27.69	0.784315800514846	0	1	-1.63290686769462	3.11076849699906	-0.000925186353764193	-0.564151660853332
6391	23	10.9261932071741	27.69	0.770331072777039	1	1	-1.96532043558358	3.98194052900854	-0.36023124552577	-1.90630485833726
6394	23	7.68520370650909	27.69	0.656010756238167	0	1	-1.18316317765603	3.27273494492274	-0.208631176723149	-0.983722797152792
6397	23	6.90825018518558	27.69	0.840590673676052	0	1	-2.06638364889461	2.53005579096451	0.212254236317805	-0.616830967672386
6398	23	6.11083674147891	27.69	0.864221068491888	0	1	-1.84779670272961	2.35830071386319	0.0837893603523919	-0.32953388042312
6410	23	4.82350563893075	27.69	1.01559513521037	0	1	-1.67476086101943	1.45196989760639	0.422204365540338	-0.404418185079273
6413	23	6.14331200949735	27.69	1.08765032112033	0	1	-1.72381584618677	1.74685175222879	0.944162073913473	-0.815701579673161
6414	23	6.01932431284625	27.69	1.11178127497373	0	1	-1.76170121061141	1.572803208483	0.323084684044756	-1.0718546044878
6417	23	3.97805668085799	27.69	1.18446365714882	0	1	-0.748812532496245	1.68116201356461	0.601572415871937	-0.520120771081253
6419	23	9.65167366182806	27.69	0.837160454849266	1	1	-1.95308819841804	3.55458979461153	-0.475122476031055	-1.44132769605499
6436	23	6.17944618689639	27.69	1.31299590660431	0	1	-1.41399151513153	2.25991337587235	0.459756169129986	-0.952910924737281
6437	23	6.14894564630706	27.69	0.916644866962347	1	1	-1.159465394154	2.4847980163557	-0.276302311404967	-0.739199302566683
6438	23	10.3926556983825	27.69	0.870854845677923	1	1	-1.92272084367332	3.57913573651845	-0.625697529534707	-1.85701833497831
6441	23	5.3082467493962	27.69	0.781047803799014	0	1	-1.11879431635201	2.16903754014281	-0.0480741317975428	-0.611172673052427
6446	23	4.11317101745762	27.69	0.962913840971299	0	1	-1.15261443436634	1.57184951366449	0.401504899849348	-0.367439087452045
6447	23	3.35247308098587	27.69	0.986206896551724	0	1	-1.19637829417266	0.92127218566764	0.334864080628375	-0.285559182079189
6455	23	5.59098683630876	27.69	1.27168000521822	0	1	-1.14663871081061	2.18362336174482	-0.032144703992342	-0.790162805972847
6459	23	6.98319132313888	27.69	0.950212581648806	1	1	-1.15454115914611	2.80564778505588	-0.310723507073558	-0.975552050387968
6467	23	5.52648222899278	27.69	1.06597530111236	0	1	-1.18236900428658	2.34555969204162	0.422537792991132	-0.64132826073768
6468	23	5.85544838668079	27.69	1.0894126506387	0	1	-1.61630741938731	2.29966675040554	0.447626158105447	-0.499490059015562
6473	23	6.02977699066531	27.69	1.2554860456126	0	1	-1.60686837299823	1.70664250872279	-0.142066375883313	-1.12902600508671
6475	23	5.66558350992261	27.69	1.30346449340192	0	1	-1.57297236524467	2.35214267956245	0.298358879808927	-0.186591560646488
6476	23	5.32631672298183	27.69	1.32752599753999	0	1	-1.40526549084451	2.16128981551611	0.294230399726364	-0.439127549942255
6479	23	6.07573831205909	27.69	1.39996980130879	0	1	-1.43722391657211	2.27065998629427	0.203341550301334	-0.856973915257872
6493	23	6.71289119260143	27.69	1.19280221209911	0	1	-1.28081580937557	2.59545811882107	0.358432033526488	-1.12373333863072
6498	23	6.73138552743504	27.69	1.31153404394289	0	1	-1.6452471370993	2.80244141516585	0.194089239909628	-0.570315367150509
6500	23	5.29288514430385	27.69	1.35941591368158	0	1	-1.34395705426038	2.14103948317443	-0.0333285794959657	-0.428745320317854
6501	23	5.42853042064166	27.69	1.38342871754013	0	1	-1.06840023419497	2.13856616898301	0.354318581903297	-0.85587961219432
6504	23	4.25587513176301	27.69	1.13229767792928	1	1	-1.49356655714909	1.36740324919045	0.0647431404122641	-0.337271165006997
6513	23	7.69618258148884	27.69	1.01779645872404	0	1	-1.37207237986742	2.92524305254415	0.305490181737126	-1.38741244500904
6515	23	5.53407547346853	27.69	1.08617952893821	0	1	-1.10255288010361	2.45486521878575	0.604183624662893	-0.624222561327745
6522	23	6.65283094998367	27.69	1.24910325873575	0	1	-1.25970011528246	2.63997444702177	0.364223279802927	-1.06599208443278
6523	23	6.701604442312	27.69	1.27268528601175	0	1	-1.27566739528956	2.55765530248704	0.210116302623499	-1.13420276954667
6525	23	6.0299135659522	27.69	1.32003875400018	0	1	-1.29568863041902	2.54370395860794	0.321709991298738	-0.690234064254376
6526	23	6.53862550562501	27.69	1.36762289758979	0	1	-1.78078784706204	2.36164370251762	0.246080687430335	-0.796257594140182
6529	23	4.82805358164026	27.69	1.16568952908301	1	1	-1.31560093311135	1.99540348187031	0.347829965095835	0.012854880834214
6535	23	7.1930833550809	27.69	1.02935382440241	0	1	-1.6511075578213	2.73930324325819	0.406325821773743	-1.02137988269844
6538	23	5.24114392917657	27.69	1.28194676240922	0	1	-0.98660365203914	2.34999421355863	0.326047460958845	-0.571996919086544
6554	23	5.419192551614	30.36	0.177011494252874	0	1	-1.31546613086749	1.95260692578762	-0.298851154512396	-0.689667229113185
6558	23	4.26117547148125	30.36	0.203873184439733	0	1	-1.21061294658524	1.41459543271563	-0.474522440625511	-0.436955613435844
6564	23	6.14141639730175	30.36	0.151724137931035	0	1	-1.30345741225154	2.28340742420072	-0.432923624676821	-0.786541696240854
6565	23	5.60626284873184	30.36	0.153816983524783	0	1	-1.17209927836052	2.09172078857868	-0.482518558998078	-0.667108051242717
6568	23	4.44899315771626	30.36	0.182349719678639	0	1	-1.32855464659178	1.50962381712285	-0.390992760714431	-0.42387787117018
6569	23	7.19485695761512	30.36	0.252873563218391	0	1	-0.96410400042892	3.02826158264652	-0.690215228232854	-0.634818167406859
6573	23	13.5634247934044	30.36	0.238560442419822	1	1	-2.16410398672259	5.23696427491337	-1.21500584537304	-1.78344085743775
6581	23	7.71666205115582	30.36	0.305548288987449	0	1	-1.23070941956675	3.18535958977537	-0.803161714878219	-0.589773699462598
6584	23	12.1406615561449	30.36	0.249051576597143	1	1	-2.7312341136991	4.26686104932602	-0.748623907542587	-1.77251166331419
6586	23	8.69110600419808	30.36	0.104262441107573	1	1	-1.52598637971224	3.58604032339127	-0.475541318586888	-0.971643325579084
6590	23	3.18695583146774	30.36	0.182349719678639	0	1	-0.753980523005499	1.21720151208205	0.0220308943944913	-0.411044786174456
6593	23	7.71404070430867	30.36	0.343945231255379	0	1	-1.61087286882197	3.00735189866896	-0.689329401727866	-0.729135281989564
6598	23	5.87309550061254	30.36	0.107285166800718	0	1	-1.62952809412336	2.00243479058975	-0.0656082430988353	-0.777943615556738
6600	23	4.15179199481184	30.36	0.147449358260456	0	1	-1.46230763781238	0.539397124397189	0.261105254270921	-0.839994375736985
6602	23	3.14352364179471	30.36	0.19258276819426	0	1	-0.920901276635278	0.989149557275486	0.125046235626937	-0.448293038763138
6605	23	6.64098325348318	30.36	0.362059842979402	0	1	-1.47512106035192	2.61902907991821	-0.368931093017575	-0.673980916103338
6608	23	9.69585619853582	30.36	0.0715234445338117	1	1	-1.95558821342984	3.74822616512216	-0.498577422215267	-1.24731963743064
6610	23	4.39581851902381	30.36	0.257881446664463	0	1	-1.18605855544881	1.37381699220675	0.308526671823669	-0.69973960801643
6612	23	4.82712747667021	30.36	0.307633967049565	0	1	-0.999483158898455	1.92975001243394	-0.237061122041086	-0.529102218330182
6613	23	5.38914649429773	30.36	0.332603243258908	0	1	-1.16229793557762	2.14405327549698	-0.427406944055363	-0.461335626230236
6614	23	5.7995867122465	30.36	0.357617222669059	0	1	-1.33390945192964	2.17896204889583	-0.431664311213277	-0.631000211807394
6632	23	10.8794595602257	30.36	0.0758620689655173	1	1	-2.66980533662935	3.93816729317113	-0.518060982562313	-1.37689970954648
6635	23	9.28874384406235	30.36	0.379310344827586	0	1	-3.46441589562379	1.73860029627486	0.599922297530616	-1.36114936419898
6643	23	6.82763518736959	30.36	0.282721238534456	1	1	-2.14038264693241	1.14403296035855	0.917540608992996	-1.19807879749026
6647	23	8.27624494201376	30.36	0.239896925943808	1	1	-2.34313155816354	2.52664526344829	0.19092290904599	-1.31942974566661
6651	23	8.85353311593988	30.36	0.809590420824843	1	1	-2.82707560813991	2.44032516496475	0.35873084855089	-1.31405446220785
6652	23	9.47630240369982	30.36	0.78513067429361	1	1	-2.73786286578631	2.3444557543873	1.05539884573145	-1.60582351759236
6659	23	7.97261913447662	30.36	0.816276488769006	1	1	-2.08200054255534	2.4077757374512	0.398025919389711	-1.4089441620564
6661	23	6.01265754268239	30.36	0.767836740034845	1	1	-1.10349219332109	2.37092342117548	-0.00440061617318535	-0.931598914995523
6662	23	8.14910949407076	30.36	0.719690777831424	1	1	-1.41438714976265	3.25041052281954	-1.19573962912489	-0.270006039871647
6665	23	10.5819291708085	30.36	0.508898229362021	0	1	-2.44853826769269	3.80781593902605	-0.687444109231401	-1.39000561262725
6668	23	13.2209818811737	30.36	0.624551629367877	0	1	-3.21828071345844	4.73381105657313	-0.484237669928815	-1.79874048917193
6674	23	10.7830745732704	30.36	0.704424234708162	1	1	-2.23425490292803	4.52724052599142	-0.241227746016097	-1.03817336948436
6681	23	12.2077635670672	30.36	0.63420367008657	0	1	-2.88184801202847	4.29669168547501	-0.889372482453073	-1.62232846535659
6692	23	9.09952848192366	30.36	0.71389212114218	1	1	-2.02588670755476	3.80185185542528	0.112372214112255	-0.91493197291449
6693	23	10.6549733212267	30.36	0.690673577568847	1	1	-2.63278583978425	4.16175724208797	0.172564037676302	-1.19927338571485
6697	23	10.9308982988333	30.36	0.644703616661157	0	1	-2.06420523832528	4.2075474827859	-0.482969719442709	-1.56461388250715
6698	23	10.2732584769114	30.36	0.667605363709816	0	1	-1.96525091160592	4.26261767546922	-0.383696391821183	-1.11098425947767
6703	23	8.48259608848987	30.36	0.784315800514846	0	1	-2.26568607435561	2.91986275386188	-0.0366496669763993	-1.17696343166228
6704	23	5.69808165866078	30.36	0.887942751847696	1	1	-1.79711978860352	1.84812504133219	-0.0392984660887803	-0.659616553278176
6707	23	11.7810601882656	30.36	0.79363633605162	1	1	-1.50728075076449	5.15409514057289	-0.418542611572205	-1.46792204144207
6716	23	8.5644289739227	30.36	0.747154729791429	0	1	-1.74039830500715	3.50895430584909	0.00334699938653207	-1.06044649482358
6717	23	8.59990388605624	30.36	0.770331072777039	0	1	-1.71447832712501	3.23585938873259	-0.183929669410166	-1.32882194661142
6724	23	4.70184180334354	30.36	0.920473664161905	1	1	-1.28401421801911	1.79909035545911	0.333773587982205	-0.468516196379561
6728	23	9.79681250615225	30.36	0.80364475587484	1	1	-1.84857028117409	4.07570517937269	-0.157718622694848	-1.18079832575317
6731	23	9.34080309376996	30.36	0.712547268228318	0	1	-1.44474449388876	3.64839766051405	-0.374764163420435	-1.50983314819254
6740	23	4.82318546680746	30.36	0.967881615168051	0	1	-1.3411768930358	1.14271016455457	-0.215607657279452	-1.01813938933666
6743	23	5.82694910623391	30.36	1.0395533457565	0	1	-1.68413751197355	1.83196148601996	-0.166660763385499	-0.844935282470532
6752	23	5.9245433343871	30.36	0.883249384654266	1	1	-1.0088493372325	2.25838659025038	-0.395998514770759	-0.869790561862654
6754	23	10.9746854531989	30.36	0.837160454849266	1	1	-2.42563994771564	4.24530375084262	-0.726120112228739	-1.16385359312441
6756	23	7.93118069885676	30.36	0.702606362684818	0	1	-1.33560872958014	3.09811965652048	-0.0746128987214417	-1.31687786411531
6768	23	4.89478602190057	30.36	0.97675994057061	0	1	-1.76206490331676	1.15478768420232	-0.151770345228622	-0.750051251338194
6770	23	5.89656875979956	30.36	1.02405988066429	0	1	-1.82787794051476	1.4908596608934	0.0557139369431395	-1.04656161324701
6771	23	6.99416984179349	30.36	1.04782456508555	0	1	-1.9827519008826	2.01371524303428	0.212076491609072	-1.19819058687805
6780	23	7.45072842966827	30.36	1.26436781609195	0	1	-1.89000142567472	2.31933750856515	-0.181284179979267	-1.29525885744176
6781	23	7.86125613517031	30.36	1.28866312982667	0	1	-2.05729632274417	2.53086356288674	0.0201581147484527	-1.27916598422056
6782	23	8.88776458304699	30.36	1.31299590660431	0	1	-2.47631847747442	2.76841742346338	0.187263526121807	-1.40735729687413
6784	23	3.33052626569335	30.36	0.962913840971299	1	1	-0.844145990818564	1.25252647396663	-0.000446314730023323	-0.397520692229687
6790	23	7.24909625760361	30.36	0.75904202858777	0	1	-1.29087681469912	2.69390199566512	-0.285392011727107	-1.20487987402161
6796	23	8.02503778071664	30.36	0.893685367897909	0	1	-1.66613203682771	2.95127702683043	-0.0888352212915556	-1.28456624705815
6807	23	8.12328842324723	30.36	1.15161630256637	0	1	-1.75901898701206	3.10770617569457	-0.504954994613659	-0.950611833113966
6809	23	7.12473084584616	30.36	1.19948462971904	0	1	-1.93130491929094	2.32160146522703	0.195206910780996	-1.09021019139947
6814	23	8.27727555622019	30.36	1.32003875400018	0	1	-2.4211428423963	2.49099644378586	0.0472400764866236	-1.28982280951991
6828	23	7.30649178850315	30.36	0.90470796331026	0	1	-1.94535262363109	2.67259176134706	-0.278629225845637	-0.799859481294757
6833	23	9.49915388410574	30.36	1.01936592219867	0	1	-2.81461014577606	3.1023140990749	-0.530312340956224	-1.1616050307479
6843	23	7.56885946147469	30.36	1.2554860456126	0	1	-1.82766050283206	2.7482964103993	0.112469093596892	-1.09392469112119
6849	23	8.0400166630593	30.36	1.39996980130879	0	1	-2.30133459180116	2.80694118497593	0.0721757328034545	-0.959428605821906
6855	23	6.16833087203867	30.36	0.850046434269829	0	1	-1.51910471524523	2.18657107603014	-0.272479056661584	-0.833020998688202
6859	23	9.18788120417189	30.36	0.938702635061961	0	1	-2.37090556966024	3.16061340730851	-0.821651198413608	-1.08817785261636
6872	23	8.15347936249856	30.36	1.24011216724259	0	1	-2.12039672217439	2.74263945918115	-0.205889484717633	-1.20383890829196
6875	23	9.44119046235824	30.36	1.31153404394289	0	1	-2.5316832436543	2.88817705732897	0.0539551955737944	-1.61121021244312
6879	23	7.67903868415198	30.36	1.40748616598467	0	1	-2.03128821316244	2.69907880244367	-0.218242150953061	-0.991242676633806
6886	23	5.61488139412758	30.36	0.906473248819697	0	1	-1.46157495888986	1.9379680207966	-0.423561173195793	-0.687275755364929
6892	23	8.73871947647181	30.36	1.04047561713035	0	1	-2.33911230359934	3.00954505656365	-0.374382988273939	-1.13492328490165
6893	23	7.85242805924558	30.36	1.06327244348467	0	1	-2.00009670987347	2.68624640701019	-0.456493281256829	-1.07258709223256
6895	23	8.79940845922469	30.36	1.10919004227161	0	1	-2.195715970538	3.05784939326295	-0.0604891742702939	-1.31099416457194
6906	23	8.65046097113111	30.36	1.36762289758979	0	1	-2.11336843471178	3.0076476176006	-0.360758148977569	-1.24610929734959
6909	23	2.9671197774426	30.36	1.28194676240922	1	1	-0.929538453649155	1.01989421262361	-0.259468668116802	-0.231602993480917
6912	23	6.98193149558809	30.36	0.941083837817068	0	1	-1.71976570291799	2.47165179073912	-0.426695340575918	-0.900527760501605
6913	23	7.89736875795275	30.36	0.962913840971299	0	1	-2.01033506139432	2.83473441148494	0.201044165572492	-1.09597926925619
6915	23	8.37893423105832	30.36	1.00705924261673	0	1	-2.36509586351572	2.99839144797717	-0.654837103533239	-0.753090649220657
6920	23	7.00472562932686	30.36	1.30542532864867	0	1	-1.72843686486322	2.12201044926725	-0.0301390686116718	-1.31407745412171
6925	23	7.20729842538751	30.36	1.42374777804921	0	1	-1.90250685973067	2.61087643518479	-0.270577965124398	-0.832600933812795
6926	23	7.24969516215845	30.36	1.38527636940529	0	1	-2.18897318452434	2.42387074212626	-0.339837710098594	-0.811674870850194
6931	23	9.1203627484123	36.59	0.252873563218391	1	1	-2.46353136352501	3.01366533582814	-0.842040001597053	-1.12786513038808
6946	23	10.7282180547036	36.59	0.216055267122972	1	1	-2.80194561622637	3.63411185396157	0.437545183352682	-1.61456865743357
6949	23	4.63148252999331	36.59	0.0758620689655173	0	1	-0.896498753567183	1.7301425206606	-0.481461619537978	-0.533017650640901
6957	23	11.0626098692792	36.59	0.208524882215146	1	1	-3.63619878431544	3.2554807479001	0.731569303370437	-1.31267794547051
6958	23	6.84094615220569	36.59	0.0911748598393193	1	1	-2.70963608705271	1.97802178621875	0.0765023872407416	-0.332137079213578
6964	23	3.58814773772802	36.59	0.332603243258908	0	1	-1.15704649909286	1.19140442373866	-0.292830514359879	-0.312131557937564
6965	23	4.1992866901241	36.59	0.357617222669059	0	1	-1.56454490729444	1.17607431915173	-0.105476342118497	-0.429266079710216
6967	23	11.1481540230576	36.59	0.279307979744965	1	1	-2.58068451421442	4.24340068447255	-0.97747408707972	-1.03373505804264
6976	23	5.36216549289476	36.59	0.380152322211729	0	1	-2.54841069005637	0.724206588317959	0.0795916554767414	-0.254889788689586
6977	23	5.22965307543043	36.59	0.405387160829185	0	1	-2.46946592706127	0.663839096294485	0.204705644382414	-0.200566658370927
6981	23	6.97428790646156	36.59	0.252873563218391	1	1	-1.35696393296493	2.683502231982	-0.0371877388731481	-1.08050148230574
6984	23	10.7045540139295	36.59	0.379310344827586	0	1	-4.80920419970063	0.872529199521609	1.16119257388341	-0.24724366643047
6988	23	14.0133936447118	36.59	0.228986750619567	1	1	-3.10950115291045	5.937917390714	0.39774321495175	-1.379241842567
6989	23	9.07992873390316	36.59	0.233137905816602	1	1	-2.28626834905326	3.82095225009203	0.345712998821626	-0.633700065846651
6994	23	4.55776767674931	36.59	0.78513067429361	1	1	-1.86572236285866	0.879717225417009	0.292415981014407	-0.440804673033803
7002	23	6.24465953187321	36.59	0.767836740034845	1	1	-1.64532942119585	2.38077199744686	-0.569652241207646	-0.405981280195804
7004	23	7.45206123471992	36.59	0.695747040984707	1	1	-1.2408529750925	3.09605776944561	-0.275275874326516	-0.942075253423577
7005	23	4.85920048687871	36.59	0.486412010754908	0	1	-1.65383037849532	1.63959480101589	0.102275335857475	-0.355847674168477
7014	23	3.47347396003983	36.59	0.847786670145482	1	1	-1.40872544330738	1.01531058888943	0.313304375256781	0.0940726638834029
7022	23	8.45294292686999	36.59	0.542942565722811	0	1	-2.44016323907993	3.28944796816136	-0.167293128833446	-0.510690976999025
7038	23	8.02197349200976	36.59	0.555171223910579	0	1	-2.76577191365672	2.8182641234785	0.0662120788067478	-0.357983339463577
7045	23	9.15285878719668	36.59	0.737246791302279	0	1	-3.03382479613084	3.1115100332431	-0.0282736014729825	-0.751512538154598
7056	23	7.90282355215054	36.59	0.701239866034402	0	1	-1.47953297917239	3.51154442754333	-0.143205428869322	-0.588717947729454
7067	23	9.36262397671581	36.59	0.826784413641333	1	1	-0.9376401419177	4.17230252827252	-0.78325887969811	-0.708536655239123
7077	23	7.79657305330905	36.59	0.80364475587484	0	1	-1.92884591021994	2.99181032547974	-0.32384403008607	-0.796441213949176
7080	23	6.87543415321514	36.59	0.873421041061499	0	1	-2.23929305666737	1.78791363188992	0.132817661064945	-1.08762789983677
7099	23	6.37078967831944	36.59	0.702606362684818	0	1	-1.41433585579115	2.81377151691356	0.296859870170323	-0.460870789931308
7117	23	5.43180769512095	36.59	1.2158985570748	0	1	-1.55747805265152	2.05023222407528	-0.328231551034521	-0.363399367720032
7122	23	3.17950198326965	36.59	0.986206896551724	1	1	-1.28248700120935	0.92493944924482	0.175564974477818	-0.0217502374829004
7125	23	9.54949047106541	36.59	0.870854845677923	1	1	-1.03320739775946	4.46022579854106	-0.53628041933946	-0.490397484183608
7129	23	5.12788251080808	36.59	0.75904202858777	0	1	-1.37086951655348	1.64822235131915	-0.105330250132539	-0.801641900925287
7130	23	5.19780814092427	36.59	0.781047803799014	0	1	-1.65178155674766	1.56321634972289	-0.0221596325444864	-0.702421988821059
7132	23	4.61946041961627	36.59	0.870854845677923	0	1	-1.14457206444042	1.64882110902971	0.482939157178125	-0.6459121915854
7145	23	5.72118662141763	36.59	1.19948462971904	0	1	-1.65879019691256	2.12946577367427	0.319641243652547	-0.531136255153828
7153	23	3.02189483384279	36.59	1.01936592219867	1	1	-0.917251562875087	1.06413887437128	-0.0871459441177558	-0.285633113499589
7161	23	6.01337483568051	36.59	0.973152622776241	0	1	-1.03592304484502	2.8003252418118	0.198400082524601	-0.450098630862482
7163	23	7.10636201904912	36.59	1.01936592219867	0	1	-1.27771754750159	3.20341109000213	-0.150763708655624	-0.462890309832131
7166	23	7.18457238561791	36.59	1.18392366913026	0	1	-1.55708988975511	2.84748924880141	0.327277517834142	-0.991112724670772
7178	23	3.6491136324377	36.59	1.05269536212177	1	1	-1.23659987223018	1.09185897070303	-0.25222004959467	-0.411184631307815
7179	23	2.7371225093277	36.59	1.02966438522541	1	1	-0.592338223845618	1.07175314698167	-0.425791400928995	-0.0227310662908401
7187	23	7.9001533813624	36.59	0.961252211017151	0	1	-1.75361376259442	3.1281395593497	-0.133300866150038	-0.9339189082741
7188	23	7.62501038331193	36.59	0.983934901341522	0	1	-1.28312810978526	3.45209639868328	0.10879646845009	-0.762724425484181
7193	23	7.1254533164536	36.59	1.19280221209911	0	1	-1.53477638233203	3.01692163246943	0.458569639196514	-0.813476713899113
7196	23	5.91572607302668	36.59	1.26386196777561	0	1	-1.26211437709541	2.63080772852349	0.460753751731566	-0.535850747096173
7204	23	5.0657592179335	36.59	1.06327244348467	1	1	-0.767203163346184	1.64422710747439	-0.984249303278479	-0.548273309067922
7207	23	4.85306184014961	36.59	0.928428309230088	0	1	-1.16608410604816	1.83879631400746	0.117054475129154	-0.640936393880047
7213	23	6.52426523926439	36.59	1.06327244348467	0	1	-1.66956023950521	2.53941301154741	0.0835249057287363	-0.686091609098779
7222	23	5.1578263866089	36.59	1.27268528601175	0	1	-1.45149886009688	2.09974109841884	0.575284567790144	-0.300023780542683
7225	23	8.04308291075019	36.59	1.36762289758979	0	1	-1.99167816098611	3.14862280770053	0.00287885973731445	-0.862155016545896
7229	23	2.65091464899328	36.59	1.18877473111701	1	1	-0.917205499336853	0.771812794985581	-0.283262868624039	-0.279371027717471
7231	23	6.01586005230676	36.59	0.941083837817068	0	1	-1.6708874322215	2.1408464937531	-0.134613965226204	-0.692946499918026
7240	23	5.52790046301938	36.59	1.32897026922464	0	1	-1.650339371171	2.16433250706079	0.18626577522237	-0.288872494032047
7244	23	6.76641737256216	36.59	1.42374777804921	0	1	-1.77595684355057	2.50897081155192	0.124642966345972	-0.812760816135437
7248	23	6.18815727846625	36.59	1.44160111219431	0	1	-1.9764393228284	2.26552774625277	-0.0546779689127175	-0.371616877458314
7249	23	3.20365317384805	41.04	0.153816983524783	1	1	1.05849081744538	0.889016319374252	-0.674512933071919	-0.0252232800231948
7257	23	4.63111815090781	41.04	0.126436781609195	0	1	-1.2226907552507	0.742737364792202	0.494218690214503	-1.11270328393033
7262	23	4.38653691620668	41.04	0.304500092797047	0	1	-1.3581743336051	0.980093250217497	0.375867296808163	-0.773584175790332
7264	23	3.79799690206531	41.04	0.354924959365058	0	1	-1.16662838793974	1.02364178455788	0.0243234134134414	-0.638197024386977
7268	23	5.41628625588005	41.04	0.0505747126436782	1	1	-0.94093500140305	2.21415211174013	0.49317469786502	-0.890217604374496
7272	23	6.10605010945693	41.04	0.429885057471264	0	1	-1.79477929371539	1.56614588471898	0.573079611355481	-1.02125798131281
7281	23	7.8759036191238	41.04	0.565442477068912	0	1	-0.725161898113884	3.43330030943985	-0.782165810929467	-0.625778896340965
7284	23	7.50216434828513	41.04	0.760725050673125	1	1	1.02289228091	3.49841328338599	-0.711247422278955	-0.627918383967358
7285	23	6.82538984739121	41.04	0.690673577568847	1	1	-0.630428202128661	3.24506839183527	-0.27782329535382	-0.426110271930395
7299	23	5.99696613347373	41.04	0.950212581648806	1	1	1.83604296976475	1.86152277364908	-1.36158394607516	0.0187621416491145
7306	23	4.65751778220782	41.04	0.806821229742446	0	1	0.684599847350182	1.90618364038677	-0.775828798187812	-0.452333684652388
7317	23	4.4232363422049	41.04	1.1763378100758	1	1	1.53021385931004	1.41284875844176	-0.569029414080298	-0.21276510317238
7318	23	4.6398759274003	41.04	1.15355808742554	1	1	1.58100551185691	1.56028841359736	-0.682025297775405	0.154254844378676
7319	23	5.80271544818471	41.04	1.13088495413782	1	1	1.60927536616067	2.35105367801393	-0.782439806733261	-0.204223109647338
7323	23	3.52352212184325	46.38	0.161918084164969	0	1	-0.577809172473129	1.26129556362744	-0.390002824340249	-0.51632782377826
7334	23	3.60629111659264	46.38	0.169632743120674	0	1	-1.02544445765891	1.06741805680737	0.255800091192645	-0.569509520894151
7338	23	10.9836675835726	46.38	0.208524882215146	1	1	-2.15947056900238	4.57407730370478	-0.993070415510657	-0.642812013828513
7339	23	6.73744110212588	46.38	0.208524882215146	0	1	-2.58506877913583	1.20996134873209	0.694169494169254	-0.747509522012437
7341	23	3.68161956621842	46.38	0.382667138976177	0	1	-0.864183267419417	1.35716450188183	-0.170344240488288	-0.470219971763514
7342	23	3.40763629040976	46.38	0.407746368879467	0	1	-0.659824405670116	1.26624733172808	-0.0106442967854786	-0.57400261893796
7344	23	4.78392135741076	46.38	0.0357617222669059	1	1	-0.549100464410048	2.31776474301338	-0.0206223187796203	-0.194839341244878
7350	23	4.80741693820518	46.38	0.354924959365058	0	1	-1.05648187283457	1.95094057335228	0.082386648264674	-0.576334958599117
7355	23	7.6163470705837	46.38	0.0505747126436782	1	1	-1.0973311749643	3.54674287035628	0.0106517739909916	-0.672219201306942
7356	23	9.38831085536505	46.38	0.354022988505747	0	1	-3.19832681053562	2.53031184140265	1.06467599082023	-0.946215063216985
7365	23	5.77480502688594	46.38	0.809590420824843	1	1	-1.12381587644765	2.06125553946561	0.525461250410222	-1.0704471914222
7366	23	5.7836912166232	46.38	0.78513067429361	1	1	-1.30941622898476	1.69181463339371	0.709126165802572	-1.11425284881849
7373	23	5.24963847700088	46.38	0.486412010754908	0	1	-1.48371233921745	2.13196017262543	0.194385554110181	-0.259297718422813
7374	23	6.49257420922686	46.38	0.508898229362021	0	1	-0.978157802229814	3.0377905866707	-0.189352630805829	-0.251400850114692
7378	23	7.68856300121855	46.38	0.648165801368916	0	1	-1.74028522196095	3.42000035540618	0.384446304221387	-0.398542397919155
7383	23	8.93569705235632	46.38	0.63420367008657	0	1	-1.33005112795304	4.16040535874877	-0.34611809001924	-0.340418818744406
7393	23	8.40667432093585	46.38	0.71389212114218	0	1	-1.35040942289182	3.61795547259299	-0.809009318462151	-0.414984886262913
7396	23	5.90662809667013	46.38	0.840590673676052	1	1	1.14205350660842	2.59512967494739	-0.504081390321993	0.0813123089767413
7398	23	8.03737423981401	46.38	0.633699333092222	0	1	-0.901102182738399	3.7338945764278	-0.535928060093413	-0.304351206615124
7400	23	8.12261442092495	46.38	0.724119685958804	0	1	-1.05186144510983	3.73048915202736	-0.623284231378298	-0.183005596873668
7409	23	7.21631069179409	46.38	0.624551629367877	0	1	-0.995139837289445	3.37413455566847	-0.256533501641815	-0.351200573321056
7412	23	7.51217734886256	46.38	0.712547268228318	0	1	-0.71299149872067	3.40026482491042	-0.659161681513942	-0.3945967325748
7426	23	4.99274358080557	46.38	1.0395533457565	0	1	-1.84385821231146	1.26006471610827	0.373405615280765	-0.500633530020836
7429	23	5.05116259506789	46.38	1.11178127497373	0	1	-1.05313730279624	2.22191516250985	-0.0420285008771313	-0.33536060017494
7435	23	7.48112758772739	46.38	0.68088290664919	0	1	-1.17730546797948	3.24341904260599	-0.480029298237028	-0.622987030580039
7453	23	5.06647777353382	46.38	1.14353664000501	0	1	-1.14414600883173	2.25785063552356	-0.0724094112049147	-0.00978236833020638
7454	23	4.89444304794071	46.38	1.16760790976338	0	1	-1.06737301528718	2.15947028069958	-0.124241386946233	-0.180826030182619
7458	23	4.47422574369646	46.38	1.26436781609195	0	1	-0.903222010799416	1.82419286275665	-0.0920216026700141	-0.529918446913214
7465	23	4.8278378308018	46.38	0.893685367897909	0	1	-1.03785186955673	2.00647410702708	-0.0411825656415307	-0.494351978795044
7480	23	4.89858243173596	46.38	1.32003875400018	0	1	-1.32669104220225	1.94486205319722	-0.00981339154816652	-0.366948356845125
7486	23	5.43564502723564	46.38	0.950212581648806	0	1	-0.716566328430579	2.34066387105052	-0.447822388943626	-0.476769271509831
7491	23	5.27684919782874	46.38	1.20771947861016	0	1	-0.664268714198603	2.16962835907284	-0.613633898535644	-0.448234413192042
7501	23	3.69231221667332	46.38	1.07582768389889	1	1	-0.795364022756181	1.34182876711908	-0.247767726499661	-0.506562198555357
7504	23	3.89761874344634	46.38	0.894043056672646	0	1	-0.514990425235327	1.71097386727253	-0.0664244895464687	-0.517624743666703
7513	23	3.70982884525355	46.38	1.17878144578274	1	1	-0.756420919195254	1.06379920219085	-0.809296748201235	-0.39454935075039
7517	23	5.43329929440596	46.38	0.995243012394017	0	1	-1.10413440309756	2.06031305973724	-0.657214370651534	-0.465977681165276
7519	23	5.37320043272268	46.38	1.04047561713035	0	1	-1.18824482020637	2.307226948116	-0.0963994300287322	-0.365453785317679
7521	23	4.67110037380782	46.38	1.08617952893821	0	1	-0.74043152657925	1.85572602937678	-0.173049373755948	-0.717277459118232
7524	23	5.41429024794043	46.38	1.15549660916556	0	1	-1.19860311006374	2.22469568042776	0.0299876035528809	-0.58792876881734
7528	23	4.25495239894508	46.38	1.24910325873575	0	1	-0.791952295939019	1.69528885544789	-0.221688044415025	-0.531259981669761
7534	23	6.15117984278994	46.38	0.984909255336345	0	1	-0.579813835343822	2.79156602970931	-0.397212318864031	-0.54456566722412
7537	23	5.51703214520163	46.38	1.05178380585719	0	1	-1.18594434306841	2.31795952756895	-0.128352838440167	-0.486271708949056
7545	23	4.428897454721	46.38	1.40884846941632	0	1	-0.629320683852518	1.81084586997065	-0.240605540104209	-0.620711901640699
7546	23	4.25527632265137	46.38	1.43247907513521	0	1	-0.567576698229223	1.9469006938787	-0.190306199649428	-0.30837662111255
7549	23	3.44653414226404	46.38	1.44160111219431	0	1	-0.569925162870572	1.61152131456888	0.105471353152468	-0.269296676526704
7567	23	1.93629114252944	14.34	0.113088495413782	1	1	-0.722799716651304	0.625815240168792	0.158038806758214	0.0822884427811639
7586	23	4.72153753889029	14.34	0.429885057471264	0	1	-1.60142466760734	0.699802152918953	1.10390978304681	0.149248007168685
7593	23	2.5595206889288	14.34	0.498103153194286	0	1	-1.02086461911227	0.607635131003507	0.0682168427816355	-0.249203692652039
7596	23	3.21727388755833	14.34	0.508898229362021	0	1	-0.980661799043323	0.892314524392206	0.628205548002562	-0.232101059455368
7601	23	2.94387119901421	14.34	0.671901760052647	0	1	-1.13679886985315	0.670705575024342	0.181071386394346	-0.307856639470341
7602	23	4.80857283435978	14.34	0.751847155036798	1	1	-1.11829104991767	1.04923726162317	0.294266332270017	-1.19005102030737
7603	23	2.86807945406471	14.34	0.728082669139162	1	1	-0.786237960773718	1.010687719687	0.59014128029132	-0.0911521860756183
7604	23	3.92996555626037	14.34	0.704424234708162	1	1	-1.26574737799361	1.11845982475617	0.43473686258156	-0.447324898732475
7610	23	3.61765661926366	14.34	0.704424234708162	0	1	-1.48413239487338	0.996909867291094	-0.221270209218306	-0.211432375479547
7618	23	3.48750801511447	14.34	0.71389212114218	0	1	-1.17752761282589	0.736697868562716	-0.469012746266147	-0.609213030410435
7626	23	2.55595075560318	14.34	0.920473664161905	1	1	-0.985919268754499	0.572965674367583	0.0612939953989692	-0.320902667961599
7628	23	5.30181484752397	14.34	0.646189681521779	0	1	-0.814998665926132	2.24330698412645	-0.672507869488346	-0.111760234995781
7633	23	3.13411077934374	14.34	1.0395533457565	0	1	-1.21919951302772	0.850345288951066	0.308774943584592	-0.126225084629509
7638	23	3.74671178616026	14.34	0.68088290664919	0	1	-0.830242184058318	1.55486902522395	-0.150555853134587	-0.301452720925041
7642	23	4.06582306223426	14.34	0.883249384654266	0	1	-1.50266264174222	0.973289542547242	0.105336320698267	-0.531289495369624
7644	23	3.23457607640307	14.34	1.02405988066429	0	1	-0.925638682684916	0.808872055779524	0.449952184846065	-0.50297967575797
7650	23	2.53769504423097	14.34	1.31299590660431	0	1	-1.0315193515599	0.702115222082398	-0.117496764265777	-0.156410110976295
7652	23	3.55485288774005	14.34	0.694367045495199	0	1	-0.934969789848103	1.2468070147008	0.186830248947798	-0.493367835585157
7656	23	4.18850643979654	14.34	0.870854845677923	0	1	-1.41440169637541	0.68911944919993	0.357711446648505	-0.772681868770148
7657	23	3.37111725144011	14.34	0.893685367897909	0	1	-1.16827424011349	0.657052591027127	0.200516840075769	-0.57623945923539
7665	23	3.4677100332835	14.34	1.29583823198629	0	1	-1.26461300842539	0.686250198337286	0.615107463672871	-0.136938761761896
7681	23	3.16788538193661	14.34	0.983934901341522	1	1	-1.0389234222429	1.11177203186751	0.185170358579271	-0.219935283473291
7693	23	4.34169284119157	14.34	1.40748616598467	0	1	-1.5627877062013	0.990765556885209	0.284665463031559	-0.578012430112861
7695	23	3.69562139207815	14.34	1.20214719599128	1	1	-1.35122775406968	0.839716278863055	-0.637511563815624	-0.473898222160286
7704	23	2.49954082862132	14.34	0.950548999638334	0	1	-0.950270798556631	0.791314481006496	0.276094706216462	-0.00446722199932999
7706	23	3.19800949475018	14.34	0.995243012394017	0	1	-0.794660017806238	1.19299828362167	0.0227957099005741	0.400145435919685
7708	23	2.93556407942707	14.34	1.08617952893821	0	1	-0.863350577732445	0.951204265104584	0.214605720866405	-0.377511550154775
7712	23	3.12926926294634	14.34	1.17878144578274	0	1	-0.675558324246755	1.34550113244798	0.152062124297004	-0.319317172828505
7721	23	2.60406956870897	14.34	0.962913840971299	0	1	-0.9426294460485	0.897974811388338	0.212617342785342	0.00287213359598921
7728	23	3.65430287540742	14.34	1.35257811791705	0	1	-1.11254305671568	0.935179100476217	-0.236995600466644	-0.646714751653098
7729	23	3.34481222057275	14.34	1.39996980130879	0	1	-1.08924502722805	0.954341900503846	0.0260289555981064	-0.469750923686809
7739	31	2.80037093355214	24.46	1.75157115612248	0	1	-0.717003787497668	0.886729587981489	0.082676432640612	-0.480935804524316
7741	31	3.04991766465855	24.46	0.534755919507019	0	1	-0.590682342769442	0.872435070631624	0.202157236663615	-0.712848441027954
7742	31	2.59424451714098	24.46	0.555492709206037	0	1	-0.663827500793542	0.658173647485918	0.128601093670194	-0.550199367966912
7743	31	2.93393886943238	24.46	0.59787529369405	0	1	-0.767864374424127	0.839262154866936	0.0907990322503811	-0.554936725343819
7744	31	3.44632558602075	24.46	0.619458898640712	0	1	-1.1127004688332	1.10877764976662	-0.0341569340505495	-0.383017172595957
7753	31	2.64804707284638	24.46	0.529011865504179	0	1	-0.871798333498003	0.7559705356644	-0.138748814965964	-0.360859219552324
7754	31	2.48353681074838	24.46	0.548853115557123	0	1	-0.729198451206627	0.784964536159227	-0.0680529872536454	-0.348039452793744
7760	31	2.25114621749339	24.46	0.544381732586512	0	1	-0.91964029039456	0.502981273678108	-0.012411118235535	-0.247059613674562
7762	31	3.4350595837205	24.46	0.729946308595809	0	1	-0.953291457876293	0.943129486363112	-0.283271394893411	-0.601478297265507
7764	31	2.59577269315723	24.46	1.66776095036191	0	1	-0.835464776778498	0.749204199436837	0.136245092270811	-0.346994256236765
7767	31	2.91027420195523	24.46	1.74037218476316	0	1	-1.00061422291187	0.621729884307543	0.104595989585772	-0.495712443893524
7769	31	2.03931936360036	24.46	0.524371320879912	0	1	-0.627350071457885	0.67848171967249	-0.0920641406719921	-0.222832984946339
7770	31	2.95658385820063	24.46	0.542132211672077	0	1	-0.742740173920118	0.781935870678423	-0.295637236617851	-0.57176275016669
7772	31	4.10613538551704	24.46	0.741984904349843	0	1	-1.32468405838176	1.23178878540224	-0.0828215069963016	-0.539638882303102
7773	31	2.61905520664133	24.46	0.763496167758587	0	1	-0.9245772152009	0.570631087174512	0.030938304029412	-0.434632344747506
7780	31	3.38002572583284	24.46	1.69717827264261	0	1	-1.06429842875345	0.74045783294671	-0.0184384456973538	-0.670552724074575
7783	31	2.39179626271613	24.46	0.525535298607106	0	1	-0.716343217618301	0.800171516810594	0.284336769690338	-0.239791247664736
7787	31	3.54967986300497	24.46	0.775801811645966	0	1	-0.867046584075949	1.05123809424614	0.00569329503740514	-0.691246615391061
7795	31	3.68148447079477	24.46	1.6787163623357	0	1	-1.18606741219043	0.864363491576163	0.337890724820356	-0.570402813987506
7809	31	3.97142772810668	24.46	1.68471147258675	0	1	-1.27214062544363	0.656853363616682	0.676066980423289	-0.543861591238779
7817	31	3.16167205038694	24.46	0.822815670777643	0	1	-0.808374455598542	1.13606044103328	0.150078305738687	-0.436796355919101
7818	31	2.71937200057832	24.46	0.843714740784882	0	1	-0.796133316219246	0.659949270990769	0.243642584898665	-0.484834656750473
7823	31	2.22784244002113	24.46	1.59586639377311	0	1	-0.663701644276778	0.88816288335848	0.156640338200527	-0.0905750238703087
7830	31	2.35729820072122	24.46	0.836441202123932	0	1	-0.824252179073729	0.593840024072772	0.182347585921021	-0.288561959834659
7836	31	4.29195333652258	24.46	1.57931650601884	0	1	-1.21425489844514	1.24327551959517	0.00176780580473984	-0.737731247583327
7838	31	4.24677113583138	24.46	1.65026614863119	0	1	-1.25593051540589	1.17324451162779	0.240026370043178	-0.700487600882641
7847	31	3.65747877252201	24.46	1.53994246650695	0	1	-1.22737068352231	1.20913551473869	-0.0375119916614073	-0.323193273836226
7848	31	3.99330699560272	24.46	1.56337322525178	0	1	-1.17568796767217	1.07674202258709	0.212897705939132	-0.683784970088568
7854	31	4.26216719230888	24.46	1.47840064806618	0	1	-1.10727097059571	1.20670770309147	0.00833693985692314	-0.824237793160799
7857	31	4.50651291754554	24.46	1.54805529375607	0	1	-1.3091640373999	1.32180753516699	0.367444202735443	-0.682082975642587
7867	31	4.67452021205487	24.46	1.57970335636292	0	1	-0.955062611911552	1.05317572409369	0.179966531048685	-1.24198489383745
7869	31	4.25312738459535	24.46	1.45086594605952	0	1	-1.23525737116172	1.30251363993549	-0.161410059294901	-0.636447675515494
7873	31	3.36114179578746	24.46	1.54232136977862	0	1	-0.8177220135957	1.08057881595486	0.207219901221761	-0.590756519846274
7885	31	2.640946120217	24.46	1.06751034471272	0	1	-0.784710803400703	0.801824589248886	0.155373681001907	-0.38057713164261
7886	31	3.00465036568033	24.46	1.08595374832079	0	1	-0.697394652994585	1.05410436460264	0.4137108821223	-0.443962398258231
7887	31	3.2546428799656	24.46	1.10464239409684	0	1	-0.684707932081529	1.03411295467531	0.0557218005958699	-0.660960215575503
7894	31	3.51440417716124	24.46	1.15837410923559	0	1	-1.14813774884327	0.965942201770154	0.259307233771568	-0.464541182969241
7897	31	2.84623462659692	24.46	1.08370072981848	0	1	-0.721120702897592	0.77610619476	0.41891350180907	-0.482807702022417
7904	31	3.25986767500528	24.46	1.33047562291035	0	1	-0.737790170420987	1.31872549326478	0.204985567667023	-0.402733619345793
7908	31	3.68646091504426	24.46	1.36493316507922	0	1	-0.730070330209902	0.986602702458621	-0.105141480511678	-0.887676646118416
7913	31	4.78746671427402	24.46	0.918606498591832	1	1	-0.873894590042748	1.99424871872498	-0.0276278958070449	-0.620531282555647
7917	31	4.17562961872763	24.46	0.951284024511606	1	1	-0.911302012896022	1.51745056931146	-0.262590106023523	-0.573841886272724
7919	31	3.03554763053451	24.46	1.24113521183789	0	1	-0.844711330555891	0.943593851104846	0.188614713084654	-0.469729180115372
7921	31	3.31591280777016	24.46	1.25849117011179	0	1	-0.758513748038874	1.19431536610742	0.052509104175616	-0.52063190886874
7923	31	3.31173151014708	24.46	1.29344925817045	0	1	-0.920044302351623	1.30658325072392	-0.0550056750699996	-0.218296571819443
7936	31	4.06197765059241	27.13	1.73121967859617	0	1	-1.04064301130861	1.56399733759992	-0.100785998591425	-0.403970889015454
7942	31	3.53549872211408	27.13	1.71134034370679	0	1	-1.02592616110501	1.06901297950216	-0.297224154322423	-0.50094330983732
7945	31	3.46980876368634	27.13	1.5711706463171	0	1	-0.981807663000337	1.28061303449823	-0.131787617362678	-0.315195159397265
7948	31	3.36407783668078	27.13	1.64358788592065	0	1	-1.07306642176272	1.29512191318959	-0.199828079664197	0.0284097304176617
7952	31	3.84711707621837	27.13	1.74037218476316	0	1	-1.2390174070306	1.384663844585	-0.333014247846548	-0.178930226780859
7956	31	2.96308549471881	27.13	1.57679966536618	0	1	-0.79522364418595	1.18558474040087	-0.234003224371696	-0.106909947225331
7958	31	3.27771881644949	27.13	1.62489314808982	0	1	-1.00125722365886	1.28425290444481	-0.27354759020419	-0.00630475514448263
7962	31	4.34693389483738	27.13	1.7213087096098	0	1	-0.878950940769023	1.56291387175491	-0.674616178583619	-0.342969478552117
7966	31	10.6053777914602	27.13	0.652602995986	0	1	1.91220496235921	4.33461879342571	-1.67336722984288	-0.289431358635645
7970	31	3.50793695575454	27.13	1.58279475532048	0	1	-1.02086116172069	1.30130148576727	-0.284016081809962	-0.220670862416139
7971	31	3.64963926592702	27.13	1.60674157303371	0	1	-0.799359934341241	1.28382538353482	-0.407273389782835	-0.44084998696288
7975	31	3.88094599510566	27.13	1.70274958285159	0	1	-0.951294264852552	1.27683763930758	-0.557847754807333	-0.419329829062923
7988	31	3.76915391242912	27.13	1.58915177316764	0	1	-1.05712285765361	1.25866088125083	-0.158460088120253	-0.492807467641369
7990	31	2.64898177730895	27.13	1.63688237701192	0	1	-0.713068250684684	0.845002737224111	-0.36507799642428	-0.29210832461108
7994	31	10.9684924715841	27.13	0.521450009453975	0	1	-0.986573590798557	4.92891609181034	-1.00864679830046	-0.6364029244398
7999	31	5.90960456618176	27.13	0.702648873883465	0	1	0.979788266267271	2.46162599243497	-0.852456464750116	-0.0415634937272099
8005	31	5.87652222989766	27.13	1.50116396366363	0	1	-1.42277289941376	2.27805958276959	-0.344576853965461	-0.546491431349168
8007	31	5.54916098154902	27.13	1.54844995413055	0	1	-1.24104936160764	2.12404621543043	-0.586909052954773	-0.450179287858165
8023	31	3.86937833590407	27.13	1.57931650601884	0	1	-1.18234584318789	1.32070390356822	-0.269066064040403	-0.365537070751678
8027	31	4.58156306234008	27.13	0.75342587503555	0	1	-0.971959976259646	1.73710773486271	-0.281511211453285	-0.570980369773744
8030	31	3.90907851260761	27.13	0.810846805103029	0	1	-1.02623850015168	1.6386022955923	-0.0761868190749749	-0.123852500493809
8033	31	6.1912842652805	27.13	0.870800289851208	0	1	-1.67700289099083	2.05189767386248	-0.163486255561465	-0.890778956220242
8040	31	3.49279122150061	27.13	1.61035031212517	0	1	-0.651303405586379	1.31482369883341	-0.474475222947666	-0.294074865866418
8041	31	3.50469551232797	27.13	1.6338933174496	0	1	-0.500078076042675	1.51405099141583	-0.34268391190532	-0.197705778487191
8058	31	4.02018923452245	27.13	1.60293412319648	0	1	-0.670134666942103	1.53854366330728	-0.513892929595897	-0.382780950231571
8068	31	11.4023249838146	27.13	0.593773184917337	0	1	-1.81871169791727	4.63384841041636	-1.12045548502738	-1.07414131753382
8077	31	10.0370325956944	27.13	0.618471712517595	0	1	-1.97965991200866	3.69460360092334	-0.943728251594776	-1.27666203753192
8080	31	6.33257837470815	27.13	1.10795632872434	0	1	-1.12565753506857	2.47634176585933	-0.93257287587416	-0.298526730343806
8084	31	6.37572763886511	27.13	0.79601646772652	1	1	-1.87436013946293	1.86881214192394	-0.989420206708501	-0.719398634061954
8085	31	5.70391409688463	27.13	0.785585323158552	1	1	-1.09952309488694	2.07704534221229	-0.847896860560689	-0.484296659368557
8089	31	6.92980596978855	27.13	1.12356404450336	0	1	-1.25782068425646	2.85762852443088	-0.747888583671052	-0.398437658787544
8093	31	5.99029467194414	27.13	0.756259073926121	1	1	-1.2902755007148	2.04488190976369	-0.737262229668802	-0.759652926196874
8094	31	4.92917398577393	27.13	1.04874264175982	0	1	-0.942167425407061	2.06684014455499	-0.502518167936014	-0.215242971858216
8096	31	7.70403784228465	27.13	1.13949425876654	0	1	-1.37396879105039	2.90598139025645	-1.24473586982238	-0.399261075350328
8098	31	3.01986590168389	27.13	1.3991972016084	0	1	-1.05401682318417	0.880013365776507	-0.504099502963586	-0.221390686105179
8102	31	7.29960153972719	27.13	0.821700995615916	1	1	1.07773919114462	2.87571514997612	-1.33789860779657	-0.550053713801491
8104	31	4.72050571536664	27.13	1.11920490471361	0	1	-0.807066988478295	1.73072256589438	-0.624546834031392	-0.527794891722962
8109	31	2.16346260344433	27.13	1.01799489034478	1	1	-0.703694525104443	0.566254313983813	-0.489431512005063	-0.154035904313767
8125	31	2.49271186464394	27.13	1.18703172349638	1	1	-0.673667513048508	0.780170687396983	-0.540246164992947	-0.0850843609042177
8135	31	4.56054668241501	27.13	0.500523649538163	0	1	-0.633238832693584	1.78521026032079	-0.687523636497919	-0.286854024880242
8145	31	2.67015661975395	27.13	1.63856132683993	0	1	-0.522445253720322	1.01155642359545	-0.253287570506231	-0.304609097374305
8148	31	3.20662555524643	27.13	0.708278816183543	0	1	-1.04846510289498	1.09105363842988	-0.417112849557397	-0.158579294850235
8151	31	2.62184831846011	27.13	1.6194313069281	0	1	-0.553971247125905	0.995949591381058	-0.120751145258887	-0.346778702380085
8154	31	2.69517852212867	27.13	1.74037218476316	0	1	-0.674184845327627	0.994295023007578	-0.237709677894279	-0.255054875385173
8158	31	7.05066163037804	27.13	0.699598600804198	0	1	-1.1089078490083	2.93813099593849	-0.867152937250083	-0.301185286806296
8160	31	3.34887117862445	27.13	1.55278459793199	0	1	-0.695485232597529	1.35840335765084	-0.0503260890350536	-0.398082281460972
8167	31	4.40646526125668	27.13	1.53497457670886	0	1	-0.9659882170926	1.72401260780655	-0.118328141696853	-0.537312496169041
8174	31	4.27427108697202	27.13	1.54152880992681	0	1	-1.03817538578756	1.67362604371215	0.0269512689452361	-0.482855865648716
8181	31	3.49580839781726	27.13	1.59586639377311	0	1	-1.0249987651044	1.39178641552734	-0.0663795175885296	-0.116608336490563
8183	31	3.26662154164626	27.13	1.64340199123183	0	1	-0.827044755464101	1.16760805972973	0.0745099049620087	-0.460751611461695
8187	31	3.9873207484189	27.13	1.55573311238791	0	1	-1.29434439720314	0.94245769781159	-0.397222730271413	-0.686832537840383
8192	31	3.82049400867966	27.13	0.891259865845031	0	1	-0.890224529698161	1.27076160894003	0.0194526052643953	-0.669581950138261
8193	31	4.11764574412557	27.13	1.53994246650695	0	1	-0.837843857496644	1.67406598923538	-0.255108452213087	-0.3892686412343
8200	31	4.87519480604334	27.13	1.46428076778264	0	1	-1.12789215527991	1.99220370166483	-0.184222381078906	-0.404840198754178
8201	31	4.29409937707034	27.13	1.5102945984206	0	1	-1.02870751011883	1.50309561443183	-0.234007357112757	-0.60338138235516
8204	31	4.14187863261779	27.13	1.58838258058958	0	1	-0.933704500390319	1.68002188733814	-0.271859975308914	-0.31362171463171
8208	31	4.35199332614746	27.13	0.767487288354428	1	1	-1.08069064869946	1.83019454823049	0.341209840529797	-0.364779312266009
8213	31	5.12240336238354	29.8	0.521450009453975	0	1	-0.904773746955782	2.12640527281466	-0.537967284782915	-0.302480555382054
8219	31	5.78337588623959	29.8	0.555492709206037	0	1	-0.676516256910363	2.54354753025548	-0.501251417060837	-0.422368552671007
8226	31	4.41830065043732	29.8	0.696534970065883	0	1	-0.95294472114373	1.41591366000005	-0.274800942597597	-0.798637786485123
8232	31	2.77885579959322	29.8	1.64358788592065	0	1	-0.677918763690144	0.837060771307769	-0.318869937913868	-0.439452543184718
8238	31	4.0925837399553	29.8	0.720679447677509	0	1	-0.924824460358035	1.63104785987128	-0.224804274384006	-0.380630269169628
8239	31	3.45915204693317	29.8	0.741984904349843	0	1	-0.690627372251678	1.43649307882217	-0.0833261316109573	-0.375293410929228
8242	31	3.35367634677795	29.8	1.6489697157909	0	1	-0.965722137898551	1.14190955333385	-0.16172840982941	-0.390903449775365
8244	31	3.07013056921741	29.8	1.7213087096098	0	1	-0.682233365961046	1.19982054974361	-0.349714305939903	-0.189674713592807
8256	31	3.29219111089768	29.8	0.843714740784882	0	1	-0.976663121268776	1.26787044835714	0.138728423191696	-0.223342148889098
8259	31	2.75779563417184	29.8	1.61961995289612	0	1	-0.675336276207836	0.672435273698254	-0.363499855960019	-0.553768203007933
8268	31	6.17788791887133	29.8	0.83057651137315	0	1	-1.1535225842472	2.44253876064265	-0.599730776196039	-0.585834560350911
8274	31	2.73925818938687	29.8	1.5868430768786	0	1	-0.72192723059963	0.996849099328528	-0.309824491343245	-0.20497036145748
8278	31	3.44486140688163	29.8	1.57136508609835	0	1	-1.29084322150605	1.02026473228243	-0.230561026357885	-0.283048085919845
8284	31	3.67088254701117	29.8	1.54232136977862	0	1	-1.20814483257855	1.0937255134226	-0.391270707903112	-0.40678595339083
8291	31	5.74724086364414	29.8	0.756259073926121	1	1	-1.14303255514939	2.23905969701524	-0.440698363884565	-0.639349830866057
8300	31	5.94357146116396	29.8	0.767885259492583	1	1	-1.62291370776816	2.15089952113077	-0.172695687854951	-0.659357217146153
8304	31	7.50973666605289	29.8	0.873602550641776	1	1	1.37758006773934	2.23023659855317	-1.75044452657187	0.57675051057321
8314	31	3.39357340289023	29.8	0.514371174187714	0	1	-0.568641847670461	1.32858395146353	-0.593468666173589	0.0343260098929386
8323	31	4.09869607612261	29.8	0.610516761292194	0	1	-0.590544277104566	1.17985063826525	-0.716030316896203	-0.743442646977929
8326	31	2.28143056441029	29.8	1.61432953294214	0	1	-0.49643673449842	0.969732054378974	-0.172615627409995	-0.0855672659617848
8329	31	3.2090037819648	29.8	1.71134034370679	0	1	-1.09022543849126	1.08455629463017	0.0239991696168174	-0.237690222850967
8332	31	3.56245906752621	29.8	0.603470165272228	0	1	-0.682352570450908	1.10266143537631	-0.445764412633237	-0.61695971622859
8336	31	3.36203941698845	29.8	1.66776095036191	0	1	-0.905127652037233	1.26577717505733	-0.432413165703452	-0.128325583546476
8347	31	3.62878640466933	29.8	1.76961833366337	0	1	-0.580847082300817	1.21424754141817	-0.337465072372284	-0.673579885123129
8350	31	4.43026982591924	29.8	0.754641405605444	0	1	-0.699735141701592	1.55377752685346	-0.515697867308088	-0.68144530153298
8352	31	4.06915263731496	29.8	1.55887204745801	0	1	-0.920297050843858	1.41074981623904	-0.489937070622565	-0.472226914786222
8356	31	3.6936613671173	29.8	1.70274958285159	0	1	-1.10324076199199	0.854806664684238	-0.426091576323576	-0.692594690463167
8359	31	4.17713025031632	29.8	1.77496228117913	0	1	-1.04895395255644	1.41617683103446	-0.484586307427833	-0.471737417331987
8376	31	3.82967582868014	29.8	0.822815670777643	0	1	-0.94550580462277	1.30876281399792	-0.327798642628546	-0.499163843688939
8377	31	6.22597520827338	29.8	1.50116396366363	0	1	-1.55672637395979	2.02186867060906	-0.394678291824824	-0.962897946132807
8380	31	4.21482376831591	29.8	1.5721426047437	0	1	-1.14034635986722	1.42654782620131	-0.254817267072655	-0.539988795416898
8382	31	3.18068710768434	29.8	1.61961995289612	0	1	-0.805217838403498	1.1333278027525	-0.0828915872800108	-0.425123588401781
8384	31	4.70006590690478	29.8	1.66721129005024	0	1	-1.43835420675959	1.23442050031221	-0.292888446300565	-0.803610383928413
8387	31	2.67947597799777	29.8	0.836441202123932	0	1	-0.634962058222873	1.09039173946091	-0.200151035464446	-0.152126792751283
8391	31	5.88844227446324	29.8	1.55573311238791	0	1	-1.5443005099364	2.20369557807698	-0.466702403931748	-0.492618353471426
8397	31	3.71203606615438	29.8	0.85056699269635	0	1	-0.948599005358847	1.58112467795701	0.0598186960737252	0.0890660123795313
8398	31	4.21564774775123	29.8	0.891259865845031	0	1	-0.797075932998536	1.89521539801375	-0.190770620469775	-0.145498899803917
8402	31	5.25669028478922	29.8	1.56337322525178	0	1	-1.18434331973462	2.03620035815333	-0.47864853132361	-0.447655080115057
8408	31	5.4214811492932	29.8	0.925564483125122	0	1	-1.30667578566916	1.91958017725975	-0.360173465076049	-0.706298283752847
8414	31	3.46374392825926	29.8	1.59471732385782	0	1	-1.04452565126795	1.2181019129994	-0.301412094300253	-0.269657538914795
8419	31	6.52965300657227	29.8	1.5102945984206	0	1	-1.64386943782696	2.0941429304336	-0.348955635554964	-1.04751689201758
8424	31	6.0337987451002	29.8	1.45086594605952	0	1	-1.42452491019865	2.21034908973749	-0.43302207957023	-0.708015794969099
8426	31	6.07093573472017	29.8	1.49647568129724	0	1	-1.77092855235338	2.07800098077027	-0.281144323451154	-0.680649797524225
8439	31	4.43091845561639	29.8	1.08876346517302	0	1	-1.18994042890649	1.41659801442936	-0.569457947286148	-0.514516947879099
8441	31	5.7028999853453	29.8	1.12736446526656	0	1	-1.41371155828816	1.98148546616016	-0.735300770246617	-0.542401508912285
8445	31	5.07592908633329	29.8	1.08426442334415	0	1	-0.724240761639388	2.10636822533329	-0.417105715191959	-0.547634598417161
8451	31	5.30488068359126	29.8	1.31034553786682	0	1	-1.05097090339763	2.07337070275168	-0.648403019083591	-0.365521855989346
8460	31	5.17859997646423	29.8	1.15361690593581	0	1	-0.69229254698028	2.02071057537014	-0.748647170860185	-0.407717960889184
8466	31	3.88639310266375	30.69	1.70687138443104	0	1	-1.05532084063922	1.16076470548263	-0.258520701436643	-0.633354239109251
8467	31	2.65583510966489	30.69	0.734951713350578	0	1	-0.623214446066644	0.68523307559761	0.0302027213495285	-0.604116919799377
8468	31	3.32378069893245	30.69	1.51655261260187	0	1	-1.13155964068668	0.982311871504168	0.0469082319522905	-0.389580860210942
8469	31	2.58984683248446	30.69	1.15863782559854	1	1	0.648854061909159	-0.805657726494646	0.183729293345981	0.425208355999361
8479	31	3.27362477314158	35.14	1.75157115612248	0	1	-1.31974397703629	0.871651935953096	0.16173157955517	-0.163836936859192
8484	31	7.27723460025689	35.14	0.534755919507019	0	1	-1.94012971873384	2.76676079522959	-0.452301797480929	-0.588544009190689
8488	31	11.8782464994255	35.14	0.619458898640712	0	1	-4.61239248745563	3.26714002527285	0.0966436121276647	-0.969132249861014
8491	31	3.45744852662526	35.14	1.65820771365153	0	1	-0.877080641101971	1.40247835651147	0.138279718457847	-0.31884404252268
8493	31	4.07798496789633	35.14	1.70687138443104	0	1	-1.34779515263828	1.04346270307887	0.413446050500337	-0.523174630088153
8507	31	3.08068084614922	35.14	1.61432953294214	0	1	-1.0212291993492	0.960518851054667	-0.104581973132634	-0.343390954217209
8511	31	3.0340133233974	35.14	1.71134034370679	0	1	-0.788967132077392	1.01334721183377	0.399790802986458	-0.409672782893663
8512	31	3.13166548065708	35.14	1.7356259460401	0	1	-0.844000802376774	1.1232554217382	0.273995376638282	-0.382811399974633
8514	31	6.38768965829021	35.14	0.455797703506615	0	1	-1.65495345245475	2.42745729367133	-0.133220752816303	-0.666937799172321
8518	31	9.22560336026991	35.14	0.525535298607106	0	1	-1.88696076293469	3.71348945187537	-0.5634683386367	-0.924621708349919
8534	31	6.51997794445921	35.14	0.459801859809261	0	1	-1.38279748481548	2.56175765887396	-0.612817005775718	-0.547145766165229
8536	31	6.28358696713798	35.14	0.490660147537239	0	1	-1.99929972333155	2.23976296462246	-0.267170095825789	-0.442727170013602
8537	31	7.56064541485269	35.14	0.507193550147225	0	1	-2.1794163861264	2.73286916651676	-0.436692166083589	-0.672059972140817
8539	31	9.33766036630094	35.14	0.542132211672077	0	1	-1.8869453938424	3.82753676524344	-0.384622331218108	-0.974196022895542
8543	31	4.15353276714562	35.14	0.763496167758587	0	1	-1.1105449766811	1.17827796045005	-0.14468710642419	-0.767412064504411
8545	31	3.18534684291461	35.14	1.57679966536618	0	1	-0.890065826091604	1.23909042342359	-0.0159741860629836	-0.243472426940617
8549	31	3.73047979800747	35.14	1.69717827264261	0	1	-1.03308780638798	1.19478594560341	0.624466033989691	-0.399269029096617
8551	31	3.46284503366813	35.14	1.74545562142029	0	1	-0.832519649079029	1.12598829515292	0.174205257598288	-0.611051671688839
8552	31	3.02142136679487	35.14	1.76961833366337	0	1	-0.607620183008712	1.28634116874267	0.17706751637546	-0.374287805485137
8553	31	6.80322164427749	35.14	0.479958126356008	0	1	-1.56374299562701	2.82388077121875	-0.483956097803361	-0.345325529920912
8555	31	7.86292687835061	35.14	0.509597324514542	0	1	-2.35926682840686	2.8779675900138	-0.637589613404786	-0.486183526951527
8565	31	3.90360784994158	35.14	1.55887204745801	0	1	-0.750854774655176	1.48457379242173	0.142886765818916	-0.662291265724075
8574	31	8.63444119535625	35.14	0.544381732586512	0	1	-2.20266987803412	3.25949516583895	-0.768125996356255	-0.679732910568301
8580	31	5.91518986247249	35.14	1.51776086079188	0	1	-1.56473231303247	1.84994782915996	0.193329907640894	-0.993686856843921
8581	31	4.93417404417687	35.14	1.54152880992681	0	1	-1.16833719561815	1.7689502685579	0.237639058507011	-0.761696410505308
8591	31	6.25167902373109	35.14	0.646960789264388	0	1	-0.900466322501094	2.78723490468794	-0.167682040431652	-0.659548790711995
8593	31	10.5620721543369	35.14	0.781686612625892	0	1	-1.47625297905791	4.49174348897437	-0.585233306621743	-1.25004488926586
8594	31	9.36409919636347	35.14	0.802133879260528	0	1	-1.93172485408649	3.73411033374652	-0.491769489799586	-1.0254223337466
8599	31	4.85921167704016	35.14	1.54844995413055	0	1	-0.997370155539832	1.73026620722945	0.124352726650687	-0.868006690078833
8600	31	4.47850695151574	35.14	1.5721426047437	0	1	-1.17542941287656	1.4237194834939	-0.00777622263762578	-0.739219504042438
8602	31	3.48098557159759	35.14	1.66721129005024	0	1	-1.13377277804601	0.992204584568717	0.178651537198389	-0.462780535968205
8604	31	9.89166025218717	35.14	0.569076443889594	0	1	-2.14033955119098	4.13726890468368	-0.695747443706593	-0.569768498137088
8606	31	4.45889221427198	35.14	0.718556675915663	0	1	-0.658492534323676	1.84595896668188	-0.232525117577092	-0.585656098415635
8607	31	7.44169044257032	35.14	0.776195519771611	0	1	-0.85058624027472	2.84062237900896	-0.894391249588761	-1.00605029803129
8611	31	6.14686455370945	35.14	0.857008063177334	0	1	-1.89721262729387	2.08057253188101	0.0894823122629794	-0.668793658012526
8615	31	4.58767994155903	35.14	1.55573311238791	0	1	-0.895487506907982	1.53360781630564	0.468375074983641	-0.906962829358247
8625	31	8.78301166367385	35.14	0.85056699269635	0	1	-2.50228334294303	3.11107966726366	0.18516227992081	-1.02158388952215
8633	31	2.96172251158619	35.14	1.61035031212517	0	1	-0.809315243994304	1.11820354367936	0.037299489944239	-0.301733535064535
8636	31	9.5746325677722	35.14	0.885068097481572	0	1	-3.14680295578116	2.8243165150736	0.451970756599338	-1.18164954159462
8638	31	7.98509471872347	35.14	0.925564483125122	0	1	-2.38260949942445	2.68881618848921	0.432837156344385	-0.940809859550894
8645	31	11.8193328241364	35.14	0.546062791860943	0	1	-2.53095818377816	4.54599901275968	-0.31394825421251	-1.57651702025236
8659	31	4.96093266479426	35.14	1.49647568129724	0	1	-1.39242977649634	1.58600613347515	0.490409197192461	-0.680407380456968
8665	31	4.28657580635172	35.14	1.46072947172706	0	1	-1.13693137522044	1.68121744622112	0.628030715938533	-0.360469785579823
8666	31	4.36700344612377	35.14	1.48335204562204	0	1	-1.1132430228792	1.69800751088357	0.696237438046049	-0.402793149488214
8673	31	5.59567988790279	35.14	1.10795632872434	0	1	-1.07465774970518	2.21280976537721	-0.187145017457334	-0.751947263362928
8688	31	6.34923743878542	35.14	0.781686612625892	1	1	-0.949544626297516	2.94511042100447	-0.15193239322643	-0.390203714328003
8701	31	7.19540227053879	35.14	1.17747019327605	0	1	-1.44416253252058	2.94697734789954	-0.285920414711034	-0.768188016904845
8704	31	9.94560009675806	35.14	0.813104387583747	1	1	-0.829557722623301	4.30999243022407	-1.06629487199075	-0.771446124294252
8710	31	8.9257420443811	35.14	0.769872029332008	1	1	-2.42271782999368	3.23808616419518	0.157332405578815	-1.07113097847376
8712	31	4.0918992526241	35.14	1.06636494701732	0	1	-1.27894326918322	1.48528253458799	0.275227898477064	-0.306249739107673
8713	31	6.29802541941346	35.14	1.08370072981848	0	1	-1.49575426232	2.51952121362851	0.214188241507902	-0.719725258697899
8720	31	7.89317919546477	35.14	1.21224447809107	0	1	-1.35076725103688	3.24467873634599	-0.193024379045228	-1.07111360740498
8722	31	8.86766258681773	35.14	1.25094283341735	0	1	-1.68007313755159	3.48446013282578	-0.0621768630020649	-1.3296185296408
8728	31	10.3076511536706	35.14	0.853793601936521	1	1	-1.11736663262487	4.70570566003807	-0.747847167666925	-0.59548655904138
8737	31	8.17871623482561	35.14	1.15414645239745	0	1	-1.09981325730462	3.43000158556247	-0.196648910446506	-1.24124890947543
8740	31	7.48042610039643	35.14	1.2092163855729	0	1	-1.06657934385586	3.10588927114483	-0.574836156043946	-0.843185047083024
8742	31	7.42636208932437	35.14	1.24702904100606	0	1	-1.18967681705066	3.03285960655609	-0.112688029014478	-1.12220194983775
8749	31	6.79934679164741	35.14	1.13627230813639	0	1	-1.2359004279884	2.79806171330885	0.270876359640143	-1.02367469286266
8752	31	7.28893549271316	35.14	1.18908897239427	0	1	-0.966923768629291	2.90323578890784	-0.366132522319475	-1.17659873021812
8762	31	5.0027838502279	35.14	1.06407045281052	1	1	-1.01293882376107	1.50343081545823	0.0116064292316362	-1.09655042301717
8764	31	4.10874363327012	35.14	1.09798451891973	1	1	-0.70927113863357	1.49206543890747	-0.136935095480391	-0.740039831117957
8766	31	4.40841411421685	35.14	1.14511085879465	1	1	-0.632382306763487	1.49922839536407	-0.073870305252044	-0.981158291180241
8771	31	3.13281438566237	35.14	1.3009858070683	1	1	-0.41530938864628	1.22908999782411	0.0336372563632187	-0.60976528557363
8780	31	5.01214755967749	36.03	1.75157115612248	0	1	-0.751514571103372	1.97425099793083	-0.345692703175696	-0.718344448587899
8785	31	4.56718010840868	36.03	1.68253390406884	0	1	-0.626916389183544	2.03069867029222	-0.255464839435843	-0.392322693661965
8787	31	5.28703715495071	36.03	1.73121967859617	0	1	-0.762668086212854	2.14434050923409	-0.266189810120519	-0.769273548624898
8789	31	8.14611042220389	36.03	0.509597324514542	0	1	0.943854870427782	3.22173696795788	-1.42538089537172	0.00507555767673355
8797	31	4.23845192171201	36.03	1.71134034370679	0	1	-0.663021991262494	1.80129282356998	-0.289435090724582	-0.404148066986788
8798	31	6.83952170733943	36.03	0.489413232821251	0	1	0.742584739754178	2.80379242062829	-1.09722575283744	-0.0139851700246644
8801	31	9.65774981855114	36.03	0.644595293997565	0	1	1.55798408687315	3.91351753318944	-1.61616878100329	-0.381449996965948
8802	31	10.1243381574145	36.03	0.665582167173927	0	1	1.19579033919549	4.10681904419031	-1.67802528439569	-0.0971301973136797
8806	31	7.5804563537404	36.03	0.459801859809261	0	1	0.677856921064047	3.10246032281452	-1.25165670791481	-0.110524478148561
8807	31	6.88768563305645	36.03	0.490660147537239	0	1	0.640543667165138	2.81047502192763	-1.11058637973247	0.0862762713937525
8808	31	7.91607741118487	36.03	0.507193550147225	0	1	0.858470650537045	3.17357826572721	-1.32481687663197	0.0915992815110633
8814	31	7.35640742887286	36.03	0.678763291663846	0	1	1.43501366602813	2.63481600373006	-1.48568734879988	0.0207988558034099
8816	31	4.426257904068	36.03	1.6489697157909	0	1	-0.62286367842574	1.9235603721773	-0.505034745236847	-0.0979133972393534
8835	31	6.16505174192054	36.03	0.630215894938434	0	1	0.753984037510765	2.70027819678211	-0.76574306854538	-0.0282056201210838
8839	31	6.00551060323815	36.03	0.706983578008207	0	1	2.05167617123069	1.36252073558287	-1.29092118034258	0.687526078822961
8840	31	4.80267787307899	36.03	0.727010574689349	0	1	1.47035612418313	0.816020093166733	-1.27350011014719	0.374092214003825
8842	31	7.00811948987914	36.03	1.51776086079188	0	1	-0.647326347998015	2.9085195268308	-0.810532490724706	-0.690969596499279
8845	31	5.01833476705541	36.03	1.66078514476089	0	1	-0.769952873861069	1.74363534155049	-0.964022636927258	-0.356143085254435
8850	31	5.5718455955036	36.03	0.665122986596902	0	1	0.916428615181389	2.30481516252903	-0.820546553685312	-0.0242013239205999
8854	31	4.11935263624717	36.03	0.741573033707865	0	1	0.875838542501038	1.20659219597139	-0.948131803561662	0.309528434221164
8860	31	3.56962221546893	36.03	0.73744167546939	0	1	0.662394101537261	1.32648819152893	-0.623776184482842	0.129133646303383
8861	31	3.45589162341749	36.03	0.756662950629904	0	1	0.517823686372546	1.24052526268882	-0.569401406228664	0.331197805658406
8864	31	4.87920783102545	36.03	1.60293412319648	0	1	-0.857392280820856	1.7126022207498	-0.820590342340829	-0.441005330929024
8874	31	4.69436792596103	36.03	1.61035031212517	0	1	-0.532118309386606	1.73180213348218	-0.864879482160504	-0.284066113041674
8875	31	6.64126160815961	36.03	0.885068097481572	0	1	-1.14115126061154	2.42213461795544	-0.756668596475035	-0.871080348353354
8880	31	8.48402144517252	36.03	1.53338145269195	0	1	-1.00936152741308	3.47995561453495	-1.10305010254534	-0.59161158216147
8883	31	7.43341988758816	36.03	1.43817591268025	0	1	-0.697829019320579	3.24144511958417	-0.794119932796355	-0.4788985860435
8886	31	5.72130397369067	36.03	0.996458822823416	0	1	0.876963060739958	2.02311064132504	-1.22155064372672	0.00568480028656801
8890	31	6.71291161887399	36.03	0.79601646772652	1	1	-1.20649628823186	2.03022657254036	-1.41119580388145	-0.710223762980494
8892	31	3.14884186843621	36.03	0.852361061326891	1	1	0.529948999656183	1.14648928060892	-0.402526913914101	0.382029289099685
8898	31	10.2537993978698	36.03	0.79139737766024	1	1	1.60270825056091	4.01174337694807	-1.78069063493138	0.00992395806112665
8901	31	8.26343792191585	36.03	0.767885259492583	1	1	-0.65678441580675	3.13163447864809	-1.33459372088363	-0.839979861803113
8904	31	9.23497391131355	36.03	0.873602550641776	1	1	2.1932387397342	2.85129632730289	-1.50480785758443	1.11318141654896
8907	31	11.6082053963341	36.03	0.821700995615916	1	1	1.90059032146593	4.05203893786382	-2.41779353996927	0.312955113813032
8909	31	10.811534869531	36.03	0.80971565346405	1	1	1.83149600372397	4.37261866551462	-1.75343936094946	-0.199773701600116
8911	31	4.94914022310306	36.03	1.44664830357209	0	1	0.865824255144794	1.7145305706206	-1.04063288087327	0.115326085553632
8914	31	2.76281705484483	36.03	0.929188347961068	1	1	0.593672668245836	0.865045655029289	-0.136610045839216	0.529691373818781
8922	31	10.019281584099	36.03	0.928859489926361	1	1	2.11590843700247	3.46819212808424	-1.88672866674007	0.503724923187343
8924	31	8.78092700762163	36.03	0.961824004682161	1	1	2.22167896366736	2.8625916413397	-1.72574853124026	0.449410885882767
8938	31	7.69068115975936	36.03	1.1957505873881	1	1	1.05710493073309	2.68083245959225	-1.67957420859586	0.0677577334431474
8942	31	5.44265792731652	36.03	1.28206136879811	1	1	1.24779270801458	1.93551693790574	-1.12159774484379	-0.101936735020635
8954	31	3.21280716962929	36.03	1.45591098920359	1	1	0.728647340488864	0.887893819007288	-0.777406091232381	0.246356712291461
8958	31	4.31992797975201	36.03	1.39416606898193	1	1	0.82819386660014	1.59445196833108	-0.820841202274765	0.0226265669894903
8965	31	7.00374373438598	36.92	0.586004339336749	0	1	-2.74243306295499	1.26966462255853	0.25936433597154	-1.01226899690972
8973	31	5.25097827307097	36.92	0.534755919507019	0	1	-1.61551821722642	1.88783766867775	-0.181921603461944	-0.418318654469055
8984	31	4.43938135779231	36.92	1.75557833663112	0	1	-1.64741512487816	1.31561486448437	0.127900247292784	-0.343211173566023
9002	31	4.780896645803	36.92	1.71134034370679	0	1	-1.67412816388649	1.29617328276932	0.449818188490847	-0.476376230488323
9004	31	4.28135887818353	36.92	1.75992361909756	0	1	-1.72243040825111	1.23381161380444	-0.0313584419300244	-0.171856165899474
9006	31	6.74006581732806	36.92	0.472257763865103	0	1	-1.99420374354313	2.1871173315778	-0.514802564277864	-0.798047229996871
9020	31	4.36876460944173	36.92	1.5711706463171	0	1	-1.6947761826859	0.988127365823326	0.358931777106191	-0.394325800712325
9022	31	3.88499924602264	36.92	1.6194313069281	0	1	-1.38164091817892	1.04430047048691	0.127864823894934	-0.46697336282505
9033	31	6.60796739136109	36.92	0.524371320879912	0	1	-1.59091988739443	2.53438252006733	-0.396518154892926	-0.65328126367987
9048	31	4.51605602068263	36.92	1.60083616580327	0	1	-1.8898526814568	1.06479716442902	0.137224749251182	-0.296895353547264
9062	31	6.96319443559453	36.92	0.577073226198725	0	1	-1.83984746431955	2.81453898058803	-0.0749636207787343	-0.472607516163146
9067	31	9.34561240188972	36.92	0.672432249870067	0	1	-1.55804201878852	3.78805452925727	-1.2765799591588	-0.376176868951875
9071	31	5.22639540823352	36.92	0.754641405605444	0	1	-1.71243721870567	1.8516371331525	-0.262539109089047	-0.316538058939474
9075	31	5.40848745643426	36.92	1.55887204745801	0	1	-2.03020748990905	1.39830029852764	-0.0217189687246965	-0.630312690979751
9078	31	3.9464804709485	36.92	1.63071143844654	0	1	-1.53939905134323	0.944169133504386	0.0466014244591597	-0.444394352096174
9081	31	3.2983304516865	36.92	1.70274958285159	0	1	-1.33539074687023	0.961082037978257	0.0186419279709664	-0.0535508365038288
9088	31	6.05636355972565	36.92	0.529011865504179	0	1	-1.48005708354776	2.47254829838703	-0.184661664969129	-0.452585441802759
9095	31	7.51659066831481	36.92	0.648846976325724	0	1	-1.16362058594683	3.12119896537258	-0.980889437981353	-0.260262568842045
9102	31	4.7272536207589	36.92	0.78869041559093	0	1	-1.40319598028294	1.72038168992286	-0.0590807887121296	-0.425610115868733
9108	31	4.27983316089924	36.92	1.61300421673555	0	1	-1.5320565748585	1.22862585607894	-0.421084827824713	-0.440018838969063
9109	31	4.41037678570437	36.92	1.63688237701192	0	1	-1.92571780007158	0.748448099701715	-0.597600192021523	-0.385789020898889
9112	31	3.27332198307602	36.92	1.70866037075631	0	1	-0.844104082699982	0.878553401591247	-0.814732534430683	0.247125108527245
9114	31	11.7275857360866	36.92	0.469011967575535	0	1	-2.80183944867562	4.53641961709758	-0.489942170355223	-1.23290222619731
9120	31	5.35027349704211	36.92	0.665122986596902	0	1	-1.33097666690649	2.06506982178522	-0.584391382203763	-0.294792568600727
9125	31	7.79557491956858	36.92	0.761492763183115	0	1	-1.69067234847403	3.4392851193973	-0.188170306221731	-0.310975693684689
9128	31	5.32096535572671	36.92	0.822815670777643	0	1	-1.77299238497685	1.98198752563839	-0.270291996860608	-0.00666808465870379
9130	31	7.37382248754233	36.92	1.50116396366363	0	1	-2.50745575099163	2.60454548642089	0.433457500630933	-0.347368347493165
9133	31	4.9555795279888	36.92	1.5721426047437	0	1	-1.84337950251229	1.53946757701242	0.126670049965702	-0.294346041538541
9135	31	3.65336491525339	36.92	1.61961995289612	0	1	-1.30746850376996	1.09141783619768	-0.440920403070255	-0.302603497214923
9146	31	7.3113383985576	36.92	0.79601646772652	0	1	-1.90447803663152	2.90625897442125	-0.12014081339835	-0.592520106171555
9148	31	7.09496229728239	36.92	0.836441202123932	0	1	-2.29672888166411	2.54136186719852	-0.117563025146532	-0.466109717695025
9161	31	7.35543774602405	36.92	0.79139737766024	0	1	-2.44149141899872	2.58527404290827	0.430264721172219	-0.463653992303834
9162	31	7.29963005553246	36.92	0.810846805103029	0	1	-2.38607305967275	2.73241937586489	0.374771456080884	-0.235455926884414
9165	31	9.04218372807658	36.92	0.870800289851208	0	1	-3.46335614556769	2.65972610594582	0.191436376415319	-0.574738077130063
9175	31	9.59862807888199	36.92	0.925564483125122	0	1	-3.62642616528839	2.87741352494131	0.622559483674258	-0.483793315140094
9180	31	4.9748632043644	36.92	1.57136508609835	0	1	-1.78570489870311	1.5393930857405	0.323164345235489	-0.346658406893656
9181	31	4.5052530880676	36.92	1.59471732385782	0	1	-1.58346932725251	1.56781026969915	-0.0504386313791791	-0.166643931132749
9187	31	5.82929388455628	36.92	1.55651843960218	0	1	-1.95448104628762	1.82193831133797	0.379217766285129	-0.565527536454335
9197	31	11.8099626638445	36.92	0.593773184917337	0	1	-2.96825435415612	4.76077949355498	-0.774758817681137	-0.66854898544832
9200	31	6.78260184571435	36.92	1.43817591268025	0	1	-2.4176065978397	2.35529961476908	0.148497287514203	-0.159471640670125
9201	31	7.41971844639941	36.92	1.46072947172706	0	1	-2.77846500962138	2.43111992340877	-0.0578807098150634	-0.191800167291622
9219	31	5.89267340286584	36.92	0.830944267207585	1	1	-0.475557336545125	2.60819422515409	-0.699073195951504	-0.122011761983329
9221	31	6.78945530099264	36.92	0.79601646772652	1	1	-1.77180549383306	2.88004468375571	-0.439560835267186	0.0749253815960359
9223	31	7.62540661652295	36.92	0.775801811645966	1	1	-2.20824786769357	2.97591737479739	-0.494786110774339	-0.299916321979624
9226	31	8.82540057231193	36.92	1.04932511480765	0	1	-2.26144349252452	3.63133388149252	-0.85947857039532	-0.0868906362000519
9231	31	9.78728861992371	36.92	1.14270712489518	0	1	-2.72542914465844	3.8087932935486	-1.02428577418149	-0.282274061510826
9237	31	10.5042832236387	36.92	0.781686612625892	1	1	-1.18960801421988	4.38777029673567	-1.39834896860998	-0.511316901002722
9238	31	10.4570991552138	36.92	0.774224977065277	1	1	-1.78645168586683	4.15066284968549	-1.32914496400971	-0.725003838642116
9240	31	8.91722709000338	36.92	0.761492763183115	1	1	-1.94468541545139	3.71658479538024	-0.613421784332434	-0.53655795753428
9249	31	9.69382614704942	36.92	1.19677216005404	0	1	-2.76954025112203	3.79777831925014	-0.891743371037834	-0.247418593659102
9255	31	3.82034900059877	36.92	1.44135889535502	0	1	-0.894707011152057	1.18274269495364	-0.639894630007154	-0.447870491913754
9259	31	11.2371822818186	36.92	0.776195519771611	1	1	-2.88272590987853	4.51301427948106	-0.732111656785071	-0.611943699762526
9260	31	9.95489502879714	36.92	0.772644924444789	1	1	-2.84363652037364	3.73321484922738	-0.645984910765578	-0.693322525509858
9268	31	11.4752683524014	36.92	1.15573363598356	0	1	-2.4334909300044	4.67940695842747	-1.15729343102255	-0.600163991754847
9269	31	11.3444170002378	36.92	1.17435243795431	0	1	-2.56933044032805	4.60795407875662	-1.00635706783991	-0.631024387851591
9272	31	9.72071011025245	36.92	1.231497580026	0	1	-2.15581483225899	4.19397965676087	-0.465107823827809	-0.408157733953712
9283	31	6.79073262914005	36.92	0.907564751719299	1	1	-0.739478447201128	3.31223003546608	0.0326500371975314	0.0527473026574695
9294	31	9.65012811699657	36.92	1.2092163855729	0	1	-2.00381998212365	4.18652211403936	-0.845121471682537	-0.121259605906956
9295	31	9.71053217084565	36.92	1.22801946815386	0	1	-2.20600829620247	4.18047524659108	-0.77137606698159	-0.0972410885584115
9296	31	9.50582611363998	36.92	1.24702904100606	0	1	-2.20314173457073	3.94325758366495	-1.01034881913664	-0.150770820399616
9300	31	8.85092300974213	36.92	1.32495304373781	0	1	-1.73906805618113	4.01276745870562	-0.388454923132681	-0.0970040410137746
9309	31	8.55304627553025	36.92	1.11920490471361	0	1	-2.45408226292852	3.45104363660754	-0.278355193776999	-0.217653878921318
9316	31	8.78607839177758	36.92	1.24408561666317	0	1	-1.546024359496	3.85108136912207	-0.763768654857507	-0.266529929515191
9320	31	9.23343463436095	36.92	1.32033324918481	0	1	-1.49596522245605	3.85873185650108	-1.27639474635994	-0.0568670999684835
9322	31	7.77397251782153	36.92	1.35955056179775	0	1	-0.706221025608104	3.6847729315849	-0.628327948780593	0.322076656484635
9323	31	6.11745538596027	36.92	1.37940557942778	0	1	-0.574191906111463	2.5837642580966	-0.927690524765122	0.177093982722536
9328	31	9.94702241519207	36.92	1.17122638332857	0	1	-2.49751842003416	4.17448018736164	-0.742812706078386	-0.144929088300217
9340	31	5.48966723839719	36.92	1.43392094503375	0	1	-0.814594049826084	2.18474668797661	-0.904636224714334	-0.0497255978960024
9348	31	6.43747872762304	36.92	1.33254068936071	0	1	-0.957878438417129	2.66979286689229	-1.00325356866112	0.190543365322527
9349	31	6.72511564794756	36.92	1.35143646077486	0	1	-1.06765950950894	2.87840362018836	-0.905907879353826	0.126086478597486
9352	31	5.75105503946975	36.92	1.01799489034478	1	1	-1.06870322232712	2.5995399435857	-0.217801819442357	-0.221201123018678
9353	31	7.37046842472954	36.92	1.24113521183789	0	1	-1.42265177188415	2.82776640268448	-1.35502312996955	0.183454897414664
9362	31	5.93360732741419	36.92	1.29344925817045	0	1	-1.16566464147183	2.62045850339592	-0.653524355797798	0.221104997011725
9367	31	4.94024092049042	36.92	1.09798451891973	1	1	-0.863232436767523	2.30012477123411	0.124206120808393	0.0533253988777463
9371	31	4.08546650311183	36.92	1.23595505617978	1	1	-1.09009621740155	1.7212669190898	0.318939376447396	-0.0872231698723809
9374	31	4.09855520010953	36.92	1.19293675174966	1	1	-1.01945385314191	1.55146155798686	0.46449386954814	0.260271246182939
9380	31	3.89385567810754	36.92	1.27057141604369	1	1	-0.732924819371734	1.80042246803757	0.0371926972294236	-0.11418935760037
9386	31	2.83162974436897	36.92	1.305205991972	1	1	-0.385763835693259	1.34493568978183	-0.0258214044802524	-0.154854698804963
9389	31	4.24640619444926	36.92	1.37452428331718	1	1	-0.512120735778321	1.71343401383249	-0.720454383904832	0.082138805652012
9391	31	9.56055957846989	38.7	0.479958126356008	0	1	-1.43835822283536	3.65728488197425	-0.947263268752239	-1.27809006559351
9394	31	5.22779676239445	38.7	1.72715598440627	0	1	-1.07280490915462	1.9709852613571	-0.206110939360571	-0.745593853537703
9395	31	5.01666997040736	38.7	1.75157115612248	0	1	-1.28627628933074	1.66679860852986	-0.345918832105532	-0.708140052331089
9399	31	7.78088164935947	38.7	0.619458898640712	0	1	-2.25484425748106	2.54652365388936	-0.190675003680594	-1.03734839269348
9401	31	4.90396210074501	38.7	1.6338933174496	0	1	-0.692939067262105	1.93003394676451	-0.580906920707895	-0.50907873561625
9406	31	7.71347004980754	38.7	0.472257763865103	0	1	-1.43282340386027	2.84601018285475	-0.732629047581418	-1.0225362394925
9407	31	7.67314075769971	38.7	0.610516761292194	0	1	-1.88714271213944	2.6885090122104	-0.149657521937819	-1.1238026066676
9411	31	5.10722349010291	38.7	1.61432953294214	0	1	-1.02448784316665	2.07167074682628	-0.216009824627116	-0.565427287188301
9412	31	4.00528886491676	38.7	1.63856132683993	0	1	-1.00135647419757	1.34245844378868	-0.226921840172675	-0.589482024881527
9415	31	4.24484923310729	38.7	1.71134034370679	0	1	-0.915503281899014	1.57963181950464	-0.289166084494877	-0.537840698576446
9416	31	4.56378640145103	38.7	1.7356259460401	0	1	-1.29679460461167	1.70102739054259	-0.0143777744449666	-0.428729536769112
9425	31	5.45852206041027	38.7	0.729946308595809	0	1	-1.09253069184986	1.8378328418301	-0.516121211942476	-0.872037025347369
9426	31	5.48323623602748	38.7	1.5711706463171	0	1	-0.990833904209081	2.33054162767994	-0.13369340915824	-0.60366719625877
9430	31	3.30069655743704	38.7	1.66776095036191	0	1	-1.11801207899371	1.14068050646859	-0.0128208452293074	-0.213945572871824
9449	31	5.65834948215618	38.7	0.577073226198725	0	1	-1.05308983376182	2.28804512113014	-0.736588665310013	-0.22879405478182
9455	31	5.39027190211537	38.7	1.60674157303371	0	1	-1.3691172214259	1.79900598408434	-0.300077499551418	-0.787728957444914
9472	31	4.74160636634397	38.7	1.61300421673555	0	1	-0.963582143728773	1.63013024494962	-0.298943250941529	-0.791090766668457
9474	31	6.25028386702354	38.7	1.66078514476089	0	1	-1.81905087192549	1.57287460204618	0.165320495341562	-1.19244560026328
9477	31	4.20482478866158	38.7	1.73263090334944	0	1	-0.667457162760642	1.11745084766768	-0.225490185576246	-1.08904185076933
9478	31	7.0249753478888	38.7	0.521450009453975	0	1	-0.929055726861584	3.03076097702472	-0.81199063760368	-0.241843680263686
9492	31	6.98726232561576	38.7	0.555492709206037	0	1	-1.3489086203929	3.12033128908872	-0.429295842891245	-0.151051141765857
9496	31	8.08971474753029	38.7	0.816104782972634	0	1	-1.68795784203596	3.28985596101849	-0.67534801465683	-0.594237689870728
9498	31	5.63077176779867	38.7	0.857008063177334	0	1	-1.12088518437925	1.94178185999438	-0.801880644950472	-0.650066817604898
9499	31	8.86393109281978	38.7	1.48520456398919	0	1	-1.84437194521028	3.30477587584245	-0.657088735231418	-1.1304802500886
9501	31	7.94918902645364	38.7	1.5321855226106	0	1	-1.67661164086062	2.7306346763231	-0.802797754926491	-1.13126361720359
9503	31	6.86091031222928	38.7	1.57931650601884	0	1	-1.42764280911889	2.4169161225273	-0.425626239242339	-1.07020011204107
9509	31	6.73689166448112	38.7	0.772249406157062	0	1	-1.09341099429036	2.76169685888363	-0.503889338648189	-0.735862342434937
9516	31	8.77035196655177	38.7	1.49320558576116	0	1	-1.85640182194151	3.33270666041981	-0.593868429294831	-1.05574490493217
9529	31	6.32737382838347	38.7	1.54805529375607	0	1	-1.33439333796475	2.45003468758885	-0.331103842232977	-0.764659343936588
9536	31	7.73132270300724	38.7	1.53338145269195	0	1	-1.67455581808125	2.85113337085252	-0.449242418223513	-1.04412621691417
9545	31	6.78638048114813	38.7	1.56532622192237	0	1	-1.71541471213271	2.45703969636619	-0.407685044037916	-0.786311008100508
9550	31	7.69841497946669	38.7	1.48335204562204	0	1	-1.50462258998898	3.00926709983519	-0.437668093588074	-0.960730493633193
9551	31	7.43048897205436	38.7	1.50604052430567	0	1	-1.37743791048995	3.00018504788266	-0.244066500738966	-0.963940227594676
9554	31	6.30462830756667	38.7	1.57447285691897	0	1	-1.61436816340043	2.14701331763033	-0.610834942900237	-0.754214518977273
9555	31	10.3868760336031	38.7	0.619951902219456	0	1	-1.55641910450411	3.99539221536851	-1.27547439476528	-1.11947233679312
9563	31	10.3702333621751	38.7	1.14697694687031	0	1	-1.47812031221451	3.64480250413249	-1.29246689631569	-1.60227607001749
9565	31	7.29997283395677	38.7	1.03141171458551	0	1	-0.987795412948404	2.7921514239764	-1.13761473956406	-0.545194573853548
9572	31	11.7955466744155	38.7	0.756259073926121	1	1	-2.41130993632099	4.22309689306994	-0.528499159353212	-1.88805900393334
9574	31	8.2653597447121	38.7	1.06636494701732	0	1	-1.32657649382664	3.23681095141639	-1.02733209121818	-0.732172803548277
9575	31	5.26781553319161	38.7	1.35752658332769	0	1	-1.02885614834887	1.88881101803305	-0.374078066058335	-0.80724231640642
9580	31	9.98289475311941	38.7	0.780513201987939	1	1	-1.36365839182483	4.11272379053061	-1.15891544910834	-0.768304275280642
9581	31	11.4196511979982	38.7	0.776195519771611	1	1	-2.31282790522075	4.34883831548893	-1.26628397795199	-1.06696912797723
9588	31	7.51871605854409	38.7	1.08426442334415	0	1	-1.65314356813888	2.94191359000725	-0.809030042629523	-0.51728528835159
9589	31	8.17643004068135	38.7	1.1013184876827	0	1	-1.65007029394724	3.23884422932672	-0.727647256724675	-0.740016576351878
9590	31	9.54181932296791	38.7	1.11865881787715	0	1	-1.68834599336613	3.92709941555323	-0.835117317143028	-0.808778835720161
9591	31	10.3348619194325	38.7	0.906554287774448	1	1	2.74812385389591	3.64434550409886	-1.3159342192745	0.805460112478122
9595	31	4.29795665171366	38.7	1.47426178034816	0	1	-1.03431654323123	1.09329276825936	-0.550555705669557	-0.841791900621566
9600	31	5.58274288702123	38.7	1.09798451891973	1	1	-1.21396612147763	1.93380656604118	-0.469866815401567	-0.809809813441859
9612	31	10.205429424641	43.15	0.479958126356008	0	1	-3.11957805753993	3.10976339441157	-0.0169519015337548	-1.44975689741564
9614	31	6.16783841033869	43.15	0.521450009453975	0	1	-1.82175957840855	2.31223337449413	-0.0977961573616139	-0.469938816668991
9627	31	7.85335102127191	43.15	0.59787529369405	0	1	-1.79602884343171	3.16073764228171	-0.250380354130881	-0.766674154222054
9630	31	4.27942641341428	43.15	1.6338933174496	0	1	-1.30124589107132	1.58457588686183	0.142947802056292	-0.335638486338627
9656	31	6.21817880303851	43.15	0.507193550147225	0	1	-1.60739315552495	2.40207295814009	-0.333771163825804	-0.519475955937858
9659	31	3.98920680498554	43.15	0.563682232633282	0	1	-0.675805062591082	1.82176485170923	-0.289634393105912	0.00384087681780855
9663	31	7.52733032865076	43.15	0.708278816183543	0	1	-2.03104462721329	2.72637328517825	-0.558580716533942	-0.723754037701824
9675	31	7.65292215747522	43.15	0.507193550147225	0	1	-1.68477900959617	3.08512737018929	-0.515749910246556	-0.633498495691991
9676	31	8.35570993300128	43.15	0.524371320879912	0	1	-1.63718742606009	3.4662065685863	-0.516584456549213	-0.732753378380031
9683	31	10.7514401951867	43.15	0.658196838259046	0	1	-0.856368637908032	4.65616673416019	-0.924047934707456	-1.21858708406296
9686	31	4.63396316808075	43.15	0.763496167758587	0	1	-1.33144526134317	1.78281786701081	-0.282469250588892	-0.251079833702494
9687	31	4.348235415657	43.15	1.55278459793199	0	1	-1.17337858325026	1.27535146310635	0.213721040182276	-0.765131990545204
9689	31	4.39317825631717	43.15	1.60083616580327	0	1	-1.37025203558998	1.4261163017906	0.323303838219685	-0.484389976045891
9690	31	4.79762778304355	43.15	1.62489314808982	0	1	-1.74742732648977	1.41332748552431	0.176622215736814	-0.413933981214659
9693	31	4.75497831871402	43.15	1.69717827264261	0	1	-1.43617353815663	1.73828893707934	0.181777803671441	-0.412659181006026
9697	31	7.63573111983899	43.15	0.509597324514542	0	1	-1.82763516367509	3.05624211206614	-0.32622074808368	-0.655892203758976
9698	31	9.12631467875007	43.15	0.525535298607106	0	1	-1.66013362892558	3.90967849745263	-0.567896201699872	-0.685433822890781
9705	31	7.79816203340942	43.15	0.652602995986	0	1	-0.802405939546797	3.27397895825671	-0.861635601094075	-0.704198251548466
9711	31	4.39418017342382	43.15	1.55887204745801	0	1	-1.1085068069795	1.50778998294369	0.529562521826913	-0.617703863650221
9725	31	7.37429027931077	43.15	0.560420784432813	0	1	-1.0766319200064	3.21685905761821	-0.568449928321323	-0.533638511645855
9728	31	9.0225190435966	43.15	0.612016190717031	0	1	-2.15856406952606	3.50871478015976	-0.0555045409681612	-1.04458909976431
9736	31	7.42109873008215	43.15	0.80971565346405	0	1	-1.7220618243956	2.96690971802469	-0.38148978123925	-0.654526935040414
9737	31	5.17763588759331	43.15	1.51776086079188	0	1	-1.78746754930082	1.40390701337313	0.569488754780405	-0.498526448086803
9741	31	3.86500749502157	43.15	1.61300421673555	0	1	-1.18768467434693	1.05583499893397	0.592811736691162	-0.425625723983907
9752	31	3.75539465293448	43.15	0.665122986596902	0	1	-0.94930270465115	1.49525972876416	-0.00684479466244534	-0.349279108781482
9758	31	6.97884554809603	43.15	0.843714740784882	0	1	-1.84966893372078	2.75894081500484	-0.176274003668349	-0.531802630000046
9770	31	2.77004715581381	43.15	0.718556675915663	0	1	-1.04804165943143	0.656676592370995	0.41798530401679	-0.085931449635212
9777	31	5.41366240098633	43.15	1.48520456398919	0	1	-1.8065106384301	1.5233891076063	0.583095791797455	-0.565385792800193
9781	31	4.6410860427856	43.15	1.57931650601884	0	1	-1.7401459442048	1.0481185656404	0.0948850307385418	-0.636357153408702
9783	31	4.32488435073461	43.15	1.62658447316839	0	1	-1.65923627503512	1.28012251100227	-0.305046232184624	-0.308717240878347
9789	31	5.88329512695103	43.15	0.85056699269635	0	1	-1.41080812139021	2.31601467186702	-0.0981323635005947	-0.623886962170146
9800	31	7.26624339544493	43.15	0.905205247908342	0	1	-2.32944265322488	2.25429133205532	0.222980506991474	-0.885939809243283
9805	31	5.48507901863171	43.15	1.54805529375607	0	1	-1.82215688244674	1.43614635365743	0.461341904249659	-0.719591586688515
9807	31	4.50702608108915	43.15	1.59471732385782	0	1	-1.57872737401197	1.34039983060543	0.340614955949426	-0.397267129581149
9808	31	4.7507759442224	43.15	1.61811016934458	0	1	-1.90898038860804	1.26302737026698	0.127239534557253	-0.302979767117782
9810	31	11.8286127999945	43.15	0.548853115557123	0	1	-2.80681883864462	4.64580209526755	-0.113296902927607	-1.32262642620027
9820	31	11.1606757395192	43.15	0.577073226198725	0	1	-2.05978393225201	4.69938291760812	-0.192096261402014	-1.30150748515747
9821	31	7.00379720400434	43.15	1.45086594605952	0	1	-2.34195177810695	2.07863402211622	0.328752700029691	-0.813625833003271
9822	31	6.58193937866272	43.15	1.47363994758362	0	1	-2.12393541289342	2.09970513730342	0.294926245179129	-0.724198048061295
9823	31	6.18112510965153	43.15	1.49647568129724	0	1	-2.0421523207705	1.83488435844789	0.151491853527968	-0.770021247138294
9824	31	5.18451533799889	43.15	1.51937036374762	0	1	-1.73189188887329	1.54584333080464	0.432907808424599	-0.537045926357072
9827	31	4.29345926308166	43.15	1.58838258058958	0	1	-1.20962988796164	1.38457824688322	0.113186830525812	-0.631102020325388
9834	31	6.33774758338041	43.15	1.48335204562204	0	1	-2.12803795338445	2.06194150762793	0.0601268079520674	-0.594188585391956
9839	31	9.12382961630749	43.15	0.618471712517595	0	1	-2.01811560675542	3.55203469930702	0.153837938223957	-1.24283648475843
9843	31	5.22760102842602	43.15	0.978826465642502	0	1	-0.916642070878699	2.24686584536554	-0.466107506579135	-0.254719614283662
9844	31	6.19641525098746	43.15	1.01438710029445	0	1	-0.861837560318224	2.65008991781582	-0.719980500760217	-0.24227854001732
9847	31	6.74755466169832	43.15	1.10795632872434	0	1	-1.34374601769874	3.05342057627607	0.107430701426608	-0.414348172688938
9849	31	6.69119439076314	43.15	1.14697694687031	0	1	-1.79580796379796	2.37278205751786	0.363993414706134	-0.874830504888441
9858	31	9.11574958949089	43.15	1.14270712489518	0	1	-1.84645608439585	3.70657894597591	-0.292971199375606	-1.03478255994463
9867	31	5.65173908643472	43.15	1.04874264175982	0	1	-1.97275431953383	1.9149945366752	0.0573681760747684	-0.333043049173516
9868	31	7.56309516849601	43.15	1.06636494701732	0	1	-2.13163418311595	2.93170995848543	-0.330604211928843	-0.475376391927389
9869	31	7.58680192827894	43.15	1.08426442334415	0	1	-1.38904492689848	3.41464747394819	0.134604960581211	-0.691846225686401
9890	31	9.07831930111696	43.15	1.11920490471361	0	1	-2.08353804490785	3.69041742045205	-0.257426071652784	-0.843181564004322
9895	31	9.95544969970092	43.15	1.21224447809107	0	1	-2.2900054328285	4.00426983758527	-0.0808314758277333	-1.06509045363133
9897	31	10.616814945048	43.15	1.25094283341735	0	1	-2.25107165847459	4.46634993557876	0.00572928875329967	-1.08204107435104
9904	31	6.78497495740164	43.15	0.80971565346405	1	1	-1.41859387279275	3.01196474732381	-0.0805172694895514	-0.356914659993588
9925	31	8.81510771294487	43.15	1.20719343746357	0	1	-1.54429202945763	3.29109581732915	-0.761969970805385	-1.23340377379078
9926	31	8.7177901785403	43.15	1.22552905904401	0	1	-1.47106470731212	3.65730705414836	-0.816286506632077	-0.607779704605759
9935	31	8.66944933221174	43.15	1.22403238143406	0	1	-1.72172437529633	3.26683701214571	-0.785320726055819	-1.02301202189922
9936	31	7.59106451310831	43.15	1.24211945879022	0	1	-1.45238255548688	2.99406265189069	-0.518593872140981	-0.879780786522275
9937	31	6.73176021571145	43.15	1.27895969908352	0	1	-1.41596671486022	2.86113589444496	-0.294261999375626	-0.478550083232513
9938	31	6.4673373284807	43.15	1.22353308205313	0	1	-1.45756090403282	2.23590771660525	-0.281813502676933	-1.02397642157399
9940	31	7.08183281652865	43.15	1.25897660548958	0	1	-1.42876540720836	2.73623306566641	-0.607932271305533	-0.757227542352921
9944	31	6.3589003537943	43.15	1.27608992800488	0	1	-1.39531728785844	2.60381129999456	-0.102733566977245	-0.657952198644634
9947	31	2.14411424043573	15.56	0.564223974452344	0	1	-0.66493677540911	0.660890540854707	-0.0662497817042993	-0.28648067753486
9953	31	6.21925578176787	15.56	0.641268941491242	0	1	-1.3849207679945	2.08745404532288	-0.341906159350324	-1.02870292496368
9957	31	4.38530079801384	15.56	1.73121967859617	0	1	-1.05589855012808	1.35311145111233	-0.563148111049924	-0.634430384651104
9963	31	3.4373154686498	15.56	1.5711706463171	0	1	-0.426754738004735	0.803246746652888	-0.727765978798664	-0.735805387870409
9966	31	3.43414996958502	15.56	1.69194979366403	0	1	-0.962569778933478	0.576023337705458	-0.375309692685831	-0.849226412348345
9973	31	3.08493148855601	15.56	1.67306502336355	0	1	-0.672294195876204	0.405204688444178	-0.136188464795212	-0.969338973452553
9982	31	5.20361767920576	15.56	1.53497457670886	0	1	-1.05074926772461	1.69139858163057	-0.620974792058638	-0.808508046767424
9983	31	3.85460617885734	15.56	1.55887204745801	0	1	-0.532474984497618	1.34107624973567	-0.345741129803818	-0.719635311728863
9990	31	2.96173283237019	15.56	0.630215894938434	0	1	-0.691720684607664	0.713735266255083	-0.252846012343453	-0.671546734801463
9991	31	3.52261241316344	15.56	0.78869041559093	0	1	-0.592298994769473	0.897173302474503	-0.509750179404481	-0.789540780603696
9992	31	4.08773234851611	15.56	0.80971565346405	0	1	-0.952196057847396	1.42373672799272	-0.240136740090168	-0.593093854773544
9994	31	3.71659625985123	15.56	1.54152880992681	0	1	-0.86957028119311	1.16114293910046	-0.413113617600095	-0.575833310609334
9995	31	3.58787303168316	15.56	1.56532622192237	0	1	-0.541459332460132	1.40946411636683	-0.196209731771714	-0.550218471208808
10012	31	4.27456043229004	15.56	1.49320558576116	0	1	-1.05208986739489	1.27644980517402	-0.0242413397466356	-0.817017271623847
[truncated: 12,532 more rows]
