# Supplementary material for: A machine learning approach in the non-invasive prediction of intracranial pressure using Modified Photoplethysmography
Source: PLoS One. 2022 Sep 29;17(9):e0275417. doi: 10.1371/journal.pone.0275417 (PMC9521929; doi:10.1371/journal.pone.0275417)
Supplement: S2 File — (ZIP) [file pone.0275417.s002.zip › train.csv]

	ICP	HRWa	IOPi	Distance	hemiretina	laterality	bn1	an1	bn2	an2
1	23	4.7548516267864	17.9	1.68923495678636	0	0	-1.35637669678302	1.52735004330289	0.16709109842196	-0.687279962889045
3	23	5.2711388741055	17.9	1.58555161470779	0	0	-1.68726952052673	1.3506056344889	0.419776787363208	-0.784774314667402
5	23	5.25453430465946	17.9	1.63076467463466	0	0	-1.36897555472413	1.53048465086911	0.277642136048921	-0.967116659068242
6	23	5.36069610958761	17.9	1.67639507679865	0	0	-1.55480944501616	1.24559280902082	0.670646226913637	-0.910226154004592
9	23	4.72403030886635	17.9	1.52715406769758	0	0	-1.52731572582122	1.12889193104257	0.184533525974708	-0.806199686493454
10	23	4.7036843715085	17.9	1.54967080111769	0	0	-1.26925310257041	1.2480312387358	0.0926741838987719	-0.931785779415972
11	23	5.16584940927618	17.9	1.57230134493181	0	0	-1.1203519130188	1.36418911581467	0.621229795984158	-1.12060598266654
12	23	3.89417838852739	17.9	1.46876975067533	0	0	-1.24074605721346	1.09571563489524	0.45112389869395	-0.455183285997504
13	23	3.31407150716851	17.9	1.53655753888189	0	0	-0.882740304626135	0.943620540557826	0.422961538467065	-0.53282800336941
15	23	4.21866249282377	17.9	1.37443866092782	0	0	-0.964580082683185	1.17122268850881	0.880497155568086	-0.632495853561388
16	23	3.76760259323071	17.9	1.39696179889562	0	0	-1.02775778122461	1.09918773532422	0.531527697685837	-0.54200847211232
17	23	5.83962267187161	17.9	1.29371408940489	0	0	-1.71403523619898	1.38583316135712	0.649363616593448	-0.999176421727977
18	23	4.22023670978223	17.9	1.31605514086107	0	0	-1.04602990310819	1.37348590349342	0.438556013497611	-0.679549922863384
20	23	3.53646006032598	17.9	1.44071426604025	0	0	-1.24998137602111	1.08252767652063	0.291133039409118	-0.260407715554358
21	23	4.35331729522711	17.9	0.724392778787298	1	0	-0.78881948450772	1.90060526417727	0.505209714489478	-0.0814578955926386
22	23	3.88832044376382	17.9	0.987280214641326	1	0	-0.69456536210046	1.34444124280338	0.6888170848325	-0.701498811950337
23	23	5.89180269886312	17.9	0.963012092473108	1	0	-1.56425506796956	1.45934926727102	0.591094697114755	-1.14558269023249
24	23	5.27194700229478	17.9	0.938847293420401	1	0	-1.50951433079856	1.17778475038456	0.480586382407556	-1.02515106546597
25	23	4.24564334597983	17.9	0.914794005534775	1	0	-0.967746821324077	1.22902816176856	0.569693117547683	-0.801010895357929
27	23	5.02109411970994	17.9	1.00244881570977	1	0	-1.25879878669132	1.11563920647308	0.496273423763752	-1.11073981998072
28	23	4.15828488917795	17.9	1.0686869685435	1	0	-1.17097096222772	1.14191457009955	0.707543364048512	-0.522063451054219
30	23	5.41999031327612	17.9	1.01873882726926	1	0	-1.87736684346829	1.15997299703	0.285144919831626	-0.877366299189558
31	23	4.61308836615137	17.9	1.0865102554267	1	0	-1.35417283521348	1.4564284547411	0.823661052950052	-0.378242377259943
32	23	5.31529223809925	17.9	1.06127997849001	1	0	-1.87107499796472	1.23898048865267	0.742545543409794	-0.47132519463382
33	23	4.71540433347012	17.9	1.01096595105622	1	0	-1.37894384691182	1.47622100875105	0.434500443112634	-0.626091294945608
34	23	3.67073899129937	17.9	0.620885550011556	1	0	-1.19602513299173	0.985117156109322	0.271735921752244	-0.504464107936128
35	23	5.63304817626391	17.9	1.15059385238751	1	0	-1.49631281090568	1.02518172935185	0.808819716355702	-1.17239281512537
36	23	2.82179894460924	17.9	1.27448357777677	1	0	-0.581233024026312	0.861064631135427	0.381744362458362	-0.55693756217082
37	23	4.20959569560173	17.9	0.737530505921981	1	0	-1.14674029786477	1.27024522957339	0.0961605561916526	-0.71758786979882
38	23	4.416109877156	17.9	1.29636243217534	1	0	-1.28227337938402	1.33766369230949	0.641377804053074	-0.516554602362377
39	23	5.33710535652631	17.9	1.24452998167318	1	0	-1.62157760525592	0.940948128764441	0.762698299473375	-0.931873726163391
40	23	5.1354758936027	17.9	1.37094072010787	1	0	-1.38224505955022	1.14525821336349	0.348735871888577	-1.11138141693445
42	23	5.54682235528819	17.9	1.39425855425017	1	0	-1.70255211342071	1.23602311954683	0.686425040617148	-0.884213412069346
43	23	4.98135756836315	17.9	1.57230134493181	1	0	-1.41568751066659	1.23630229496707	0.926264319233772	-0.614308263003583
44	23	6.49648778880368	17.9	1.54612565309143	1	0	-2.17969358345301	1.54147226730572	0.863868634086798	-0.736114853160956
45	23	3.99095154168164	17.9	0.422308739196591	1	0	-1.33793946813648	1.17021916400567	0.305406113447101	-0.434118164958091
46	23	4.56706082448527	17.9	0.396333822511041	1	0	-1.33716744209167	1.66913777511058	0.658220096416702	-0.336850627558005
48	23	5.16996289770178	17.9	0.34148203074871	1	0	-1.42948905024928	1.513763074049	0.404304656424939	-0.852522628057947
49	23	5.87060247298687	17.9	0.315375096111227	1	0	-1.38957568605744	1.54843735851403	0.358659436537235	-1.27908077358581
50	23	4.71721331140937	17.9	0.289283264735857	1	0	-1.29248256447348	1.24127140885115	0.0590338056975494	-0.929539897437862
51	23	5.08281129358768	17.9	0.211154369598295	1	0	-1.36208481054822	1.47779589073486	0.746667847411472	-0.741621763415975
52	23	6.04387055188894	25.02	1.31605514086107	0	0	-1.69063020686114	1.73008047301059	0.379152455906217	-1.02907521663744
53	23	7.69320165456534	25.02	0.833581595672548	1	0	-1.49989014123633	3.33346442376481	-0.120513037696788	-0.690319128597956
54	23	11.2085231447026	25.02	0.815697745363675	1	0	-2.48808356484703	4.58535491847296	-0.456697627116593	-0.999068881411014
55	23	10.763270373571	25.02	0.798272653311476	1	0	-2.51497783077609	3.99982120116467	-0.547062023598106	-1.32630691210643
56	23	9.48566738925378	25.02	0.781337013294949	1	0	-1.85646247689616	3.90620591271854	-0.357161152025726	-1.03243907083083
57	23	5.00002018993882	25.02	0.814856385938783	1	0	-1.07698685511418	2.25497711224749	-0.21231310416922	0.212443915761278
58	23	10.8738107884345	25.02	0.796552236110481	1	0	-2.28848588071476	4.49418959158614	-0.839118822477161	-0.717726155504049
59	23	13.0681153913197	25.02	0.778698839145255	1	0	-2.52006547871453	5.06411992893634	-0.840292308636103	-1.64926724406866
61	23	7.75421541347683	25.02	0.777817459305202	1	0	-1.29591973811711	3.54819271583179	-0.506043193589119	-0.0725189035504132
62	23	12.1107156239338	25.02	0.75952380952381	1	0	-1.8888474454929	5.30196405190482	-0.715421823378614	-0.984639309471928
63	23	13.3553078967526	25.02	0.74170392782652	1	0	-2.36392411707835	5.73608286831624	-0.398504634045358	-1.37416315215781
64	23	8.27687887704089	25.02	0.724392778787298	1	0	-2.00351430893447	3.29007703226813	-0.0381427584600175	-0.855230485217382
65	23	11.3539764486748	25.02	0.740778532671621	1	0	-1.23432583206647	4.80788140802645	-1.00107091537161	-1.24278122833413
66	23	10.638966978368	25.02	0.704713640561004	1	0	-2.4012505846072	4.4300948809598	-0.403830571104675	-0.80344554053131
67	23	4.05143748417582	25.02	1.10124645932341	0	0	-0.89044311057982	1.7873920664574	0.30338943140314	-0.354199671930671
68	23	4.05418592784297	25.02	0.995582647124906	0	0	-1.32474026297968	1.47055939212478	-0.111225725469882	-0.210717013933198
69	23	6.37415401085038	25.02	1.01907543353229	0	0	-1.72256465271792	2.33270770781007	-0.389627174616742	-0.619246208903749
71	23	4.01997959096661	25.02	0.913668566512555	0	0	-1.31085071060721	1.08474762640471	0.309455572332948	-0.542807295698357
72	23	4.64749508915095	25.02	0.937018961999912	0	0	-1.66451636321285	1.34423567223382	0.519604014620713	-0.302264566719997
73	23	4.27324504617447	25.02	0.960515852522927	0	0	-1.13452852501847	1.32708015212004	0.285173330462491	-0.704197381675554
74	23	6.70101824367383	25.02	0.98414874527912	0	0	-1.87019859267239	2.24310812400879	0.352775865705771	-0.921867153999387
75	23	8.3319660494504	25.02	1.00790807358968	0	0	-2.32652394236907	2.92320080322216	-0.00949403242973857	-1.02329942786258
76	23	9.32072079461337	25.02	0.949382183639574	1	0	-2.51582759281952	3.46584936351807	0.0783732034379246	-1.03300486877362
77	23	8.03940605816079	25.02	0.925602702465692	1	0	-2.14959394657373	2.90710987527935	0.119631016232337	-1.00067538908458
78	23	7.14619504061005	25.02	0.901956804452134	1	0	-1.61664529266161	2.86482739803007	0.0463312068975372	-0.835224988122238
79	23	6.53360610658767	25.02	0.878455276874917	1	0	-1.8096845254779	2.44838064105943	0.112567140147574	-0.666830127701224
80	23	4.69879930744065	25.02	0.855110023287903	1	0	-1.58253944898071	1.73353047533379	0.199230647679391	0.0295118148875892
81	23	5.97580075927041	25.02	0.855110023287903	0	0	-1.64213948906028	2.27185953856514	0.354347484014981	-0.60207129935363
82	23	6.17269342799617	25.02	0.878455276874917	0	0	-2.07736270383765	2.22495247289395	0.166161591847472	-0.263746288412257
83	23	5.71275319607537	25.02	0.901956804452134	0	0	-1.91057181353661	1.49632752965206	0.551711174373566	-0.7007666880791
84	23	5.8846171031682	25.02	0.925602702465692	0	0	-1.75168804593539	2.32428620783774	0.242396261125838	-0.277694635434633
86	23	8.04914603016657	25.02	0.973285456841345	0	0	-2.44976397157827	2.73411009359185	0.0356448509955713	-0.897854356156361
87	23	9.46749461785936	25.02	1.01164422416242	1	0	-2.4523606041829	3.7421218993614	0.0507842162487952	-0.877222489529968
88	23	11.8620875523033	25.02	0.987280214641326	1	0	-2.97721899214325	4.31053591450685	-0.343006962844768	-1.50983711062133
89	23	12.7822708539088	25.02	0.963012092473108	1	0	-3.46013755959413	4.55491743727137	-0.453356674861332	-1.49779127793503
90	23	11.3130679544061	25.02	0.938847293420401	1	0	-2.96293837453027	3.84716417665178	-0.419206833563219	-1.58434393378614
94	23	3.64972241789938	25.02	0.843398400329289	1	0	-1.19415873778297	1.31432094462718	0.0819415384510735	-0.22019157350764
95	23	3.21102384646636	25.02	0.819891591749923	1	0	-0.994751322252128	1.21915388583759	0.34717104530201	0.0414810600049619
96	23	4.54881149855693	25.02	0.796552236110481	1	0	-1.06150044137632	2.00643547024401	0.0589877764233291	-0.124728928129468
97	23	8.75333556919989	25.02	0.819891591749923	0	0	-2.82173924401945	2.52923929012335	-0.255686214291763	-1.23304443552902
98	23	8.54152011953519	25.02	0.843398400329289	0	0	-2.42479597218308	2.61345206719092	-0.447552677491758	-1.2964480370336
99	23	6.87688227499771	25.02	0.867059042522454	0	0	-2.13888294278585	2.58254044999736	0.218231779792114	-0.419155635431823
100	23	7.44893425657034	25.02	0.890861261279259	0	0	-2.37197790577824	2.5900935634367	0.532228655102635	-0.618043355981365
101	23	7.56647212085511	25.02	0.914794005534775	0	0	-2.1541204447004	2.84389182637347	0.122487156294103	-0.70068748508766
102	23	8.40710211174421	25.02	0.938847293420401	0	0	-2.11409466904688	3.27837085793132	0.204859530548311	-0.931173204350936
103	23	7.5876818558246	25.02	1.07668025096209	1	0	-1.36034164778643	3.29142404565979	0.128869426423563	-0.915058452766222
104	23	11.314536251103	25.02	1.05186639003931	1	0	-2.64273924761102	4.43173928720389	-0.121798549542347	-1.31101121794897
105	23	13.9417080040308	25.02	1.02712089077335	1	0	-3.99268810362856	5.24406927568281	-0.406862834678764	-1.12517950802172
106	23	12.9512174468739	25.02	1.00244881570977	1	0	-3.44173665341408	4.59300240674782	-0.215681777720295	-1.65382214121989
107	23	12.9025447399258	25.02	0.977855722516853	1	0	-2.97333318909646	4.45009805860432	-0.168141255625568	-2.11564111980143
109	23	7.28058527438385	25.02	0.928931554098334	1	0	-1.72955265784306	2.48809755828773	0.402745119292392	-1.21129770983239
110	23	6.66486894365143	25.02	0.904614649670838	1	0	-1.77967165299746	2.4557509213351	0.160727646933466	-0.792809626675437
111	23	6.19607477367597	25.02	0.880405235493751	1	0	-1.49562678886354	2.50929449470053	0.00630205523022064	-0.594414319092349
113	23	4.12528418499501	25.02	0.832346354298942	1	0	-1.35716250523413	1.30531805935408	-0.134683936792651	-0.450460172392192
116	23	6.24924934355529	25.02	0.761327906624928	1	0	-1.84588212037514	2.25573209210756	-0.265454174266971	-0.55055653898195
117	23	6.42623075335105	25.02	0.737995384950758	1	0	-1.49303504296351	2.62607495614232	0.321625019243571	-0.721072520256743
118	23	8.80584702144137	25.02	0.761327906624928	0	0	-2.10451421855342	3.35283900573578	-0.837983507723675	-0.719901624861058
119	23	9.37035672860361	25.02	0.784840784292803	0	0	-2.55813221178774	3.00456488019187	-0.745928323771591	-1.28619094726042
121	23	8.90376769209593	25.02	0.832346354298942	0	0	-2.66068024875736	2.84878943281542	-0.403355772068854	-1.15180888494914
124	23	8.35522359497459	25.02	0.904614649670838	0	0	-2.54212206232952	2.65201955583258	0.0116257975526016	-1.10624244142574
125	23	5.57779140704994	25.02	1.11885763331539	1	0	-1.43792613329579	1.87107474475284	0.297632396829182	-0.864811928236915
126	23	7.6112629341154	25.02	1.09374639617158	1	0	-1.70149914095064	2.81136860583598	0.219859112462401	-1.17726055705932
127	23	11.7578867352009	25.02	1.0686869685435	1	0	-3.3500106185034	4.08223636514499	-0.0597724321838685	-1.42236115628038
128	23	13.6657885240589	25.02	1.01873882726926	1	0	-3.68213068558219	4.83466728993938	-0.538972609128622	-1.63678766863833
129	23	11.1146946271064	25.02	0.993858693195776	1	0	-2.92083223085975	3.33127532259697	-0.556359917083754	-1.91289754185167
131	23	8.84344160116673	25.02	0.944311048335807	1	0	-1.68678500873091	2.94386762589315	-0.26826340917792	-1.73250203205641
132	23	7.03543866848413	25.02	0.919654992985113	1	0	-1.66294510525646	2.65113499508856	0.492556542278244	-0.981326532221951
133	23	6.95214972888296	25.02	0.895086106652313	1	0	-1.6580339241356	2.65806823217877	0.32448663240232	-0.92226371150913
134	23	6.57082509069474	25.02	0.870611769164482	1	0	-1.60756576218416	2.09086222686184	-0.120679939616272	-1.15267160228404
135	23	5.85101640346956	25.02	0.846240183978279	1	0	-1.71509442845417	1.29855398892245	-0.331648891804193	-1.23362257122381
136	23	5.09748339768566	25.02	0.821980490910607	1	0	-1.67626222992017	1.21618942743863	-0.167106967962466	-0.895844233935993
137	23	6.27660386204739	25.02	0.79784289680479	1	0	-1.78679662703814	1.80681534992422	-0.115069435909974	-1.07485858148488
138	23	6.50548537075073	25.02	0.77383882728398	1	0	-1.79791905163829	2.15872261007734	-0.0589660198329265	-0.923551427249949
139	23	6.49004973859816	25.02	0.749981103314476	1	0	-1.66616327410656	2.49510273294689	-0.076567635218141	-0.674353966605234
141	23	7.71789700189481	25.02	0.702764221499934	1	0	-1.82771652304257	3.01975047459975	0.263045907755672	-0.958721925540772
142	23	8.26331902544901	25.02	0.679439711818101	1	0	-2.02722217509037	3.04720869561205	-0.361567213911686	-0.997176480885329
143	23	10.6906639381471	25.02	0.726284146964203	0	0	-2.40209860891918	3.64130850520333	-0.988863665485875	-1.51867158424252
144	23	10.2013058583263	25.02	0.749981103314476	0	0	-2.58490077172841	3.43254240075083	-1.15661360270351	-1.18517047569837
145	23	11.2604220833525	25.02	0.77383882728398	0	0	-2.8898966522997	3.48061541655928	-0.975772561997369	-1.7586682150323
148	23	10.3350257166521	25.02	0.846240183978279	0	0	-2.62268516690047	3.6929287452102	-0.843006713349566	-1.13923501384051
149	23	5.90848390307278	25.02	1.16245595825187	1	0	-0.99860255334686	2.38641984682383	-0.0124108509504013	-0.916738458980519
151	23	8.20477403976919	25.02	1.11178494307001	1	0	-2.22399664138048	3.01794748785735	0.461070662809151	-0.956541285800609
152	23	10.6709824545472	25.02	1.0865102554267	1	0	-2.83871994374254	3.7162156841734	-0.0405737349776434	-1.4507771135122
153	23	12.6403154791222	25.02	1.06127997849001	1	0	-3.72449433275152	3.98375399791328	-0.131718077375489	-1.79336007601711
154	23	10.1847114959866	25.02	1.03609735663513	1	0	-3.01770686045419	3.45010436441608	-0.44521218482138	-1.14838063802424
155	23	9.3076328383908	25.02	1.01096595105622	1	0	-2.08426323038205	2.93223939394881	-0.973482753001627	-1.50609994555266
156	23	7.54100609217562	25.02	0.985889678437647	1	0	-1.68631446668044	2.38295010890529	-0.858960436385836	-1.17474132119962
159	23	9.89957409101818	25.02	0.911037135429462	1	0	-2.10317114715502	3.74566963014982	-0.380506117357322	-1.35146723116986
160	23	8.88422654783689	25.02	0.886229368917024	1	0	-1.80981892708646	3.27408949057395	-0.486868082984161	-1.29345190625014
161	23	9.64621601713203	25.02	0.861503458273256	1	0	-1.82962208268088	3.49966715423638	-0.731299975690345	-1.44307856863516
162	23	8.8117265079389	25.02	0.836866659025595	1	0	-1.83964294723183	3.07850694716759	-0.792244361019733	-1.26916340058578
163	23	8.19243061948207	25.02	0.812327079104662	1	0	-1.72334231664436	2.73096151199107	-1.08730679653134	-1.07852062502024
164	23	9.12696467109711	25.02	0.787893802482879	1	0	-1.50937537305833	3.26017847547907	-0.919713655011938	-1.40647623500954
167	23	8.28110960368996	25.02	0.715340491053449	1	0	-1.97819320587203	3.07111057829477	-0.25563878183123	-1.0604292923834
169	23	9.69054572371405	25.02	0.667728745827627	1	0	-1.48230012409085	3.57909635259515	-1.06432899746637	-1.35430971601594
170	23	10.6885087162499	25.02	0.644200536374939	1	0	-1.83069528743538	4.18434622208547	-0.964864008879127	-1.24478704458525
171	23	12.7682869158376	25.02	0.620885550011556	1	0	-2.58437062351109	5.15031117220449	-0.412454642605503	-1.50312544832781
172	23	7.62298687113775	25.02	0.667728745827627	0	0	-2.08310498833334	2.89180647922285	-0.447427955652446	-0.592740005127168
173	23	10.5602805611297	25.02	0.691448412413738	0	0	-2.12174752883603	4.2382778113177	-0.242716379612525	-1.32903748166774
175	23	11.0685749582624	25.02	0.739388268325829	0	0	-1.92364517061312	4.19802358716088	-0.911494003796652	-1.5120181194038
176	23	12.1827787612746	25.02	0.763577033848789	0	0	-2.88550333742386	4.36357085490252	-0.867473332670021	-1.53984508438382
178	23	13.0183522043229	25.02	0.812327079104662	0	0	-2.36046384391275	4.48898918618077	-1.16213655393368	-2.15561646229601
179	23	6.47033023826276	25.02	1.18176815142346	1	0	-1.14300107268824	2.30865592952118	-0.111673722872238	-1.22007829070642
181	23	8.85675342102149	25.02	1.13074935521025	1	0	-2.60934530726947	2.67976075169514	0.0646825464342315	-1.3536022576649
182	23	11.6768236230646	25.02	1.10528774431477	1	0	-3.35628081318088	3.59971387631036	-0.481169974185462	-1.7457595622884
183	23	10.3096487977295	25.02	1.07986099718558	1	0	-2.99298855966487	2.62521117612332	-0.222250464582025	-1.97818109989891
184	23	7.22112781582125	25.02	1.05447163586272	1	0	-2.09950205097854	2.14910524560924	0.196621630341115	-1.14627605254313
185	23	6.45228824656229	25.02	1.02912242737273	1	0	-2.07960621185965	1.70644383651944	-0.128946802837738	-1.039200557146
187	23	12.0885423117887	25.02	0.928192841016014	1	0	-1.20459086310486	4.92153811111303	-1.22491240850833	-1.53174341662057
189	23	11.5591005648593	25.02	0.878064765507821	1	0	-1.79726649563382	4.6298653569465	-0.89662386433139	-1.44197381748938
191	23	13.2492485020194	25.02	0.828215577663147	1	0	-1.94215927450308	5.20230745060109	-0.930460693445955	-1.93474793559759
192	23	12.0516317209298	25.02	0.803411800723608	1	0	-2.4455170215102	4.6129187457666	-1.10550593311865	-1.2840340597945
193	23	12.5450085552356	25.02	0.778698839145255	1	0	-1.7630638911913	5.01595124364286	-0.962259276765366	-1.70446244975463
194	23	11.2018436183723	25.02	0.754085621608417	1	0	-1.493215852373	4.48264498182652	-1.02930259351288	-1.41834348872426
195	23	11.3393483289617	25.02	0.729582243090597	1	0	-2.42649671972083	4.04281614170852	-1.0161916489468	-1.50887749396789
196	23	10.2533359556191	25.02	0.705200153315233	1	0	-2.27667312983544	3.88453349289603	-0.351004294499047	-1.34087431635005
197	23	10.8532538513922	25.02	0.680952380952381	1	0	-1.84222232967446	4.57229409158091	-0.244529981385224	-1.3566698458604
198	23	11.2008699403024	25.02	0.65685380116109	1	0	-1.93358513656039	4.5716904353107	-0.538627906841314	-1.39441526018966
199	23	10.540655054378	25.02	0.632921455759716	1	0	-1.35513093901342	4.61331537846135	-0.540844985700201	-1.16208363001807
200	23	12.3028551110483	25.02	0.609174937360681	1	0	-2.12846604577482	5.44213825440039	-0.282759732579163	-1.0981562455606
201	23	8.24594147986028	25.02	0.632921455759716	0	0	-1.51408035511397	3.43066906386788	-0.664850737041762	-0.650887667351085
202	23	11.5586686691517	25.02	0.65685380116109	0	0	-2.40943604557139	4.00051286640756	-0.911154557390894	-1.77742730104319
204	23	12.6401656976601	25.02	0.705200153315233	0	0	-2.2010354416365	4.88313169475072	-0.196620722766109	-2.07393765809777
205	23	12.5917775333304	25.02	0.729582243090597	0	0	-1.94278126832942	4.87909142911965	-0.266222066510653	-2.18871207713183
206	23	13.5881303518362	25.02	0.754085621608417	0	0	-2.5281514846245	5.32828372474758	-0.773237353868481	-1.7630308765774
208	23	7.36012018797943	25.02	1.20191174248973	1	0	-1.63391679347966	2.51577233094122	-0.168407171238781	-1.25270095364266
209	23	8.53113086636087	25.02	1.17624108238925	1	0	-2.07942606549293	2.6289047466471	-0.318200508579247	-1.54053452673676
211	23	10.3185595558177	25.02	1.12497165497171	1	0	-3.28097595977253	3.28148142738709	-0.332140054659282	-1.21323286312735
212	23	7.23643695954645	25.02	1.0993762403808	1	0	-2.08776688604823	2.41201232525797	-0.534340967452791	-0.835426066377157
214	23	6.0056028229024	25.02	1.0482736050385	1	0	-1.69474806206654	1.67728107101031	0.297153726241586	-1.05438655094224
215	23	8.38013574996597	25.02	1.02277079089254	1	0	-1.43472987843258	2.47412069139056	-0.422149010353107	-1.93830384902966
216	23	14.2754984631865	25.02	0.745394019896832	1	0	-1.4867250041739	6.0657860828126	-1.16771260713008	-1.67310440820529
217	23	13.8985606980877	25.02	0.720595149591303	1	0	-2.03162723577018	5.54725660868195	-0.997865242515839	-1.9054663311395
218	23	13.4054472049291	25.02	0.695898251483098	1	0	-2.24083139709746	5.421033525897	-0.704347573942802	-1.7459219822545
219	23	13.3065921476984	25.02	0.671314579989235	1	0	-2.000382802079	5.8053252068971	-0.502795761313137	-1.43377722704341
220	23	13.1399478062961	25.02	0.646857044702444	1	0	-2.18353018657045	5.24580896194168	-0.497715011742547	-1.91608146348477
221	23	12.0551423494399	25.02	0.622540512209771	1	0	-1.81851248947326	4.83518597297484	-0.423836871051869	-1.87368420776343
222	23	10.0849775354518	25.02	0.598382172603593	1	0	-1.38136950109022	4.42798812882741	-0.0761583062502021	-1.36227615982778
223	23	12.3059724363652	25.02	0.574401986176368	0	0	-2.62396839936758	4.78214553676086	-0.911947426226848	-1.28331041456847
224	23	11.3443987808867	25.02	0.598382172603593	0	0	-2.13251981707507	4.38814465918937	-0.899793836785259	-1.36498979982944
225	23	12.9726728365935	25.02	0.622540512209771	0	0	-2.38592881673515	5.13792411810863	-1.16068811054164	-1.32876328740772
226	23	12.954449539467	25.02	0.646857044702444	0	0	-2.57397092000621	4.83249042865245	-0.791492203320735	-1.8249745552069
227	23	13.5501221521258	25.02	0.671314579989235	0	0	-3.01073628168573	4.9635756881	-0.691672142268705	-1.85795269838136
228	23	13.361440948793	25.02	0.720595149591303	0	0	-2.24391931129211	5.34722160042466	-0.917054228638485	-1.6561884017442
229	23	13.4703141935729	25.02	0.745394019896832	0	0	-2.45848768179946	5.46581365959248	-1.02018217008995	-1.35555565629556
231	23	8.64425373956038	25.02	1.24865687477774	1	0	-1.63309980887604	3.52310451761475	-0.323225230719325	-1.03623161655295
233	23	10.6912211150924	25.02	1.19705089240277	1	0	-2.23208179678447	4.00535651189086	-0.139126369693891	-1.62731954124858
234	23	10.8062112453685	25.02	1.17127370249989	1	0	-2.45959350500194	3.53749599219507	-0.113706707924326	-1.95574294655373
235	23	8.13299999648133	25.02	1.14551526197581	1	0	-2.68901591797531	2.42549723445917	-0.487169471471795	-0.993492495933521
236	23	6.6081930114201	25.02	1.0426967695778	1	0	-1.08142281624373	2.31449860518289	-0.381121860046245	-1.23692635659925
238	23	14.1546437246703	25.02	0.539930498592789	1	0	-1.75781673950512	6.569959249641	-0.666430225301514	-0.841594063623687
239	23	12.7627595741274	25.02	0.445238095238095	1	0	-2.43360904102103	5.74804787902374	0.0594862610176357	-0.927023449367538
240	23	8.44987406702995	25.02	0.422308739196591	1	0	-1.76230952692728	3.45497786266015	-0.488464825324269	-0.759869515298701
241	23	7.10909025027915	25.02	0.399780268445741	1	0	-1.70040724206836	3.02835930889995	0.511647819736338	-0.614093613234911
242	23	13.9570626404987	25.02	0.662572462130518	0	0	-2.6523929478847	5.30422731292387	-0.974912189979603	-1.86444174443989
243	23	7.57829897088244	25.02	1.32229486833341	1	0	-1.99060685098467	2.7949169976944	-0.662214885358043	-0.651475669388368
244	23	10.0663224564267	25.02	1.29636243217534	1	0	-2.59114296798492	3.67873431479859	-0.811984704873236	-0.988154205397119
246	23	12.6008341142816	25.02	1.24452998167318	1	0	-2.29671517368147	4.867038981572	-0.663374756698558	-1.78475789788835
247	23	12.3597738442283	25.02	1.21863134633762	1	0	-2.20510967935382	4.76084134230871	-0.56018242206118	-1.84487485411287
248	23	9.90414953550997	25.02	1.19274545622945	1	0	-1.84417778385399	3.68766728659271	0.178935651697451	-1.75982202799385
249	23	5.99973020804171	25.02	1.16687315956857	1	0	-1.5601882283285	2.03373067444927	0.112125279666364	-0.906412914502488
250	23	6.885735958883	25.02	1.06353974069865	1	0	-1.16050550343865	2.00322052312991	-0.798465736883131	-1.43591089664508
251	23	11.2417484181545	25.02	1.03775114437023	1	0	-0.979230521460649	4.25050407555186	-1.18134884439602	-1.90860114558657
252	23	13.6295384993955	25.02	0.781337013294949	1	0	-2.49962750555777	5.55746342252143	-0.500111967780091	-1.69202829386064
253	23	14.3433803612546	25.02	0.755902698029905	1	0	-2.46268836629721	5.90270620708287	-0.602764215791721	-1.78755636579845
254	23	13.7680725715501	25.02	0.730521821384738	1	0	-2.55488215262803	5.57379395773658	-0.547496467610995	-1.71391892589203
255	23	13.1817735555369	25.02	0.705200153315233	1	0	-2.47532066564024	5.32220385065926	-0.493035083214598	-1.65474908821751
256	23	14.316742590198	25.02	0.679944308777233	1	0	-2.69981437458841	5.73134975568451	-0.586131118945508	-1.82148632735384
257	23	14.0153446323231	25.02	0.55496624072521	1	0	-1.85469403969278	6.06314969120909	-0.386209957330135	-1.88268288471233
258	23	13.043828013209	25.02	0.433529521261227	1	0	-2.42466707061761	5.79243031720548	-0.0527846931184464	-1.12710428652043
259	23	10.6416999520454	25.02	0.409945795874961	1	0	-2.22531655372504	4.00519297216101	-1.13668568270046	-1.05454582629279
263	23	12.6082700559519	25.02	0.433529521261227	0	0	-1.91603691116873	5.64868930039372	-0.244135139706575	-1.27024795015264
265	23	12.1533564930512	25.02	0.654761904761905	0	0	-2.83626129322246	4.60696260832091	-1.02102203077419	-1.16680742557753
266	23	9.41403721064367	25.02	1.37094072010787	1	0	-2.65366702712755	3.26517961362977	-0.814647718555603	-0.938355521832088
268	23	14.0050294458936	25.02	1.31891868030625	1	0	-2.88664326085413	5.12659536578149	-1.22162893251917	-1.8012810767579
270	23	13.6948216289159	25.02	1.26692621758977	1	0	-3.03913027467953	4.75634548009534	-0.844504664169	-2.0835668190878
271	23	11.6563387792183	25.02	1.24094223947908	1	0	-2.28963401312441	4.35114015751589	-0.738692180800389	-1.6419668303725
273	23	5.53305914779322	25.02	1.18900146753312	1	0	-1.1683159467011	1.40902638918829	-0.00335670655382801	-1.35245702484093
274	23	4.04688332641744	25.02	1.13710108003341	1	0	-1.24888975210076	-1.32809817121016	-0.546862090289262	0.306939501421398
275	23	11.9920417908381	25.02	0.904235435799775	1	0	-2.00756741317986	5.05246771191296	-0.8797351576001	-1.06428254968518
277	23	12.3678092330716	25.02	0.398921448402395	1	0	-1.98782498491179	4.54844218050416	-1.86329485207977	-1.17018620487166
278	23	10.2111539117299	25.02	0.374990551657238	1	0	-1.80433563202842	3.58493154104955	-0.916351357452681	-1.64934701251292
279	23	9.40135935203487	25.02	0.351382110749967	1	0	-1.45674910893765	3.44431828096511	-1.31379786063588	-1.06369398429865
280	23	10.1697844437028	25.02	0.328165726065615	1	0	-1.54224945992837	3.85477721277469	-1.21287470219659	-1.20789189180988
281	23	9.96293444271537	25.02	0.305430813539516	1	0	-2.09154360219036	3.68302374315061	-0.8936824986171	-1.19747121495541
282	23	13.0708116031076	25.02	0.374990551657238	0	0	-3.19441054783319	5.22329835531905	0.145863723567646	-1.34827810419541
283	23	13.740579586415	25.02	0.398921448402395	0	0	-1.76521749052777	6.11187700636408	-0.267361733962464	-1.72286694553097
284	23	6.87165858560911	25.02	1.44641632367928	1	0	-2.32608891718612	2.29226390742263	-0.652668602409785	-0.451863621567568
285	23	8.73667469446153	25.02	1.42033538564304	1	0	-2.71368244604295	2.90337308814328	-0.445412400003764	-0.924150166069919
286	23	13.0354995408117	25.02	1.39425855425017	1	0	-4.06254965935221	4.25044797656209	-0.779307628490959	-1.42710628175833
288	23	12.9758609226231	25.02	1.34211816884294	1	0	-2.13441825141076	4.76437192425674	-0.758458762396481	-2.20659974401872
289	23	12.3191562499269	25.02	1.31605514086107	1	0	-1.81497571787704	4.55949003834346	-0.87095421319043	-2.10013683817449
290	23	9.57468585728178	25.02	1.28999727539307	1	0	-1.68606117681972	3.42960936648736	-0.856876346818493	-1.47871853837216
291	23	8.65230568797431	25.02	1.26394489173476	1	0	-2.01623852308961	3.08900128548913	-0.231399009470396	-1.277805612782
292	23	7.1961821040173	25.02	1.23789833599106	1	0	-2.21182461668956	1.76460528800125	-0.634120446909501	-1.2871028104804
294	23	9.88707622324662	25.02	0.925973165839527	1	0	-1.81453629087657	4.05241882285273	-0.786370168698181	-0.893040859616158
295	23	13.8728536742252	25.02	0.565374677605124	1	0	-2.79649087955156	5.65172716894824	-0.564769449186222	-1.50501371401294
297	23	13.9719843139013	25.02	0.48927847289277	1	0	-2.81919228202344	5.48799782204573	-1.04455970835961	-1.48522153267089
298	23	14.0179769294636	25.02	0.464096420508007	1	0	-2.41575249674289	5.79587893920652	-0.875111225446777	-1.50177710514351
299	23	12.8699125648831	25.02	0.414107788831574	1	0	-1.84362212839046	5.71453838975195	-0.556987439450298	-1.22303087803493
300	23	11.6027339661964	25.02	0.389349419572628	1	0	-1.68120971516345	4.88125916249076	-1.32139052968501	-0.654336998925006
301	23	10.5484046065166	25.02	0.316460727879858	1	0	-1.4690431449075	4.31118158545848	-0.890561275427463	-1.24002903694562
303	23	11.329633399761	25.02	0.24708045822053	1	0	-1.1723696116717	4.91572004311737	-0.235199216470061	-1.78127772832788
304	23	11.1038163683708	25.02	0.316460727879858	0	0	-2.08977286912382	5.06742753486194	0.0245733561210494	-0.626375377794889
306	23	6.65883209734865	25.02	1.49652848475027	1	0	-2.56387204305844	1.92745746958427	-0.856132446037434	-0.454556747827886
307	23	8.98460718390341	25.02	1.47040340308381	1	0	-3.13474278784208	2.93200214122044	-0.946713620429037	-0.55640005328407
309	23	11.8986727670684	25.02	1.41816047692847	1	0	-3.05062101510557	3.78058397903206	-1.46629032862242	-1.53540738322791
312	23	4.71666908947309	25.02	1.31370760232218	1	0	-0.713955656986564	1.48581824736416	-0.20162240455297	-1.08342933194591
313	23	8.18769816976162	25.02	1.26150038444491	1	0	-1.53299668630325	2.37996154217884	-0.511662623607498	-1.81726448849719
314	23	8.32135879492272	25.02	1.23540229110265	1	0	-2.06709481295279	2.22130732200776	-0.859336736029073	-1.59508168606804
315	23	7.98420617075253	25.02	1.20930819225493	1	0	-2.14655293347379	2.59075586594328	-0.812842506804304	-1.00712108563689
316	23	9.05483134612089	25.02	1.18321835217944	1	0	-1.52754101879194	2.98003089779186	-1.18593823592177	-1.45566218984656
318	23	9.26374830309818	25.02	0.534182996662101	1	0	-1.84408832104517	3.34390248001138	-0.131271370312969	-1.58596531892568
319	23	10.3693213909246	25.02	0.508527062448628	1	0	-2.06316780612749	3.90349211316334	-0.460736727498566	-1.50641864187886
320	23	11.8277459345948	25.02	0.482928519191532	1	0	-2.23535154642177	4.47621902555688	-0.901436917936931	-1.56250927715269
321	23	13.3143194128682	25.02	0.457397002767388	1	0	-2.26770114945893	5.35960932453316	-1.21358948562455	-1.3353094479642
322	23	13.893579350344	25.02	0.431944398874231	1	0	-2.410070428109	5.68305306568058	-1.29503202191255	-1.19103778879571
324	23	11.714612242276	25.02	0.381339089438503	1	0	-2.40479172502303	4.99608174989556	-0.800168379703354	-0.619893201551764
325	23	11.9673710821049	25.02	0.3562289895145	1	0	-1.86127768117928	4.74308910703683	-1.10245029418696	-1.41290244443589
327	23	12.3313809087736	25.02	0.306551664328371	1	0	-2.55611500289305	4.94607303773169	-0.490991947200053	-1.3923349962517
328	23	12.5935676971303	25.02	0.282080061326093	1	0	-2.01191651659628	5.14784869085377	-0.434055004688401	-1.77595047112054
329	23	14.0753712685224	25.02	0.234254740499978	1	0	-2.71517212079735	5.75921396356986	-0.439755207911883	-1.66363746734839
330	23	13.9596113115782	25.02	0.211154369598295	1	0	-3.2458085037808	5.66215195379724	-0.247566832602747	-1.34449869670446
332	23	12.4973395609385	25.02	0.282080061326093	0	0	-1.17665124559515	5.69333791450875	-0.881162783160229	-0.94094525931856
333	23	7.5721581019986	25.02	1.54723438443011	1	0	-2.99532327923086	2.26277796938958	-0.118144033602432	-0.286637940920335
334	23	8.82174616095458	25.02	1.5210782814576	1	0	-3.29000080979864	2.72910267716944	-0.851484902862796	-0.554921761789889
335	23	11.3330873731359	25.02	1.49492338210604	1	0	-3.07547787077359	3.15319347307733	-2.02884519530015	-1.40561806128898
339	23	7.3162150448081	25.02	1.39031717942721	1	0	-1.3013861214986	2.14022461724956	-1.20336547088703	-1.23365674002888
343	23	11.6733386381134	25.02	1.20732129797883	1	0	-1.47350310413684	4.68668901934861	-1.46681341055737	-1.04857279343524
344	23	12.5858337275664	25.02	1.18118757258644	1	0	-1.25410837702455	5.18897771280372	-1.15318682923604	-1.62914014238473
346	23	13.068580115339	25.02	1.02444609224613	1	0	-0.943695683805778	5.29842678874328	-1.53846012473977	-1.63264895758672
347	23	9.55832709705994	25.02	0.477931341666289	1	0	-2.08991160084113	3.81724009707292	-0.748914259318305	-0.781439149781666
348	23	12.6097876410679	25.02	0.452117717899888	1	0	-2.57248094876334	5.01782078855705	-1.13601139814048	-1.07506073912248
349	23	12.553686491343	25.02	0.426350063231183	1	0	-2.23069781390998	5.10044491266726	-0.949786217545768	-1.296785287458
350	23	12.0357334516758	25.02	0.400637247496576	1	0	-2.80850261877247	4.94213432696865	-0.670275196204074	-0.806798515160895
352	23	13.9105358725728	25.02	0.152715406769758	1	0	-3.36507071157959	5.47403038039191	0.00273658855066981	-1.52846546449338
353	23	13.5485146425383	25.02	0.248464673298944	0	0	-1.02554737860692	5.89116058092168	-1.56103241848391	-0.844525680632369
355	23	7.80297844915017	25.02	1.57230134493181	1	0	-2.81976408164562	2.6179384630442	-0.459790034978316	-0.325352168687064
356	23	10.6168441825429	25.02	1.54612565309143	1	0	-3.40967936583099	2.72941036222883	-0.551273846966857	-1.76500348824834
358	23	10.3587967769803	25.02	1.49377582426277	1	0	-1.91236585924532	2.67922766761934	-1.99609214227941	-1.83588348602065
359	23	9.83327579028438	25.02	1.46760174273658	1	0	-1.72092958180937	2.49918634019166	-1.89334260907889	-1.83537682611846
360	23	6.79799466590896	25.02	1.44142825679988	1	0	-1.09197656738877	1.92498144614029	-1.09454415302626	-1.29053357667936
361	23	6.06327383634124	25.02	1.41525539949685	1	0	-1.47938377570536	1.47391391227945	-1.04580411160372	-1.08585966452639
363	23	12.8802014509831	25.02	1.17973487547721	1	0	-1.09789044712958	5.39522228000598	-1.00647556583076	-1.83256426097715
364	23	11.4444359140453	25.02	1.10124645932341	1	0	-1.32251486924513	4.66790342074436	-1.13151486904048	-1.3592730211346
365	23	10.6224596965549	25.02	0.422308739196591	1	0	-2.46387931882831	4.34034731015137	-0.101180060014616	-1.02051983196516
366	23	11.1586315820316	25.02	0.396333822511041	1	0	-2.89785925420914	4.29096157915578	0.089791810759409	-1.1833056467331
367	23	10.6528055215815	25.02	0.370389266335811	1	0	-2.66985254535525	4.20064252723412	0.255684647718575	-1.13452486003818
368	23	13.6132833975968	25.02	0.344481930518155	1	0	-3.12580973353096	5.18206416548979	-0.0290870980246861	-1.82014804536476
369	23	14.1333732059953	25.02	0.141040030663047	1	0	-2.89193473330828	5.71838270704383	-0.918120572669929	-1.33467827944237
370	23	12.8935628066873	25.02	0.117127370249989	1	0	-2.91713647511504	4.39897485490173	-0.220427815898246	-2.1817591851164
371	23	10.037319031632	25.02	1.6240207235924	1	0	-3.98209645390008	2.54918133332503	-0.12494320921772	-0.980757420591362
373	23	7.49501330913722	25.02	1.5716468102424	1	0	-2.1560772381283	2.61358810539667	-0.232384120591307	-0.842491086852744
375	23	8.87643617567775	25.02	1.17886239794472	1	0	-0.915794896973404	3.99663361884496	-0.205431023574049	-1.18218557363414
376	23	7.53160353028601	25.02	1.15267853300628	1	0	-0.721007245829795	3.2772823189547	-0.442293766042631	-0.980435435218922
377	23	10.7387595413404	25.02	0.367600850770953	1	0	-2.69948589782746	3.85776685489438	0.47569549636199	-1.52355605909935
378	23	12.1511100789824	25.02	0.34148203074871	1	0	-2.87331236445701	4.29551713886526	0.17233870286111	-1.90395749475352
379	23	13.7785437503158	25.02	0.315375096111227	1	0	-3.44333560972874	5.07937343740005	-0.525447267465431	-1.64501066516576
380	23	11.4415647594449	25.02	0.107986099718558	1	0	-1.9109727681929	4.57979458541541	-0.615604414133637	-1.5405704999602
381	23	11.4058520848523	25.02	0.0828215577663147	1	0	-2.45355271354651	4.05872920785766	-0.539388540009385	-1.75812952141857
383	23	11.3591756855201	25.02	1.65	1	0	-3.64135550569981	3.38674008032389	-0.723589644102739	-1.47065153792852
384	23	11.8143405214999	25.02	1.62380952380952	1	0	-3.42208720424627	3.17397036106772	-1.06083986065565	-2.01161041443553
386	23	10.0715251768083	25.02	0.34047619047619	1	0	-2.33728320684287	4.00031429511251	-0.0825510371619075	-1.12245654471612
387	23	11.1390927146777	25.02	0.314285714285714	1	0	-2.49485033397732	4.34448688180988	-0.218987967486355	-1.36426667359543
388	23	12.3664675249893	25.02	0.288095238095238	1	0	-2.99422650266685	4.73988945513544	-0.317880444878547	-1.40213443239545
389	23	13.6980349883542	25.02	0.261904761904762	1	0	-3.2563933959071	5.33712716459773	-0.250757220468352	-1.53672699500347
391	23	11.2327556586835	25.02	0.104761904761905	1	0	-1.78347636459528	4.78367159165755	-0.831944439704	-0.970587631030436
392	23	11.1626076518833	25.02	0.0785714285714286	1	0	-2.55580049472248	4.10693568364198	-0.714667397420368	-1.38997591218692
393	23	11.0165568390447	25.02	0.0523809523809524	1	0	-2.61337470802353	4.4020353378175	-0.076935143190434	-1.14899591904826
394	23	11.2874925433662	25.02	0.0261904761904762	1	0	-2.65905072213881	4.50088520742026	0.228463834878403	-1.29468298278656
395	23	4.27243598625797	25.02	0.0785714285714286	0	0	-0.771433321826675	1.8250788008526	-0.297325228228737	-0.305876201279667
396	23	5.78915948621116	25.02	0.104761904761905	0	0	-0.583823523132888	2.38829851800408	-0.768146514011377	-0.406354886037692
397	23	9.43809805741157	25.02	1.65020784783102	1	0	-1.95544435535174	2.14291011522471	-1.11909488562369	-2.26550966729577
398	23	8.35018301730113	25.02	1.6240207235924	1	0	-1.80178996699676	1.90504225583518	-1.50060702798436	-1.68859324419187
399	23	7.84044973509513	25.02	1.36215657012766	1	0	0.708366229509465	3.62798421835374	-0.0289210110630458	-1.13269249920441
400	23	10.4116229113559	25.02	0.289283264735857	1	0	-2.79629844069173	3.81481240757244	-0.29283094146532	-1.14455037664571
401	23	10.2261788333193	25.02	0.263211028172214	1	0	-2.36745113660705	3.94022134986482	0.0380184525444793	-1.31794638945772
403	23	14.1771651929615	25.02	0.211154369598295	1	0	-3.30798317548384	6.09338335443866	-0.519441047505982	-0.558937763611878
404	23	12.4825973903848	25.02	0.107986099718558	1	0	-2.06470312474795	5.15773116618559	-0.761453860709716	-1.41765827726719
405	23	12.4852895123089	25.02	0.0828215577663147	1	0	-3.01601766444768	4.60144544060177	-0.577283359742137	-1.53277385250244
406	23	12.0335929188803	25.02	0.0585636851249945	1	0	-2.49910355100239	4.93934179289602	-0.327926505277427	-1.28501033756291
408	23	11.2185765711282	25.02	0.0261904761904762	0	0	-2.45485909101044	4.09220737376831	-0.257560689034787	-1.69971970869014
409	23	3.63465754629678	25.02	0.0370389266335811	0	0	-1.06489094368384	1.46489624444585	-0.0831152839170163	-0.0518890866781973
410	23	10.2766111715821	25.02	0.241464259595766	1	0	-2.46236789646266	3.74938573441493	0.0784185543090165	-1.47271358033223
411	23	10.2793733311638	25.02	0.215972199437116	1	0	-2.25967321493925	4.30491732419137	-0.143277822610957	-0.93062621903695
412	23	12.4787550669315	25.02	0.190669544719252	1	0	-2.69786918262251	5.33041275202819	-0.452467419430409	-0.827194203954068
413	23	13.9024464456934	25.02	0.0944311048335807	1	0	-2.99108966583221	5.28861900223476	-0.519517449121016	-1.84639873510057
414	23	13.8147334528807	25.02	0.0740778532671621	1	0	-3.09657274390932	5.7496499248403	-0.0859115594619244	-1.29750345536685
415	23	11.9694906884281	25.02	0.0523809523809524	0	0	-3.18929168688714	4.60035105472143	-0.0988590420367689	-1.14735512493068
416	23	13.0378299039529	25.02	0.141040030663047	0	0	-1.60482256594057	5.26396969914044	-1.02573512351928	-1.82344621882634
417	23	8.63286682618019	25.02	0.223771526663078	1	0	-2.1136366890902	3.3644102776127	-0.0115552545212238	-0.961009913748606
418	23	9.28691202199366	25.02	0.199460724201198	1	0	-2.05002419111468	3.65807790183553	-0.208548069893412	-1.10916898685617
419	23	10.1839574315746	25.02	0.175691055374984	1	0	-2.30700506648931	4.05887319175489	-0.317538511914263	-1.07026437350987
420	23	13.9783464406455	25.02	0.152715406769758	1	0	-3.40661693136226	5.29260427790339	-1.00939101563337	-1.3454642848981
421	23	10.7441175385239	25.02	0.0785714285714286	0	0	-2.70800453404807	4.27629183655478	0.0961426203670039	-1.04305924551416
422	23	8.94238592364019	25.02	0.211154369598295	1	0	-1.95547510606321	3.37625731356959	-0.226232013017581	-1.23449708062651
423	23	8.55892666150699	25.02	0.188862209667161	1	0	-1.95852006560505	3.51889602812025	0.0223786720907405	-0.85795003236334
424	23	10.0956768494068	25.02	0.167700872885146	1	0	-2.48163967281447	4.21623873079328	-0.335511094925614	-0.545855644554682
425	23	14.4146945659786	25.02	0.148155706534324	1	0	-2.71660943119176	6.2167996484712	-1.09935075064184	-0.715153873694075
426	23	13.6721675809225	25.02	0.117127370249989	1	0	-2.83744525487704	5.50097613743895	-0.710440756150213	-1.4225624786369
427	23	11.2102687914793	25.02	0.104761904761905	0	0	-2.41614916543651	4.44147210958408	0.289396414277278	-1.52258988533924
429	23	12.0000846642488	25.02	0.148155706534324	0	0	-1.90004486477912	4.82095313570662	-1.06204594408756	-1.34141815703703
431	23	4.07021350581392	25.02	1.6029769640866	1	0	-0.914602022741605	1.60443861562336	0.0154898756264885	-0.50865389243752
433	23	8.36425003616485	25.02	0.185194633167905	1	0	-1.72344120392861	3.50933213635831	-0.057468119363119	-0.883575789523683
436	23	13.8659818812945	25.02	0.141040030663047	1	0	-3.49878476156539	5.60643455513735	-0.349500783522763	-1.04524563958257
437	23	11.664979051159	25.02	0.130952380952381	0	0	-2.18579021978644	4.94550544927801	0.0395098774406738	-1.40628494545155
438	23	8.691155761191	25.02	0.133545749165525	0	0	-1.76429124500222	3.32462900294654	-1.15424103985524	-0.588436642510723
439	23	11.1451151489975	25.02	0.167700872885146	0	0	-1.28550743226284	4.78566165901459	-0.919156357011404	-1.12806591145816
440	23	4.20364512053737	25.02	1.60532878217087	1	0	-1.11036935928705	0.993367680246596	-0.000529582178980914	-0.934229378341765
441	23	12.7908394554268	25.02	0.188862209667161	1	0	-3.27273246514243	4.37235018411811	-0.550187259735558	-1.8042932264543
442	23	14.2076040961795	25.02	0.165643115532629	1	0	-3.84373710331041	5.15910957104931	-0.41282560989415	-1.58682022675444
443	23	13.3962338793081	25.02	0.159310447222096	1	0	-3.11292516328683	5.6518688142078	-0.340789425559729	-0.880852262884782
445	23	8.05073934885901	25.02	0.159310447222096	0	0	-1.96472060680762	2.90525719372044	-0.87461033566821	-0.769814022323238
446	23	6.27752125669453	25.02	0.165643115532629	0	0	-0.712366450420937	2.51080593094447	-0.871813589145	-0.501009587280171
447	23	8.64575341226475	25.02	0.175691055374984	0	0	-1.14967757060721	3.41491936370726	-1.05509318719588	-0.882572577340074
448	23	11.6148386839602	25.02	0.188862209667161	0	0	-1.6169324547827	4.57177932465646	-1.31322319959343	-1.29046922978962
450	23	2.73860917596204	25.02	1.63412621321782	1	0	-0.926903962127802	0.989055244656421	-0.190456511188454	0.0948123407493958
451	23	14.3924896735353	25.02	0.199460724201198	1	0	-4.10861769796877	4.90058547415044	-0.742250775438452	-1.69220888866876
453	23	10.9884147934428	25.02	0.185194633167905	1	0	-2.71360442304156	4.59733648604066	-0.238744617968509	-0.629128090434019
454	23	8.30732394520747	25.02	0.183333333333333	0	0	-1.19307560980758	3.71261867167011	-0.102614304475125	-0.95624309183173
455	23	6.70562498626435	25.02	0.185194633167905	0	0	-1.52874621872685	2.63142718826147	-0.508841293395501	-0.582201253275138
456	23	5.49023030210914	25.02	0.190669544719252	0	0	-0.915420079564594	2.3380682578614	-0.362942849829073	-0.484235170125456
457	23	8.39378737429278	25.02	0.199460724201198	0	0	-1.40315135495352	3.49929773248572	-0.731944901649877	-0.695030803126018
458	23	10.8988154002948	25.02	0.211154369598295	0	0	-1.97910128151391	4.35479742987786	-0.76783478939802	-1.2448790884711
459	23	6.19311826664105	27.69	1.63076467463466	0	0	1.46680819826638	2.16592630928474	-0.464913622036615	0.827916092710652
460	23	5.74201918914991	27.69	1.59504085489939	0	0	1.67345474575368	2.2552529542813	-0.0054644773789545	0.314881750135535
461	23	4.45593782232507	27.69	1.60532878217087	0	0	1.29857943001541	1.79189606444952	-0.271789622107528	-0.202724094312344
462	23	5.53127805432544	27.69	1.56968156858561	0	0	1.16829748651582	1.77220634729351	-0.876716824464097	0.689324474119603
463	23	5.34734677534064	27.69	1.01907543353229	0	0	1.04000637078031	2.4025182592987	-0.55491383978974	-0.288264217216456
464	23	5.09709293268465	27.69	1.11885763331539	1	0	0.788683092467539	2.32988454662918	-0.298095581827583	0.176785541915619
465	23	7.7638966615777	27.69	0.911037135429462	1	0	1.76137552057979	2.91755332386709	-1.22648331919826	0.249848275407654
466	23	7.09498180781686	27.69	0.886229368917024	1	0	1.59051647859805	2.80630728367725	-1.15922938293993	-0.166004140666445
469	23	11.3739711913335	27.69	0.878064765507821	1	0	2.30456382564002	4.26248439977139	-2.01256112083316	0.170672927237436
472	23	10.4540127743859	27.69	0.803411800723608	1	0	1.77139850751515	4.29639083298964	-1.31300964786719	0.45779186482029
473	23	9.51332252241556	27.69	0.754085621608417	1	0	1.52169067867789	3.95794380763047	-1.30188379322559	0.155172962991603
474	23	12.0973597470846	27.69	0.778698839145255	0	0	1.32680711361851	5.23223079918434	-1.68688733900459	-0.449348245274539
477	23	10.2917277728168	27.69	0.622540512209771	1	0	0.861885638056275	4.49580544840353	-1.35208460000073	-0.0329334573481275
481	23	6.55211859111598	27.69	1.0683659933242	1	0	1.47087320670871	2.2744327535135	-1.49502662088224	-0.571541696466393
482	23	10.1765835206023	27.69	1.0426967695778	1	0	1.79393953456108	3.80724883722838	-1.95960618552354	-0.107117240264297
483	23	13.7468863144472	27.69	0.762678178877007	1	0	1.461406443576	6.24957599483049	-1.40845317869146	-0.0243891545940948
484	23	13.5300273844456	27.69	0.687468820154636	1	0	1.2008753319884	6.15422786515565	-1.41794352662522	0.0200631873503274
485	23	12.8297285865495	27.69	0.637779772765453	1	0	1.15791460798887	5.51941040150888	-1.75166973288233	0.10051518126405
486	23	12.4905684979989	27.69	0.613103328656742	1	0	1.22727365617532	5.50802224051553	-1.54346309702521	-0.0166746259316424
487	23	11.4250579764295	27.69	0.445238095238095	1	0	1.39105212019626	4.84025474126151	-1.627663015276	-0.0308193364317467
488	23	6.81034632154844	27.69	0.422308739196591	1	0	1.21086386163404	2.68330496746334	-0.891983619751095	0.444599418880558
490	23	13.0487223915256	27.69	0.539930498592789	0	0	1.23267113032585	5.73405668211621	-1.66276693182646	-0.0916855714604594
491	23	12.6580413285095	27.69	0.564160122652186	0	0	1.40139840322845	5.35550258500988	-1.82344890221164	0.00669284759222026
492	23	12.3950629666086	27.69	0.588557751420682	0	0	1.6797461717439	5.38753322983836	-1.52059523744845	0.0635493057141024
493	23	13.3063376481342	27.69	0.613103328656742	0	0	1.25324359342257	6.0777262297172	-1.35221818742969	-0.0202097889639984
494	23	11.2604281905328	27.69	0.687468820154636	0	0	1.08409422459628	5.31569659271729	-0.73797104872928	0.255428258571751
495	23	6.69942161196573	27.69	1.08934751320924	1	0	1.62108212720041	1.90059555569791	-1.40249044526549	-0.885849507843824
496	23	9.89610033500945	27.69	1.06353974069865	1	0	1.88786447712446	3.92919349223115	-1.74544020674808	-0.548082581579183
497	23	12.6059458865164	27.69	0.883516217751252	1	0	1.4510764587612	5.71133222562945	-1.36701861375581	-0.277581252288008
498	23	13.5252461088498	27.69	0.857913013789291	1	0	1.41048965703078	6.06926730444928	-1.54715296084933	-0.16572114543099
499	23	14.0814387421639	27.69	0.604654096127463	1	0	1.83373345091142	6.39734065093428	-1.54653760497534	-0.694241471159362
500	23	12.8835086789456	27.69	0.579750904364203	1	0	1.28192500349623	5.74258030166783	-1.60179565712881	-0.647922148047078
501	23	11.7840433795341	27.69	0.55496624072521	1	0	1.28486873982774	5.26629878898871	-1.44496930428802	-0.634599273983843
502	23	10.8114691610614	27.69	0.433529521261227	1	0	1.59159052901269	4.50217276357532	-1.45584221489289	0.302547633342975
503	23	8.06144185213762	27.69	0.409945795874961	1	0	2.06565140739958	3.32055969890426	-0.620876826035878	0.206880070636946
504	23	7.41880344135328	27.69	0.386697746815637	1	0	1.48033279369121	2.99786334983935	-0.608554305258602	0.636002053395162
505	23	6.90152053391812	27.69	0.363849723533209	1	0	1.33892907522735	2.85382719997713	-0.84060555152831	0.188530563324624
506	23	12.1919223140685	27.69	0.457397002767388	0	0	1.15881759993206	5.67660500842731	-0.989075531383376	0.196449051337966
507	23	14.1265059937708	27.69	0.481506046236554	0	0	1.12730025938135	6.58281303172407	-1.25577533681532	0.0140120595019795
508	23	6.76931284427181	27.69	1.11116779900743	1	0	1.56822928841405	2.40030966677581	-1.4527585732754	-0.311255852910736
509	23	11.7785257527365	27.69	1.08524687098146	1	0	2.19628684322899	4.83867244937162	-1.87424852938827	-0.535871034580858
510	23	13.6549321546195	27.69	0.930038523572437	1	0	2.08905428535514	5.97479484012556	-1.61306247187287	-0.0848066941973546
511	23	10.3592488326191	27.69	0.904235435799775	1	0	1.23681638395704	4.7772449341937	-1.00618703814114	-0.334311016080854
512	23	14.4326852344565	27.69	0.597234746480501	1	0	1.25637500040364	6.49791335521343	-1.6930291692629	-0.430331768034274
514	23	11.0792485138597	27.69	0.398921448402395	1	0	2.31183804761901	4.30371569538439	-1.07497942880317	1.00165281856365
515	23	8.87038306052031	27.69	0.374990551657238	1	0	1.96331196808685	3.15894119068443	-1.02735026094608	0.983207392551166
516	23	7.66873888250322	27.69	0.351382110749967	1	0	1.63891782365	2.57965158580148	-1.11729163066519	0.882422610877871
517	23	8.07930339382166	27.69	0.328165726065615	1	0	1.87720139399914	2.6690465997755	-1.07564184838159	0.98751318746735
518	23	7.4635596817966	27.69	0.305430813539516	1	0	1.72898662201425	2.36126568420072	-0.700075699926491	1.20507044045249
519	23	8.08334252777009	27.69	0.374990551657238	0	0	1.11087605839595	3.47661789719441	-0.87041318576055	0.396567133295865
520	23	11.570766195118	27.69	0.398921448402395	0	0	1.31595019984589	4.94440465537749	-1.12043873791746	1.01682170420597
521	23	12.9079591233443	27.69	1.10776736099106	1	0	2.38604782860754	5.14755100198241	-2.12500135740342	-0.180904116470439
523	23	10.9616097966547	27.69	0.565374677605124	1	0	0.922359438979885	5.25358847285541	-0.772636216923798	-0.40455539255403
524	23	9.12375408948145	27.69	0.464096420508007	1	0	0.801347973326026	4.18388369769719	-0.977048130874242	-0.453649545913113
525	23	11.2302714090707	27.69	0.43903238275391	1	0	1.48670960840142	4.7220984426475	-1.57028890187977	0.13482586990117
527	23	11.1099803789765	27.69	0.389349419572628	1	0	1.83204126284226	4.27739247081675	-1.56942394229318	0.838311982026161
528	23	8.8423367969657	27.69	0.364791121545298	1	0	1.78323884752087	3.12001853060395	-1.32909816220191	0.839835937184916
529	23	8.293821474859	27.69	0.34047619047619	1	0	1.7838482607209	2.57562371980688	-1.38712843861564	1.04877371833922
533	23	8.43454813604669	27.69	0.316460727879858	0	0	1.60665391275674	3.01284677309662	-1.26541275610949	0.802885205163046
534	23	9.9292524475599	27.69	0.34047619047619	0	0	2.13597441636571	3.96500694847043	-1.32922924593904	0.264790617918114
535	23	11.008593065592	27.69	0.364791121545298	0	0	1.68737296475663	4.71020540858158	-1.34412800337889	0.189659918941479
536	23	7.05520638233259	27.69	1.20930819225493	1	0	1.4383828509935	2.61249489918387	-1.32613564509632	0.00455542347432843
537	23	9.69478132101327	27.69	1.18321835217944	1	0	1.36558750173163	3.92230871451523	-1.64739506596149	-0.38812845486266
538	23	11.5669109216378	27.69	1.15713305894343	1	0	1.83532962794193	4.98506400403633	-1.58991593841122	-0.5047207857457
539	23	13.0073942736655	27.69	0.974693974881964	1	0	1.70862814621026	5.75289446879551	-1.5870104872446	-0.321171430093995
541	23	9.21462040331375	27.69	0.381339089438503	1	0	1.80280874446858	3.68753602464601	-1.02345747228292	0.61594834359948
542	23	8.54575204386521	27.69	0.3562289895145	1	0	1.94166711655415	3.17411137362348	-1.13511262032865	0.602879895527258
543	23	8.60644211733806	27.69	0.331286231065259	1	0	1.71529225886072	2.98833349431619	-1.59269667286681	0.514600960825112
545	23	9.57349916609948	27.69	0.282080061326093	1	0	1.62838000863499	3.73258500932428	-1.36192397360578	0.591921985029185
547	23	9.48212928091006	27.69	0.282080061326093	0	0	2.13560020365586	3.23154960489529	-1.72295004886863	0.589128679203679
548	23	10.5082317871453	27.69	0.306551664328371	0	0	2.68056261719432	3.88688101988302	-1.53567346374501	0.428652089636591
549	23	11.7807647940793	27.69	0.331286231065259	0	0	2.09856416744607	5.03037139149526	-1.40545061959644	0.0932016594923443
550	23	5.82655709516494	27.69	1.39031717942721	1	0	1.11075145163806	2.5389318070729	-0.270262308964964	0.388848774636432
551	23	6.01154244919901	27.69	1.33802321446565	1	0	1.33577274896174	2.29386565067531	-0.958894709848559	0.124152229480827
553	23	11.1689641297731	27.69	1.28573633138066	1	0	2.20801180404461	3.95367832435372	-1.89776779993429	0.796211331504306
554	23	10.9875617849511	27.69	1.25959582114782	1	0	1.89616248234046	4.22396733759871	-1.71216256887043	0.547532222308327
555	23	11.9992506964224	27.69	1.23345743078555	1	0	2.19976173841701	4.32386347525492	-2.45373152816395	-0.0695747544666948
556	23	12.1326516321317	27.69	1.20732129797883	1	0	2.11313087350225	4.59314062833243	-2.30657877840024	-0.216009357212814
557	23	13.0387995292046	27.69	1.18118757258644	1	0	2.21887166599735	5.38651327424742	-1.92456420230345	-0.0899397449615423
558	23	14.0196775097944	27.69	1.12892801278464	1	0	2.51189844769618	5.58616057192736	-2.26886297681515	-0.0264711398352802
559	23	13.7644192326344	27.69	1.02444609224613	1	0	1.46781553016826	5.91938617912502	-1.90154646960779	-0.117841723562005
561	23	11.4694581919856	27.69	0.29861737324025	1	0	1.54142913789182	4.81709457154418	-1.60211923482887	0.147586567206587
562	23	11.6218313363333	27.69	0.273436599042895	1	0	1.98094923882598	4.7233581683818	-1.57521260009316	0.432326625750056
563	23	10.8710396173447	27.69	0.248464673298944	1	0	1.67036715793728	4.27247816885408	-1.70008957615735	0.437504881644221
564	23	10.8614996170159	27.69	0.223771526663078	1	0	1.10073034459161	4.37324690874807	-1.70052613765256	0.469948834979609
565	23	8.53072023764983	27.69	0.223771526663078	0	0	2.52467066216462	2.80320005143882	-0.774803535545555	0.923684242238005
567	23	12.5356872737374	27.69	0.273436599042895	0	0	2.98858241034592	4.99558060765201	-1.49415733991259	0.381736331523613
568	23	12.8737727299389	27.69	0.29861737324025	0	0	2.48897899051405	4.75582578582487	-2.19978652642852	0.561206490036304
569	23	14.2211250519619	27.69	0.323958299155673	0	0	2.1481945704089	6.13044221278545	-1.71296529086586	0.17463960766374
571	23	9.65082953098371	27.69	1.36291171565557	1	0	1.43905244968197	3.76169456788856	-1.60263309746717	0.289949301249708
573	23	13.2312786757195	27.69	1.31057100985871	1	0	2.48412110509201	4.75638574990213	-2.58996134722803	0.251701649164054
574	23	14.3772625786823	27.69	1.15357081429047	1	0	2.07809965725493	5.84445004986706	-2.31787079201403	-0.135189693009317
575	23	12.3999554589775	27.69	1.12740797976352	1	0	2.23039619966238	5.32340966295397	-1.52502326038006	-0.0978633457476021
576	23	12.2240943916167	27.69	1.10124645932341	1	0	2.07007595216095	5.41841611721426	-1.39525791503161	-0.381921067502392
577	23	12.8836699714598	27.69	0.318620894444192	1	0	0.934438544825234	5.70202274470354	-1.53552934416182	0.313580939141823
578	23	13.8813325714841	27.69	0.292818425624973	1	0	1.60277284077701	5.89318632007292	-1.87858761023869	0.285236389403011
580	23	13.8457317480445	27.69	0.241464259595766	1	0	1.81650628611868	5.56601302675414	-2.08141060094692	0.596281981036946
581	23	4.0706730546688	27.69	0.165643115532629	0	0	1.10518348245884	1.4166111396124	-0.404146934042669	0.403302372435817
583	23	11.7220379751898	27.69	0.215972199437116	0	0	3.49174082466811	3.75063742310025	-1.47643766172123	1.15821455700903
584	23	11.7782133564635	27.69	0.241464259595766	0	0	3.10474100618118	4.50741498404096	-1.38017399455883	0.498684062100915
585	23	13.3926927762576	27.69	0.267091498331051	0	0	2.83301646955046	5.35366926824577	-1.84677367469981	0.296747188887118
586	23	7.48219103165005	27.69	1.41452819790761	1	0	1.707220097359	2.98970124011821	-1.08500006169271	0.0003396985607408
587	23	9.79973508476486	27.69	1.38834229607318	1	0	1.95424860164611	3.77408570513304	-1.52944249536612	0.316858518486949
588	23	12.7181374358728	27.69	1.36215657012766	1	0	1.764434774339	4.75323068351018	-2.21461403110955	0.734624656835751
590	23	11.223623110513	27.69	1.17886239794472	1	0	1.18096135715876	4.6534101428871	-1.7972468004282	-0.357271061304053
591	23	9.25283038894158	27.69	1.15267853300628	1	0	1.21031237863635	4.05064672145235	-1.24412473677437	-0.648989287385646
592	23	13.5508591278801	27.69	0.289283264735857	1	0	0.982037702954342	6.13962398056143	-1.41980447150287	0.316086080686405
593	23	14.4165894411407	27.69	0.263211028172214	1	0	1.40355391190095	6.31873148011115	-1.9032922900862	-0.401835759850512
594	23	13.3509164151789	27.69	0.211154369598295	1	0	1.48434309269675	5.72237313480929	-1.77880458086517	0.185803720279736
595	23	4.81726040922983	27.69	0.133545749165525	0	0	1.49301137137135	1.63397009407218	-0.649698218091323	0.291578189087951
596	23	9.38428231832978	27.69	0.159310447222096	0	0	3.19826381329224	2.50350823044288	-1.13593420608857	1.20496163047163
597	23	11.3159382198872	27.69	0.185194633167905	0	0	3.3265875145596	3.520603486692	-1.36564976255768	1.29308456329067
598	23	11.4484692557488	27.69	0.211154369598295	0	0	2.50582954644063	4.49131330492714	-0.911625198974395	1.04381664829933
599	23	12.8256479767345	27.69	0.23716484885598	0	0	2.79684036266244	4.8951212137104	-1.7094137490829	0.758422066869448
600	23	9.24545302796807	27.69	1.44047619047619	1	0	1.94932540761651	3.22715398579151	-1.76027143969611	0.382170204724201
601	23	10.4314647591116	27.69	1.41428571428571	1	0	2.45156232747726	3.98453906377289	-1.648595325077	0.150210486877525
602	23	12.5350614547511	27.69	1.38809523809524	1	0	1.97585951263084	4.91385421109645	-2.12988029025482	0.110914180658426
603	23	12.1168235670948	27.69	1.36190476190476	1	0	1.94001911321945	4.38738542251194	-2.34555644553329	0.384129432877296
604	23	13.0759144592844	27.69	1.33571428571429	1	0	2.23264711524301	4.6319180188413	-2.38452090122265	0.864332500221219
605	23	12.5277936386261	27.69	1.30952380952381	1	0	2.38766485750824	4.53456420547797	-2.42952587861494	0.193865008332066
606	23	11.6169738878357	27.69	1.28333333333333	1	0	1.81553461515574	4.41707429760399	-2.11895795771502	0.132889245951033
607	23	10.8590769127806	27.69	1.25714285714286	1	0	1.75189764984061	4.34250584517019	-1.83121617725956	-0.197837770428314
608	23	7.96956801476861	27.69	1.23095238095238	1	0	1.19772081976303	3.26868703352448	-1.2770109134027	-0.206807157661186
610	23	12.8206486174725	27.69	0.20952380952381	1	0	1.46177873404021	5.59931542467462	-1.66522276428667	-0.187901447759375
611	23	8.4071128680788	27.69	0.104761904761905	1	0	1.17064873296616	3.47551687629991	-1.13136948978949	0.346900078427643
612	23	3.33603801602027	27.69	0.0785714285714286	0	0	0.583241994126102	1.05890181846227	-0.457184857205711	0.552119253327972
613	23	5.32374212178505	27.69	0.104761904761905	0	0	1.85061205362205	1.51307576073872	-0.76920744729667	0.509962352670563
614	23	9.72838438982345	27.69	0.130952380952381	0	0	2.99467423992037	2.79600741756389	-1.63564537449388	0.992316933958234
615	23	11.5810174081922	27.69	0.157142857142857	0	0	2.97708067691686	3.81071562653575	-1.888364388662	0.970086218396156
617	23	12.2106801838659	27.69	0.20952380952381	0	0	1.52574242278034	4.53407494536399	-2.06740245968563	0.968150197762819
618	23	14.1053773834405	27.69	0.235714285714286	0	0	2.59198060088157	5.62407155579719	-2.13996022502943	0.250638967009568
619	23	10.861826014669	27.69	1.59783370923206	1	0	2.1059815788376	3.96502606119977	-1.45467270929794	1.07727955708185
620	23	10.3040724749205	27.69	1.5716468102424	1	0	2.38964499842967	3.3308486818504	-2.20013262923518	0.41103111858841
621	23	10.6832780373779	27.69	1.54546003248811	1	0	1.81553905351154	3.79830264339403	-2.13414646300226	0.304683294526769
622	23	10.5892978474128	27.69	1.51927338223814	1	0	1.81260136816012	4.00852400729353	-1.93890436741892	0.0720289314441558
624	23	11.5383292328325	27.69	1.46690049156519	1	0	1.80999351597143	4.05414135850874	-2.41861475624192	0.231037815236954
625	23	12.2806318617437	27.69	1.44071426604025	1	0	2.19512959113477	3.98152132548964	-2.88934597532519	0.154631279067302
626	23	11.0068320689709	27.69	1.41452819790761	1	0	1.86140202481127	3.95586977692602	-2.24953697173377	0.0536703542443027
627	23	10.9315631323022	27.69	1.38834229607318	1	0	1.84893009625411	4.15141153304284	-2.04618648025787	-0.0987382176335675
628	23	8.75147240383869	27.69	1.36215657012766	1	0	1.48434504564114	3.20924460244568	-1.54177657333725	0.461118229450686
630	23	7.39659582131844	27.69	1.30978568810047	1	0	1.44220064412439	2.52792961108202	-1.60036776152341	0.0722742483388685
631	23	6.9381490459747	27.69	1.28360055526925	1	0	0.971066847160876	2.57325478186851	-1.37047470194199	0.0146413948978044
633	23	5.04768598174417	27.69	0.0828215577663147	0	0	1.28629242217928	1.26066779216422	-1.18424232610473	0.563226935292997
634	23	7.38792665822993	27.69	0.107986099718558	0	0	2.12972053497928	1.85379422840615	-1.49854907036208	0.928649071141391
635	23	10.7711661035784	27.69	0.133545749165525	0	0	2.83877320178691	3.29400870463195	-1.75725116690831	1.17994744887396
636	23	8.13643250151486	27.69	0.159310447222096	0	0	2.31867288648037	2.79131891923623	-1.20691293901817	0.498227689348889
637	23	10.1906770311746	27.69	0.185194633167905	0	0	1.88518574855735	3.79195632298573	-1.58927619696538	0.677344215826682
638	23	12.6947594124673	27.69	0.211154369598295	0	0	2.09026984220378	4.85171705633035	-1.89850904482057	0.873952627470065
640	23	11.884499954109	27.69	1.59847752110798	1	0	1.79254907956458	4.1768144236344	-2.12030593541032	1.04460182988922
643	23	10.4754337762188	27.69	1.51995047060968	1	0	1.9064095805554	3.77184410141972	-2.13876452657711	-0.0327194011091535
644	23	9.2802458966203	27.69	1.49377582426277	1	0	2.45265771960072	3.06238412887546	-1.81331390123794	0.371870617169861
645	23	11.2619545014214	27.69	1.46760174273658	1	0	2.35576771273149	3.62471438772306	-2.31528141131733	0.755974924205076
646	23	10.369731412302	27.69	1.44142825679988	1	0	1.95134618708221	3.30505180233258	-2.51846557815633	0.00198778301421809
647	23	9.91322975046516	27.69	1.41525539949685	1	0	1.43363014405892	3.5095751012386	-2.15929141396794	-0.165855888183272
648	23	5.18642146587416	27.69	1.33674096863736	1	0	0.947097291447799	2.04569657865965	-0.792940554767438	0.139020065877147
649	23	14.2569284243437	27.69	0.165643115532629	1	0	0.959855397415819	6.43470615186087	-1.60962978462935	0.0432452547219534
650	23	12.7407986717014	27.69	0.141040030663047	1	0	1.22709662255538	5.22287559806894	-1.99101053173975	0.274401524823914
651	23	10.8794953159272	27.69	0.117127370249989	1	0	1.56912721254469	4.46371925580246	-1.54907848095334	0.329882015528537
652	23	4.0606725066101	27.69	0.0944311048335807	0	0	1.22537743954421	0.632069744395791	-1.03008435449966	0.676351627693521
653	23	6.20282108616489	27.69	0.117127370249989	0	0	1.98365721394282	1.43851253283977	-0.951002160097453	0.990750586668938
654	23	7.44187361939962	27.69	0.141040030663047	0	0	1.46906049805788	2.19094328585292	-1.56410954544983	0.811478712434243
655	23	10.2162855216498	27.69	0.190669544719252	0	0	1.0794623237635	3.96811025635133	-1.81509953481109	0.257054948623084
656	23	8.71204794635067	27.69	1.57339163099649	1	0	1.50894955905835	3.00176710217002	-1.96978966719693	-0.224806427913447
657	23	7.19335111158695	27.69	1.54723438443011	1	0	1.80122515428018	2.47391152331596	-1.62411731268819	-0.416624357683348
658	23	7.71960465825717	27.69	1.5210782814576	1	0	1.44780470260462	2.73626006729166	-1.64041026586063	-0.116796963281069
659	23	6.64643086641061	27.69	1.49492338210604	1	0	1.02209138908294	2.38443800405547	-1.10854173734573	0.606191913265091
660	23	6.26873211743816	27.69	1.46876975067533	1	0	1.15176717742664	2.05948841803376	-1.23989740381625	0.505334146238428
661	23	6.42937844215963	27.69	1.442617456125	1	0	1.11335876551131	2.52516957791497	-1.09706525179179	-0.0278359586779515
662	23	5.43462283163497	27.69	1.41646657250371	1	0	0.861408920036822	2.21147504067623	-0.873094448789659	-0.0930584912934492
663	23	14.1529750543656	27.69	0.152715406769758	1	0	1.05013192361852	6.127620360932	-1.84511789435242	0.397898004870944
664	23	12.3710991803859	27.69	0.130952380952381	1	0	1.47015922323354	5.02398703035971	-1.89399307474512	0.393913747613064
665	23	5.81157163923999	27.69	0.130952380952381	0	0	1.37064328626524	1.66281244120314	-0.868318574780055	0.910568308183787
666	23	8.28923765868556	27.69	0.152715406769758	0	0	1.16037350404617	3.09326059813356	-1.52276895918135	0.307859736797053
667	23	10.3693412034678	27.69	0.175691055374984	0	0	1.04332039927813	4.31669159439162	-1.62341928275195	-0.165123635805823
668	23	13.6249851243058	27.69	0.199460724201198	0	0	1.72875586385702	5.58962292714462	-2.26340282788651	-0.878095949332427
669	23	3.93777917350434	27.69	1.52265581324986	1	0	0.583812862337631	1.83372508942078	-0.300811806290336	-0.0984174863284295
670	23	4.56123628459559	27.69	1.49652848475027	1	0	0.787702639822057	1.84989312466806	-0.504383047511152	0.333474607412203
671	23	4.05042284066768	27.69	1.47040340308381	1	0	0.843425221843759	1.54269372063406	-0.576535890337835	0.225165836952024
672	23	11.1300407090341	27.69	0.167700872885146	1	0	0.75581729577504	5.16252208796206	-1.08809162323862	-0.209641632325988
673	23	6.91277786921407	27.69	0.148155706534324	0	0	1.21324873979784	2.70746179645144	-0.924901964782952	0.46477135145473
674	23	8.1393813478014	27.69	0.167700872885146	0	0	0.726556058505794	3.34915635470701	-1.25051120937053	0.231698197649499
675	23	4.23671479818368	27.69	1.55077699784726	1	0	0.765855223062222	1.9121654039175	-0.315255243134314	0.0149928077648228
676	23	5.37540902415306	27.69	0.167700872885146	0	0	0.502225198339786	2.21229771381462	-0.826761712503237	0.135502582010518
677	23	4.80813797028112	27.69	0.175691055374984	0	0	0.728891599392928	1.65710767926631	-0.970779791851643	0.281729533520152
678	23	6.09406921001585	31.25	1.60810376917235	0	0	-1.08252436066502	2.84684278012977	-0.01422740583388	0.0832392349723581
679	23	6.5419803028268	31.25	1.52715406769758	0	0	-0.873625291637745	2.87804341247249	-0.431399394087487	-0.57088127084947
680	23	6.06257720651989	31.25	1.46876975067533	0	0	-0.915621958658781	2.5749862381025	0.136674354911857	-0.943638372333921
681	23	6.04224915971832	31.25	1.4912480885748	0	0	-0.873526535718101	2.89011468459729	0.390805968523097	-0.541130576226994
682	23	6.29107527352966	31.25	1.41040030663047	0	0	-1.17874973996005	2.83037455112391	-0.125417830739673	-0.372910775334383
683	23	6.09785720513443	31.25	1.43283688602371	0	0	-1.00122913662935	2.83719425764141	-0.203938284424602	-0.14547995560123
684	23	5.07329064229873	31.25	1.45539889413284	0	0	-0.910130463317487	2.34580241543889	0.050130284178888	-0.278851775683013
685	23	7.17298449611123	31.25	1.3520476618147	0	0	-1.87125511800064	2.82600689700151	-0.0516011688337819	-0.637559245676945
687	23	6.05362659642414	31.25	1.39696179889562	0	0	-0.769331503873088	2.88331776080389	0.0930406298520082	-0.555785842586902
688	23	5.90245322985855	31.25	1.41961078630042	0	0	-0.843569858950881	2.78847462535168	0.315687550613551	-0.0613172447691798
689	23	5.86883035262422	31.25	1.44237969469674	0	0	-1.30430772986528	2.567284921369	0.533962767206216	-0.549953711984696
691	23	4.47374023976188	31.25	1.48825522949456	0	0	-1.52485791577596	1.46552387608594	-0.243353474980091	-0.366452950328979
692	23	4.89963660351374	31.25	1.5345473602685	0	0	-1.31524615567556	1.86178116594117	0.478959486267063	-0.509061081165918
693	23	8.90517914067446	31.25	1.29371408940489	0	0	-2.25440186090144	3.50631423177318	-0.729548456155478	-0.535407578838962
696	23	6.15793539277804	31.25	1.3611490577338	0	0	-1.69757425783475	2.56212504182667	0.26464334053249	-0.203001071874881
697	23	5.4154357175907	31.25	1.3838885042843	0	0	-0.975924945068099	2.52522132995354	0.0636774041273257	-0.107114713347472
698	23	6.44505592709351	31.25	1.42972175908112	0	0	-1.55225541037784	2.73467196637338	0.403416857801788	-0.547997813186524
700	23	7.01843506430046	31.25	1.49927609138075	0	0	-1.55282612017715	2.57438592645078	0.407150611588213	-1.12346678685447
701	23	7.24451357833587	31.25	1.28012231912714	0	0	-1.54888037744402	3.07767701625548	-0.432807653518669	-0.404102102849915
702	23	7.36737129883292	31.25	1.30269648828481	0	0	-1.72654169227506	2.88503971777033	-0.280922630838825	-0.769367494124595
703	23	5.57710207880922	31.25	1.32540371635886	0	0	-1.76336393152153	2.09158294314763	0.0863904358485417	-0.289614082811959
705	23	6.2291229042478	31.25	1.37119086895041	0	0	-0.938367849877341	2.70727886601894	0.778126731902241	-0.0705837838375013
707	23	6.90042130558217	31.25	1.41743476576269	0	0	-1.13415287881907	2.8691935265424	0.93240260814166	0.123316460365575
708	23	5.65995596749676	31.25	1.44071426604025	0	0	-1.23549606115088	2.54207544617896	0.334947197984682	-0.331420729020285
710	23	5.20786299180739	31.25	1.40552844299987	0	0	-1.08249820702639	2.25959816519467	0.354777408798037	0.175063644458905
712	23	7.58029481009612	31.25	1.49996220662895	0	0	-0.883492307570784	3.51178911083842	0.152792376196095	-1.01523321479878
715	23	8.21318588136867	31.25	0.796552236110481	1	0	1.39794455868932	3.84751520387605	-0.112998998526617	-0.374332388069353
716	23	11.5229574290463	31.25	0.778698839145255	1	0	1.30832170389495	5.57764619222925	-0.253533877331702	0.179334924640284
717	23	13.4500993913171	31.25	0.722496459359385	1	0	1.15028830176181	6.13533293807742	-1.43260615807139	-0.174613522540068
719	23	6.87914270126076	31.25	1.07763546059929	0	0	-1.04501324421826	2.72098607584096	-0.743285882365964	-0.728484325722996
720	23	7.84019375689341	31.25	1.10124645932341	0	0	-1.03314480301067	2.77983533906575	-1.01992292488664	-1.18841773945799
721	23	7.47069452601278	31.25	0.995582647124906	0	0	-1.53592727946306	3.06481196400777	-0.810519410912478	-0.327229898372821
722	23	8.01605636576387	31.25	1.01907543353229	0	0	-1.03230265674329	3.54499153050226	-0.892335162664792	-0.0862692639045571
723	23	8.28095210938861	31.25	1.0426967695778	0	0	-0.697063962564876	3.58785514902919	-1.10073544377727	-0.0878042823506804
725	23	7.6118291679159	31.25	0.960515852522927	0	0	-0.836114081989487	3.43485359443047	-0.59424394573376	-0.476985536917016
727	23	9.551247676956	31.25	1.00790807358968	0	0	-0.901962246443711	4.35623381316779	-0.963611198040121	-0.0456636374344258
728	23	8.01150717165827	31.25	0.855110023287903	0	0	-0.953654892594163	3.53544515991807	-0.6863682523841	-0.556664704539563
731	23	9.49092698333573	31.25	0.973285456841345	0	0	-1.08842966754069	4.45010017678373	-0.633948968019102	-0.158693098397892
732	23	8.86922939242481	31.25	0.890861261279259	1	0	-0.874298292450171	3.97111494404466	-0.817812548656093	-0.498428166942991
733	23	9.58327427484117	31.25	0.819891591749923	0	0	-0.951288039800977	4.25579466318221	-0.903814471865854	-0.596769274111607
735	23	9.99431858200103	31.25	0.867059042522454	0	0	-0.621545908634426	4.39594715153635	-0.997675771560877	-0.883470810303934
737	23	9.23649644719583	31.25	0.938847293420401	0	0	-0.859693411530905	4.14995018192268	-0.767516481233809	-0.667479849699748
739	23	11.5259952954733	31.25	0.928931554098334	1	0	-0.910517315137993	4.89611761472254	-1.39672171338161	-0.869004839808981
740	23	9.31444933467942	31.25	0.880405235493751	1	0	-1.19232442201105	3.6088527656088	-1.11499828635723	-1.11432999216593
741	23	10.9937263359969	31.25	0.808518283070307	0	0	-0.804140172674317	5.02914359389954	-0.856351290244164	-0.803759165748933
743	23	11.4968952295206	31.25	0.856312428414238	0	0	-0.951008904935438	4.87780880380065	-1.56715271468501	-0.444677772486318
744	23	10.4315463821332	31.25	0.880405235493751	0	0	-0.949423487248463	4.41359252086307	-1.33872397266081	-0.601147890224616
745	23	8.64904945825528	31.25	0.904614649670838	0	0	-0.858492880376866	3.77283419301429	-0.748060657249049	-0.808942216465675
746	23	10.2149045037297	31.25	0.679439711818101	1	0	1.17684568370462	4.85345923874155	-0.669507105406143	-0.169768126385002
747	23	11.2182594106688	31.25	0.749981103314476	0	0	0.874724981608888	4.82760402079759	-1.6105670591458	-0.526037906893769
748	23	12.4608336020974	31.25	0.79784289680479	0	0	-0.64039395263549	5.60612748857982	-1.29422262703457	-0.687944865238086
749	23	12.5488321596831	31.25	0.846240183978279	0	0	-1.32962340660893	5.44285693454276	-1.48628766807836	-0.48608440476138
751	23	13.8791612395869	31.25	0.911037135429462	1	0	1.51601730139631	5.96580923578665	-1.89905477025482	-0.0448522523160913
753	23	10.414329621776	31.25	0.667728745827627	1	0	1.01557287015005	4.8084189135169	-0.943195773320996	0.06551667067506
754	23	10.7078909076529	31.25	0.644200536374939	1	0	0.842245878431207	4.93787183197667	-1.00355666160586	0.15097436988819
755	23	12.7416955554431	31.25	0.739388268325829	0	0	0.933357310365735	5.79950731137478	-1.37399579114731	-0.0414824488285073
756	23	12.2580256430913	31.25	0.763577033848789	0	0	0.669746761995253	5.43922282421497	-1.5497857771183	-0.16921137693152
757	23	13.5054177744496	31.25	1.05447163586272	1	0	0.857770470546703	5.68099406228928	-1.99444716338777	-1.3036770879972
759	23	11.414840551393	31.25	1.00381641363859	1	0	1.2037916627678	4.90099997914695	-1.65048219089752	-0.61163879632113
760	23	11.6808073222277	31.25	0.97855694578554	1	0	1.67023254978772	4.91291707240663	-1.56763987990278	0.226088113276558
761	23	12.5397701652301	31.25	0.953347723596258	1	0	1.86038019098083	5.00619689658029	-2.00261919241728	0.237973654038603
762	23	14.3308286938262	31.25	0.828215577663147	1	0	1.44776825126919	6.48917892546181	-1.62141807842218	-0.504348815220595
763	23	13.8049784634151	31.25	0.803411800723608	1	0	0.940587663511973	6.05021630643406	-1.80519566038844	-0.00419456714008072
764	23	13.4730908463801	31.25	0.778698839145255	1	0	1.72411141366257	5.6035261562329	-1.93988835452653	0.257304446778887
765	23	13.0011254448486	31.25	0.754085621608417	1	0	1.93699584782209	5.27378380496862	-2.08835857724648	-0.081219699527312
766	23	12.3242709615451	31.25	0.729582243090597	1	0	1.03744047846387	5.27835534291559	-1.75194227644504	-0.0546718183457378
767	23	12.1378020915916	31.25	1.0482736050385	1	0	1.28047644060093	4.46908668992652	-2.53418440071262	-0.668713788106945
768	23	13.2305188165018	31.25	1.02277079089254	1	0	1.42003438490632	5.05986242142547	-2.57402617683074	-0.892074409999598
769	23	13.3284531652377	31.25	0.997303621005988	1	0	2.56750125177543	5.7138795878019	-1.59634700562527	-0.117402255326903
770	23	13.5854601056383	31.25	0.671314579989235	1	0	1.08988358070242	6.06994591914546	-1.64032516667659	-0.210877144866526
771	23	13.6024306586545	31.25	0.646857044702444	1	0	1.08380279795434	6.12416280610771	-1.51165056047203	0.133892232695263
772	23	12.4118096181827	31.25	0.622540512209771	1	0	0.618889425539914	5.30222951142178	-1.81119790757829	-0.0299258460079119
773	23	10.1212703230017	31.25	1.0683659933242	1	0	1.25345441609199	3.87227792729729	-1.96005279272901	-0.874033800022109
774	23	14.102252997374	31.25	0.613103328656742	1	0	0.954909050790418	6.03581127507518	-1.90670127168777	0.517997574861728
775	23	10.2848532354825	31.25	1.08934751320924	1	0	1.27060657348471	3.51903507792602	-2.38741580034729	-0.318176859373246
776	23	14.0639083301667	31.25	1.06353974069865	1	0	2.01301918723043	5.5198434799242	-2.47436757181488	-0.0634706950220781
777	23	14.3023597013138	31.25	0.857913013789291	1	0	1.00290577607743	6.64931923897987	-1.19984042827188	0.46867284927297
778	23	13.9258632643328	31.25	0.654761904761905	1	0	0.948934752248083	6.48871947071052	-1.16146633381103	0.425288714181264
779	23	7.9639982565336	31.25	0.386697746815637	1	0	0.935180769603097	3.87060186030048	0.104198693233283	0.217893186800308
780	23	14.0574056551968	31.25	0.930038523572437	1	0	2.17956575958181	5.93570279880222	-1.57016876280954	0.694775450124281
781	23	10.9650467553797	31.25	0.904235435799775	1	0	0.893025107645081	5.06686367575377	-1.07610589624379	-0.151810682166098
783	23	10.7913052039263	31.25	0.398921448402395	1	0	1.46575974081801	4.99354449578378	-0.629526792868836	0.383065629485507
784	23	9.70815619201052	31.25	0.374990551657238	1	0	1.50611932096675	4.60674844617721	0.0151492250565947	-0.204203312826612
785	23	9.75605138897062	31.25	0.351382110749967	1	0	1.28071313841307	4.29029237923356	-1.12502851951748	0.0795508205039859
786	23	9.80620207920776	31.25	0.328165726065615	1	0	1.14893650959171	4.28682805177631	-1.08666622517578	0.367546820455224
787	23	9.52093478686233	31.25	0.305430813539516	1	0	0.965219506103938	4.30343950545245	-0.883113378812234	0.373344053031413
788	23	13.7810637619702	31.25	1.31605514086107	1	0	1.51334386431551	6.21246318908983	-1.61231698978409	-0.691719356094932
789	23	11.2413264554886	31.25	1.28999727539307	1	0	0.909175627651352	5.14928923485166	-1.17659027628737	-0.172349998082362
792	23	13.0087449560782	31.25	1.13377842400499	1	0	1.57281005144611	4.81905882577083	-2.65165899478324	-0.237611753203286
793	23	13.9028633521626	31.25	0.951907620472613	1	0	1.68255830583813	6.1841939965344	-1.46236923898672	0.30338953802156
794	23	11.3285147459848	31.25	0.925973165839527	1	0	0.965054428432854	5.12740303596813	-1.23360626830278	0.0103469765873072
795	23	11.0571303181711	31.25	0.464096420508007	1	0	1.02898479602199	5.19699630605694	-0.853573519693584	0.0564247370492273
796	23	11.8676042869239	31.25	0.389349419572628	1	0	1.40084458588352	5.54628425940218	-0.865614982067036	0.0806020863311849
797	23	10.5018615048147	31.25	0.364791121545298	1	0	1.59578912842923	4.79156384910957	-1.08334369629306	-0.529670007509722
799	23	11.3991837113639	31.25	0.316460727879858	1	0	1.7100939148445	5.0559730528638	-1.20781405438034	0.0318109039387014
800	23	10.1842998959165	31.25	0.292818425624973	1	0	0.927803735420455	4.87182189607799	-0.728001276779305	-0.395464797379639
802	23	9.59905366066528	31.25	1.36592812299484	1	0	1.35944992429499	4.23517747111142	-1.15739954342873	-0.200564213497976
805	23	8.31151289843569	31.25	1.28760222939143	1	0	1.36714408503031	3.28477102705088	-1.28145648181763	0.274830987393491
807	23	11.291950890684	31.25	1.18321835217944	1	0	2.20638818641701	4.46143868566628	-1.79567449883632	0.0571739367624295
808	23	13.944694800803	31.25	1.0007366900951	1	0	2.43788153533278	6.03070883735777	-1.37749433554373	0.413002884238781
809	23	12.7652959886056	31.25	0.974693974881964	1	0	1.49333470396607	5.63934275709362	-1.37359396024972	0.379886965086101
810	23	9.16528971077206	31.25	0.482928519191532	1	0	0.919557100237702	4.40182403227533	-0.556269268351499	-0.215745474466436
811	23	12.1130763133303	31.25	0.431944398874231	1	0	0.786050364834871	5.73033944968419	-0.911295356849501	0.220336172891432
812	23	11.8758016145845	31.25	0.3562289895145	1	0	0.969415471735639	5.65536755790345	-0.927249707634368	-0.525323120898919
813	23	11.3908790476644	31.25	0.331286231065259	1	0	0.780400857938061	5.24823388888226	-1.17301004442143	-0.858365016910676
816	23	7.77840213493236	31.25	1.39031717942721	1	0	1.52205225298181	2.91880712000737	-1.29702517039582	0.290038188759265
818	23	7.18319924198414	31.25	1.33802321446565	1	0	1.75917470401102	2.37830918616701	-1.61482076380992	-0.0595060366600451
819	23	9.41644379584233	31.25	1.31187883476238	1	0	1.83535750041409	3.68023026115741	-1.57951893686289	-0.0262845948311686
820	23	11.8806300963889	31.25	1.28573633138066	1	0	2.01301940364017	4.76915784005524	-1.76341263019897	0.3096704861843
821	23	13.4572021144567	31.25	1.25959582114782	1	0	2.44653549528064	5.57395460717716	-1.60614168242211	0.509627052710303
822	23	14.0197282831364	31.25	1.23345743078555	1	0	2.30813054540435	5.90864776637691	-1.52873329933802	0.681351086942961
824	23	9.10277111805229	31.25	0.477931341666289	1	0	0.630166045734417	4.34537871785336	-0.667514205275123	-0.136122751190475
825	23	10.8476476352459	31.25	0.152715406769758	1	0	-0.730234489281594	5.12151416200775	-0.596641550355766	-0.791944836418324
826	23	6.89240600863729	31.25	0.223771526663078	0	0	0.946805148032241	3.10836516877255	-0.512532408254001	0.322431895563601
827	23	10.6464252017668	31.25	0.248464673298944	0	0	1.88587686734623	4.53168053206446	-0.712707073042004	0.848574418363626
829	23	10.655777808919	31.25	1.36291171565557	1	0	2.23325655736717	3.79356633775974	-2.03435313025933	0.28165159315735
830	23	11.8049018938701	31.25	1.33674096863736	1	0	2.02568371367299	4.5331406702248	-2.08056745152593	0.102677440410315
833	23	11.2934941471128	31.25	0.422308739196591	1	0	-1.28975025771998	4.74518303919042	-1.51350275852075	-0.440981947424277
834	23	12.089218067619	31.25	0.396333822511041	1	0	-1.15846405529521	5.30701760471532	-1.11415235630964	-0.983033739177983
835	23	13.944789425338	31.25	0.370389266335811	1	0	-1.04791694845348	6.12774802155853	-1.59658855669048	-0.691234677352097
836	23	11.1040913892053	31.25	0.141040030663047	1	0	-0.50101747135611	5.28072116902137	-0.711695483924415	-0.633350991100827
838	23	7.1943514180074	31.25	0.190669544719252	0	0	1.92745727069149	2.70452277566056	-0.681587272958177	0.483053774246447
839	23	11.8974328350834	31.25	0.215972199437116	0	0	2.63281577897805	4.2375180283676	-1.33906116385986	1.34805581682791
841	23	10.110860429736	31.25	1.41452819790761	1	0	1.07573980577971	3.34632923037503	-2.45617905886983	-0.644608265010316
842	23	10.3789344579066	31.25	1.38834229607318	1	0	1.98656956106822	3.85494191553679	-1.82007025069712	0.334293751601582
843	23	13.3832124696336	31.25	1.36215657012766	1	0	2.42181440595713	5.44757907243432	-1.73011715507581	0.526109787768835
844	23	13.5998146910087	31.25	1.23123097151405	1	0	1.78813979061841	5.84606145242264	-1.62002361087243	0.438507902466225
845	23	10.5475252661344	31.25	1.17886239794472	1	0	1.07223857112262	4.61941564226675	-1.28070425006247	0.193470113424614
847	23	10.3930681103884	31.25	0.367600850770953	1	0	-1.01942965286533	4.62817574594583	-1.0573894781179	-0.462559875666702
849	23	13.3221074857939	31.25	0.315375096111227	1	0	-0.734011075378897	6.23011476046358	-1.09463387966815	-0.479589282434222
850	23	11.8040272528285	31.25	0.159310447222096	1	0	0.559417388192019	5.7053126852785	-0.756285511556259	-0.171103100767452
851	23	4.60425353177646	31.25	0.133545749165525	0	0	0.620501164660518	1.85891830993691	-0.520079762916076	0.448649510147991
852	23	7.88800596412331	31.25	0.159310447222096	0	0	1.85269841327334	2.72826459263143	-0.674258460228701	1.05549683983112
855	23	11.7259434671132	31.25	1.59761904761905	1	0	1.72407779689627	5.14966396802168	-1.55265015490987	-0.877674784520143
856	23	10.0663621433233	31.25	1.57142857142857	1	0	1.65389418735038	4.05716156511179	-1.74102871157014	-1.08641769174606
858	23	11.1161063775902	31.25	1.41428571428571	1	0	1.77948399928236	3.78564777567703	-2.2723274056817	0.644897776988034
859	23	11.337099787588	31.25	1.38809523809524	1	0	1.46671750669689	4.04448512858993	-2.09276904835432	0.889586912308359
861	23	10.2300074935721	31.25	1.33571428571429	1	0	1.71680883532132	4.42245557545862	-1.15914053671741	0.114013221627992
862	23	10.2075101196858	31.25	1.30952380952381	1	0	1.60532500978903	4.25825437736332	-1.33440174341979	0.281157017004281
863	23	8.75596415638223	31.25	1.28333333333333	1	0	0.929858833696751	3.7344280763132	-1.27555419520154	-0.232319992412213
864	23	9.20560355675437	31.25	0.34047619047619	1	0	-0.74017074294602	4.0092869738177	-1.05254331781153	-0.544679113575749
865	23	9.59981458046303	31.25	0.314285714285714	1	0	-1.02525783936305	4.33166987911912	-0.814757651720545	-0.512243102266869
866	23	11.797560885188	31.25	0.288095238095238	1	0	-0.825996222130927	5.50236139900542	-0.991010126861391	-0.290253185027927
867	23	11.971262742875	31.25	0.157142857142857	1	0	0.754076307321277	5.53853630585088	-1.19192095937574	-0.177050320931169
868	23	11.0230040577921	31.25	0.130952380952381	1	0	0.906347556233209	5.12905973339682	-0.953673657554886	0.134631200219739
869	23	8.03131838409566	31.25	0.130952380952381	0	0	2.04884379402646	2.97415530290264	-0.66262164528562	0.743466246579743
870	23	11.8361213634682	31.25	0.157142857142857	0	0	3.07659531400888	4.03418152188582	-1.10173233038642	1.40587188168712
871	23	13.8718211652354	31.25	0.183333333333333	0	0	3.22115826432507	4.90630642485453	-1.42096711668122	1.61748393624393
872	23	11.780654453368	31.25	1.65020784783102	1	0	1.0998817607013	4.82002415604871	-1.96208310308242	-0.834140133535372
874	23	9.75284294160602	31.25	1.5716468102424	1	0	1.46954852063956	3.48094284696912	-2.03220918138747	0.0885333312550482
876	23	11.8956092196917	31.25	1.51927338223814	1	0	0.868354396057174	4.1541576359424	-2.36846422352625	1.10450971705402
878	23	9.15939233755371	31.25	1.38834229607318	1	0	1.24127373193554	3.17254638659046	-1.71142881959107	0.834580286014358
879	23	6.52757480414078	31.25	1.30978568810047	1	0	0.89801199555765	2.85102497531929	-0.752050801471729	0.0961618163673205
880	23	8.78129591334128	31.25	0.289283264735857	1	0	-0.857664288873768	4.02651702797113	-0.665153746069258	-0.479288690681025
884	23	5.62083168434746	31.25	0.107986099718558	0	0	1.42841703219375	2.36760602979908	-0.150182986937822	0.209047143573586
885	23	10.0108818390284	31.25	0.133545749165525	0	0	2.84882429949976	3.82823387176774	-0.530767079725998	0.646290657214516
886	23	14.105934949623	31.25	0.159310447222096	0	0	3.5891176486723	5.38576723662467	-1.44354801481117	0.891416369728856
887	23	10.0697789158382	31.25	1.65083123430965	1	0	1.00404550834299	3.77187528151974	-2.00191043601667	-0.0174620807980403
888	23	8.60278748949051	31.25	1.59847752110798	1	0	1.25128956675595	2.86365539299452	-1.74451346558449	0.718598972305152
889	23	7.70312616592531	31.25	1.57230134493181	1	0	1.24434489873919	2.86687157470927	-1.32971679966669	0.400580804138228
890	23	10.043379913547	31.25	1.54612565309143	1	0	1.45088462043515	3.16223492923047	-2.14609007104003	0.978272078789802
892	23	12.3997914504694	31.25	1.49377582426277	1	0	1.80947678941574	4.30647117340532	-1.82039999238748	1.69540935668469
893	23	10.2454238431355	31.25	1.46760174273658	1	0	0.97187317448092	3.60723123791643	-1.57557444599972	1.52536764143074
894	23	6.96666255517398	31.25	1.41525539949685	1	0	1.12204337230533	2.60891509040513	-0.922920523745486	0.737505730733837
895	23	14.3220680633012	31.25	0.141040030663047	1	0	1.11950253619395	6.72740472109861	-1.18076415253125	0.0299270513840765
896	23	4.57484086803953	31.25	0.0944311048335807	0	0	0.78680606534687	1.95009607904144	-0.477839241888604	0.177759411875279
897	23	6.01876522593273	31.25	0.117127370249989	0	0	1.47204876691045	2.58464196422133	-0.389606426162238	0.01402407836984
900	23	7.70591570356342	31.25	1.65186968898511	1	0	1.66302520987199	2.077911707139	-2.20442705653174	-0.630848270232603
901	23	6.72766404717962	31.25	1.62570933410689	1	0	1.41594497838484	2.29418783385464	-1.21310515180487	0.481749711827686
902	23	8.15208343224032	31.25	1.59954996505359	1	0	1.25183661201251	3.18266821923994	-0.872752741107834	0.926094860317658
903	23	12.9246165361999	31.25	0.130952380952381	1	0	1.11430221217925	6.25277074734472	-0.677112422543281	-0.118257736167335
904	23	4.75270840260798	31.25	0.111116779900743	0	0	0.890095381330627	2.04103001571708	-0.64758920671245	-0.234660858601522
905	23	6.90732064406711	31.25	0.130952380952381	0	0	1.27438646160145	3.19669181584777	-0.304499274258523	-0.121258167501696
906	23	10.3911563266942	31.25	0.152715406769758	0	0	1.56338358713143	4.81817855399684	-0.630324937912501	0.12126133855595
907	23	13.7412823769815	31.25	0.175691055374984	0	0	1.23582682531117	6.29119044381937	-1.39865277218753	-0.0790310959520329
910	23	5.68314715419751	31.25	0.117127370249989	0	0	0.778228734938068	2.58219299168881	-0.638176406702705	-0.41468875941399
911	23	6.37439071387952	31.25	0.130952380952381	0	0	0.731113378571306	2.8670453365707	-0.761207867043796	-0.502364499671563
912	23	9.21709991296592	31.25	0.148155706534324	0	0	0.79640559885736	4.22120150888745	-0.997382662279668	-0.605094502489703
913	23	12.225867038017	31.25	0.167700872885146	0	0	0.910580504970099	5.75005075851285	-1.05216158536764	-0.210888886375393
914	23	2.8302673969315	31.25	1.52468167005816	1	0	-0.577356690444888	1.17871073018035	-0.446396527575543	0.241926623930264
915	23	13.2897636074631	31.25	0.204554158178508	0	0	0.648907862280665	6.08738553265995	-1.37797755219839	0.186387832907011
916	23	3.89693996872376	31.25	1.63139549072735	1	0	-1.04287352444778	1.26832204246059	-0.728347004959218	-0.221666425898722
917	23	3.62793061889207	31.25	1.57926616903328	1	0	-0.918762243439417	1.44419838003228	-0.179131914763553	-0.264198949892853
918	23	13.4198633838798	31.25	0.199460724201198	1	0	-1.1842902457627	6.04275951605375	-0.983990547077951	-1.19174571436879
919	23	12.065634183154	31.25	0.190669544719252	1	0	-1.16155785164533	5.2980487212979	-1.02730528932643	-1.10174123016587
920	23	9.64390397121561	31.25	0.183333333333333	0	0	-0.95702374368722	4.38373290516712	-0.693933181370406	-0.691849666140448
923	23	5.44638196258559	32.14	1.58555161470779	0	0	-2.22440700517009	1.25460322324321	0.889633188583794	0.422246881955204
924	23	6.09455835661149	32.14	1.60810376917235	0	0	-2.37066793318815	1.13638261465138	1.00469642443846	-0.0847567347571268
925	23	6.64237393123086	32.14	1.63076467463466	0	0	-2.61487416129791	1.97423838566786	0.593935186210159	-0.0551490122138414
926	23	8.44174974855937	32.14	1.65352985994582	0	0	-3.20768542116843	2.36394368173674	0.905937253415764	-0.352980209430385
927	23	8.67430314389242	32.14	1.67639507679865	0	0	-3.32314652199482	2.28310033286308	0.841156600684357	-0.505638412379362
928	23	7.42273985655547	32.14	1.69935628735802	0	0	-2.90588836803969	2.30862196426317	0.437323832189181	0.0931684847067924
930	23	5.8339057693443	32.14	1.61788473644081	0	0	-2.02197457944855	2.06283477131967	0.708226041442404	-0.106478526237136
931	23	3.88000128883908	32.14	1.51384577316955	0	0	-1.46329024577829	0.724511218252455	0.500755491225098	0.66653586762874
932	23	6.1405526885447	32.14	1.6046877190709	0	0	-2.37933726968657	1.60853277489327	1.05344696000022	0.255031268834693
933	23	6.28061096793711	32.14	1.62823896634348	0	0	-2.11257880493649	2.12471562904117	1.00716743983947	0.145043183525335
935	23	5.17240627295885	32.14	1.61703656614061	0	0	-1.6591773775382	1.92105253916159	0.602075035873044	0.0627967088478132
936	23	5.97417533951668	32.14	0.833581595672548	1	0	-1.24220340482526	2.3379861245523	1.10244576333065	-0.472465622501166
937	23	7.60543288822397	32.14	0.815697745363675	1	0	-1.98712211251395	2.92500743792256	0.955837548643698	-0.768494929523531
939	23	4.21054832300632	32.14	0.852700126462366	1	0	-1.31977687622079	1.18417514490987	0.914024635478588	-0.114277723125928
940	23	8.41624696164224	32.14	0.778698839145255	1	0	-2.35426610285529	2.89151242333385	1.46586038480567	-0.719157962370363
941	23	5.81906975446097	32.14	0.761327906624928	1	0	-2.14248216750845	1.82089387912825	0.837510154561621	-0.0292736357296282
942	23	3.71904768304299	32.14	0.815697745363675	1	0	-1.18516601566278	1.14545546090819	0.455576694034279	-0.355123825039374
943	23	8.1554772269987	32.14	0.74170392782652	1	0	-2.98435153803694	2.40388654593811	1.04709981831105	-0.299819607165124
944	23	4.36448464156776	32.14	0.724392778787298	1	0	-1.62859561464933	1.12727340250274	0.723428303854088	-0.0289149852317539
946	23	5.9229197311639	32.14	0.704713640561004	1	0	-1.81623957641963	1.92546701924111	1.14149998563778	-0.272543012858236
947	23	4.11570051570507	32.14	1.1127100173749	0	0	-1.37577831082467	1.16523367642807	0.516118364001705	-0.377761065758316
950	23	5.68014673336845	32.14	0.995582647124906	0	0	-2.25836921103913	0.825706455677171	0.715176790893285	-0.484087706641155
951	23	6.39852554840245	32.14	0.913668566512555	0	0	-1.87792377020873	0.839873003250212	1.29485493579426	-0.969929211214895
953	23	6.33998653007488	32.14	0.98414874527912	0	0	-2.39722462790945	1.1007690798078	0.947705338090846	-0.452213714382919
954	23	7.0370850480973	32.14	0.949382183639574	1	0	-2.47316559260099	2.003909112526	0.645361212155283	-0.62816403030809
956	23	6.55045633633381	32.14	0.901956804452134	1	0	-2.16069746105993	1.96337083274346	0.75480713112769	-0.603207891176152
957	23	5.6853128064773	32.14	0.878455276874917	1	0	-2.0163689058441	1.54807678041393	0.83406800168207	-0.305587540433427
958	23	3.72546563591908	32.14	0.855110023287903	1	0	-1.4084648989606	0.855914194176488	0.46811994939956	-0.244977818720626
959	23	6.70380014641337	32.14	0.855110023287903	0	0	-2.34501855049155	0.829983341298386	1.20149091200473	-0.692008814272906
960	23	8.76576740349809	32.14	0.878455276874917	0	0	-2.79714802905174	0.74085279823372	1.55986919176036	-1.48619183106786
961	23	9.25375573807725	32.14	0.901956804452134	0	0	-2.60208379094849	1.53024200752708	1.659116605672	-1.61197957478841
962	23	6.99850144171377	32.14	0.925602702465692	0	0	-2.50771570739966	1.79152092613354	0.589387736163493	-0.742048649211432
963	23	8.23625915209294	32.14	0.949382183639574	0	0	-3.28468663504025	1.82869019267884	0.455055286823568	-0.787472058764975
964	23	8.71697916803683	32.14	0.973285456841345	0	0	-3.45843082614569	1.64165741651735	0.938643561984184	-0.708063699634899
966	23	9.33395469987327	32.14	0.987280214641326	1	0	-3.66996891548963	2.3992517383682	0.660508186826488	-0.605994289482312
968	23	9.09181858073329	32.14	0.938847293420401	1	0	-3.42308722309123	1.76113917129944	0.73619543460607	-1.16613751870012
969	23	7.1687319693071	32.14	0.914794005534775	1	0	-2.65368276090186	1.57891242072465	0.300680377123407	-0.991098240759168
970	23	5.72496306009873	32.14	0.890861261279259	1	0	-2.27877793886634	1.50249463640923	0.0824729911598695	-0.451290165690852
971	23	5.20857073392595	32.14	0.867059042522454	1	0	-1.85098329489387	1.64179833639967	0.156408165694883	-0.406321960757026
972	23	4.68621469561161	32.14	0.843398400329289	1	0	-1.32270419678453	1.19818550358147	0.270844928107429	-0.886162089351393
973	23	4.08081256487938	32.14	0.819891591749923	1	0	-1.05090669209997	1.474471085773	0.597553623103422	-0.463943894941569
974	23	4.21728676571421	32.14	0.796552236110481	1	0	-1.23825662939093	1.31603329839697	0.76709671889989	-0.342228846189824
975	23	8.37006736115094	32.14	0.819891591749923	0	0	-3.20592640512587	1.74044710300339	0.909212068267065	-0.742853898941318
977	23	10.1860418262451	32.14	0.867059042522454	0	0	-3.1522595022658	1.82092699282902	1.71038312834533	-1.48606930862717
978	23	9.1010646715401	32.14	0.890861261279259	0	0	-3.01493566940137	2.19734079144044	1.10677181163092	-1.12928320453372
979	23	7.45584172749469	32.14	0.914794005534775	0	0	-2.77159474939442	1.85791212169437	0.56691021102603	-0.737328308266666
981	23	6.7276690458948	32.14	1.07668025096209	1	0	-2.45660753817241	1.74003544517946	0.648109048535243	-0.59396344531961
982	23	8.57388390131024	32.14	1.05186639003931	1	0	-3.00874911363238	2.47405257079712	0.748558434193669	-0.764986817923369
983	23	11.3823144309494	32.14	1.02712089077335	1	0	-4.15228440470927	3.15267671035266	0.749454692531057	-1.03562823817599
984	23	11.6841945555436	32.14	1.00244881570977	1	0	-4.24927116254261	3.39300099635447	0.849850804765653	-0.910092904678441
985	23	11.4243249505685	32.14	0.977855722516853	1	0	-3.97824147787092	2.62405316571261	1.02020747418152	-1.51374565983588
988	23	5.51872430823462	32.14	0.904614649670838	1	0	-1.63925527210143	1.40321507918958	0.41351423039052	-0.953954115991432
989	23	4.73672566839346	32.14	0.880405235493751	1	0	-2.1005201137576	0.991486523317353	-0.3004554500436	-0.442246950562485
990	23	4.96061569857227	32.14	0.856312428414238	1	0	-1.77906510387294	0.958849462425975	0.81906479434948	-0.359516682173606
991	23	5.86099393629532	32.14	0.832346354298942	1	0	-1.76547618757587	1.21112706515446	0.62588709680818	-1.07594627478377
992	23	3.95556620291335	32.14	0.808518283070307	1	0	-1.24857422106347	1.39012505699383	0.425590491100949	-0.287782845078971
993	23	4.92595021654924	32.14	0.784840784292803	1	0	-1.14640593607835	2.05317385022795	0.323875734025173	-0.515598784716599
995	23	5.46271914438093	32.14	0.737995384950758	1	0	-1.55201596524598	1.35194087560026	0.89670531593121	-0.77558303063103
996	23	10.4003574703968	32.14	0.761327906624928	0	0	-3.91485759550622	2.58223059997399	0.579368513643858	-1.08375881842589
997	23	10.4832596438015	32.14	0.784840784292803	0	0	-4.03099843040002	2.43955040192672	0.368919689712386	-1.21396727525827
999	23	9.13930708373506	32.14	0.832346354298942	0	0	-3.77779325903075	1.17067767319662	0.916946511271483	-0.916564130407258
1000	23	10.2579052080362	32.14	0.856312428414238	0	0	-3.65866158409913	2.00690550407909	1.30056672131209	-1.19394036676708
1001	23	9.65879189977494	32.14	0.880405235493751	0	0	-3.43281420948039	2.35422392517928	0.896124633305522	-1.09226726567546
1002	23	7.9854843561052	32.14	0.904614649670838	0	0	-2.94024932109077	1.93400959191602	0.88171640339094	-0.683990925225954
1003	23	5.35753608440486	32.14	1.11885763331539	1	0	-1.94366484980162	1.65604326573929	0.344453401870574	-0.346218500418187
1004	23	6.2353845038334	32.14	1.09374639617158	1	0	-2.14533436457074	2.17627903918963	0.646946951559846	-0.220517794101126
1005	23	10.4252806785165	32.14	1.0686869685435	1	0	-3.74100831122057	2.70369448869065	1.1751059039521	-0.886320779479014
1006	23	12.4907715061903	32.14	1.04368308236611	1	0	-4.04597320025822	3.56555556614111	1.49083443399812	-1.32799178959844
1007	23	11.2345062751063	32.14	1.01873882726926	1	0	-3.45049568409137	3.99290520586878	0.67922580396256	-1.01648203670064
1008	23	9.5274784127121	32.14	0.993858693195776	1	0	-2.61942808190474	3.26554960139985	0.710727532761193	-1.256878562877
1009	23	10.7986198300398	32.14	0.969047619047619	1	0	-3.57402164922683	3.00205951365137	0.382213514622653	-1.47982939659242
1010	23	10.3885561140634	32.14	0.944311048335807	1	0	-3.25381861590038	3.22856749939486	0.445049589644064	-1.31691612043475
1011	23	8.18914624173439	32.14	0.919654992985113	1	0	-2.16401958710187	2.81203243992061	0.524995510771173	-1.16687301002223
1012	23	7.47651696857521	32.14	0.895086106652313	1	0	-2.22019074769812	2.27026066365885	0.595290228244011	-1.03893697346325
1013	23	6.98483572234854	32.14	0.870611769164482	1	0	-2.20095607592771	1.93613597672436	0.501387407062716	-0.99608307196513
1014	23	5.69303206123766	32.14	0.846240183978279	1	0	-1.60017580886248	1.73897864701472	0.255265388599069	-0.905029082167729
1015	23	5.29854972324181	32.14	0.821980490910607	1	0	-1.54615359355738	1.49117067901763	0.446499606637693	-0.832432300084437
1017	23	6.35926968972322	32.14	0.77383882728398	1	0	-1.61450010700793	2.36182534360196	0.294158579501897	-0.821542009915548
1019	23	6.61506335211516	32.14	0.726284146964203	1	0	-1.91155818107833	1.65995770206712	1.02519297214139	-0.937243412029305
1020	23	7.92238968819487	32.14	0.702764221499934	1	0	-2.20095381895442	2.32284077109566	0.718006697739777	-1.2665118951716
1021	23	8.29080172774174	32.14	0.679439711818101	1	0	-2.59140397871419	2.05883849084742	0.672084065137304	-1.33014353061392
1022	23	10.0476556574915	32.14	0.726284146964203	0	0	-3.61621445463166	3.20237080279712	0.432428134608884	-0.648314732565272
1023	23	9.76949177491468	32.14	0.749981103314476	0	0	-3.44343482272225	3.0269491349092	0.325021226121414	-0.849043804065203
1024	23	9.33807948622054	32.14	0.77383882728398	0	0	-3.66225441026179	2.22330680026847	0.466988571629518	-0.884264574312185
1026	23	11.8776416149655	32.14	0.821980490910607	0	0	-4.94113857722949	2.14345198011014	1.22406233176912	-0.677062761769674
1030	23	7.03706752013191	32.14	1.11178494307001	1	0	-2.34280416688252	2.06577650964494	0.708514052562876	-0.707501190015097
1031	23	10.4339657645488	32.14	1.0865102554267	1	0	-3.60903417708955	2.65590512685633	1.15270110164595	-1.10833959534086
1032	23	11.7398552960803	32.14	1.06127997849001	1	0	-3.9691090634323	2.86429767462094	1.76479097729179	-1.07169537978464
1033	23	10.0443822773947	32.14	1.03609735663513	1	0	-2.97192420758473	3.02139267378551	1.40573428848551	-1.1601360465606
1034	23	8.06308811842106	32.14	1.01096595105622	1	0	-1.97169964003058	2.94372171849878	0.170566674869238	-1.13750189014306
1035	23	8.10739979799844	32.14	0.985889678437647	1	0	-1.81480735568235	2.99682758382792	0.47156120225588	-1.26318756818528
1036	23	9.41123177634037	32.14	0.960872855268026	1	0	-2.29490601306328	3.05735451569444	0.654264356177348	-1.61851806694239
1037	23	9.94650940975197	32.14	0.935920248748867	1	0	-2.43214556189016	3.34646572095118	0.0497923218873097	-1.62999943777474
1038	23	10.4106632220149	32.14	0.911037135429462	1	0	-2.53227711638042	3.75084714832749	0.635956684537544	-1.53449348621214
1039	23	9.23145269660702	32.14	0.886229368917024	1	0	-2.40699487263553	3.36078888863604	0.623763199800629	-1.18853883867691
1040	23	10.2545165599591	32.14	0.861503458273256	1	0	-2.16988544596128	4.06562925430569	0.470946195813302	-1.45687925668409
1041	23	7.11198375657092	32.14	0.812327079104662	1	0	-1.97218630825434	2.39609452378261	0.721569242602119	-0.90743542697584
1042	23	7.90841524884375	32.14	0.787893802482879	1	0	-2.68774645001894	2.51075606455856	0.483025054418258	-0.698513084790397
1044	23	8.15077196569649	32.14	0.739388268325829	1	0	-2.66429960734615	2.57296335410462	0.33568575875883	-0.890170387062768
1046	23	9.73517842529574	32.14	0.691448412413738	1	0	-2.80093750347471	2.88405469758909	1.03128063275289	-1.39592778607393
1048	23	7.75847303545883	32.14	0.644200536374939	1	0	-2.14761490886068	2.62493665182225	0.677940572180768	-1.01523488560149
1051	23	9.14413178658099	32.14	0.691448412413738	0	0	-3.25837306054486	3.04427689289731	0.296571105884007	-0.486920697998869
1052	23	11.0038165259449	32.14	0.715340491053449	0	0	-3.58224235536316	3.81762099628088	-0.139300731778054	-0.877471757338174
1053	23	10.3270591839444	32.14	0.739388268325829	0	0	-3.56626405512258	3.36336539694148	0.709383247693325	-0.733621574170718
1054	23	10.3032400999066	32.14	0.763577033848789	0	0	-3.89685357340107	2.43995916994454	0.992593837166782	-0.886785619342133
1055	23	12.2001631232131	32.14	0.787893802482879	0	0	-4.60668001487783	2.55574357689076	1.01221810258011	-1.40561914300959
1056	23	11.9281288981498	32.14	0.812327079104662	0	0	-4.44385794865148	2.67272250979736	1.08605247250124	-1.26803779755262
1057	23	5.58832726822092	32.14	1.15624352667183	1	0	-1.88387443433349	2.02487938183447	0.396506317737632	-0.196249988078038
1059	23	11.3923599344951	32.14	1.10528774431477	1	0	-3.92919857436698	3.27810292667805	1.22670892299848	-0.985009160550882
1062	23	11.5367451900221	32.14	0.97855694578554	1	0	-2.10818301797515	3.9758591011766	0.523411007301413	-2.35453329783865
1063	23	13.2892375275964	32.14	0.928192841016014	1	0	-2.73910753401037	4.7564438796631	0.195442503927377	-2.32741579469553
1065	23	12.2818478516339	32.14	0.878064765507821	1	0	-3.16314822574598	4.82003699640417	1.08411265332818	-1.29054908030656
1066	23	13.3050971759076	32.14	0.85310224868536	1	0	-3.48510877065782	5.29299332894559	0.503496618493981	-1.23640285958132
1067	23	12.6809670684217	32.14	0.828215577663147	1	0	-3.27225095001984	4.51711500069273	0.407754955604639	-1.75806077547494
1068	23	11.7417927695901	32.14	0.803411800723608	1	0	-3.01803394490645	4.33173389208806	0.259135729138811	-1.49318626788887
1070	23	12.6424158618132	32.14	0.754085621608417	1	0	-3.30616965486229	4.47102045551768	0.493393649001845	-1.74510798227253
1072	23	11.2431762358959	32.14	0.705200153315233	1	0	-3.52059390737364	3.62011042459205	0.244920410796391	-1.34637445749714
1073	23	11.1283905775192	32.14	0.680952380952381	1	0	-3.51828648282933	3.76977136833248	0.566136564454625	-1.09073265653393
1074	23	11.8139406818132	32.14	0.65685380116109	1	0	-3.23738894459967	3.47411059453172	0.886566799617658	-1.97254488148207
1075	23	10.5086648070761	32.14	0.632921455759716	1	0	-2.91318172015195	2.82972991101583	0.900071445619915	-1.85990680747171
1076	23	9.65268155364973	32.14	0.609174937360681	1	0	-3.14871847443596	2.80970527630111	0.645494349846921	-1.19115556358107
1078	23	14.4151558286755	32.14	0.562333371641483	1	0	-4.5351974783101	4.89723926114871	0.719154938291939	-1.4259646965149
1079	23	10.3566446489209	32.14	0.609174937360681	0	0	-3.87708450858375	1.76682241987451	1.3933688108866	-1.01747733157359
1080	23	9.3476183488399	32.14	0.632921455759716	0	0	-3.56226864536214	1.87814580121135	1.05202109293251	-0.86499407263679
1081	23	9.27816535169589	32.14	0.65685380116109	0	0	-3.7262794461519	2.29831015055751	0.550255996926608	-0.618382026020735
1082	23	10.2929512945968	32.14	0.680952380952381	0	0	-3.71604866365011	3.44431208092355	0.197655264103362	-0.441041674049495
1083	23	11.9896056728844	32.14	0.705200153315233	0	0	-4.1740339508047	4.07717911506465	0.480833119995149	-0.667366179157839
1084	23	11.8622698497386	32.14	0.729582243090597	0	0	-4.03978365908288	3.7956663726597	0.510252054016312	-1.0605998676323
1085	23	13.6565582838843	32.14	0.754085621608417	0	0	-4.68547948764817	3.87177411565292	1.17677354929947	-1.40736474837539
1086	23	12.4151599885453	32.14	0.778698839145255	0	0	-4.11200458432778	3.58122980112183	0.697511049024486	-1.5338084080731
1087	23	4.94461871238133	32.14	1.22760436283655	1	0	-1.68487234053119	1.44317327066549	0.638161668803179	-0.371549900681996
1088	23	6.12578862420234	32.14	1.20191174248973	1	0	-2.41016053688264	1.44812648424845	0.534989950330364	-0.431325603242829
1089	23	7.72793114226475	32.14	1.17624108238925	1	0	-2.83122565152038	2.08754060873559	0.66305961547098	-0.652347016428663
1090	23	9.76844733654842	32.14	1.15059385238751	1	0	-3.46341966890155	2.90805405939536	0.794038297824748	-0.780953242279366
1091	23	11.0161491644212	32.14	1.12497165497171	1	0	-3.69147506232396	2.76551445820297	1.55819732120841	-1.08885678272287
1093	23	14.0617588995589	32.14	0.720595149591303	1	0	-3.77112111828857	5.13541436557284	0.284092985425525	-1.69828848021079
1094	23	14.274757749079	32.14	0.695898251483098	1	0	-4.17309469380154	5.0207632400592	0.594341725446428	-1.59182229822059
1095	23	11.9566353174657	32.14	0.671314579989235	1	0	-3.63514989471355	4.15282494017701	0.564233015838086	-1.23579199841921
1096	23	12.4873748620017	32.14	0.646857044702444	1	0	-3.97665997145477	3.76163163684367	0.953464225949326	-1.50717665465943
1097	23	11.7008533412325	32.14	0.622540512209771	1	0	-3.62697150876504	3.46766397570006	1.01277981863536	-1.511756925975
1099	23	8.39058348618883	32.14	0.574401986176368	1	0	-2.69219272944401	2.01371690916777	0.571251211372097	-1.36820514390379
1100	23	9.88190930818217	32.14	0.550623229661703	1	0	-3.56839171862285	2.96585031603408	0.483205254896687	-0.803860557672117
1102	23	13.1978288375899	32.14	0.598382172603593	0	0	-4.61509720984946	3.53512847168642	1.24839431984199	-1.34965366173624
1104	23	12.4421039315065	32.14	0.646857044702444	0	0	-4.59240947669314	3.4424643383348	1.40220225318773	-0.720507396571553
1108	23	12.0561859902558	32.14	0.745394019896832	0	0	-4.45151948412131	3.30851284670389	1.10310631757525	-0.888968568676148
1109	23	5.92721978920626	32.14	1.27448357777677	1	0	-1.82731068054994	1.93398766416358	0.670344559475882	-0.587128417514807
1110	23	7.40794250594794	32.14	1.24865687477774	1	0	-2.63526321813137	2.08663569189697	0.67003496661815	-0.643344205290857
1111	23	8.400175150132	32.14	1.22284564599254	1	0	-2.88559460956626	2.34726942765313	1.17515887477214	-0.599874599464565
1112	23	9.62108253496993	32.14	1.19705089240277	1	0	-3.35432171958184	2.67551208854012	0.921449164652859	-0.919256303117453
1113	23	10.2928933414596	32.14	1.17127370249989	1	0	-3.50502874519484	3.17971428125556	0.353694336786484	-1.04718936661274
1114	23	7.43102519392828	32.14	1.14551526197581	1	0	-2.15027622223599	2.04132093029813	1.1160211368046	-0.976122458363908
1115	23	10.1635725557176	32.14	1.0426967695778	1	0	-2.89632628043488	3.08248340892213	1.53414849269191	-1.20930886588699
1117	23	14.2740223931528	32.14	0.762678178877007	1	0	-4.63069182930596	4.41338195277735	0.490685462033251	-1.69164267469606
1118	23	13.5809735404414	32.14	0.737530505921981	1	0	-4.2805049688547	5.02666817441584	0.780225514802367	-0.855796567370858
1119	23	13.2936810788945	32.14	0.712457979028999	1	0	-4.14007883789091	4.64158814434048	0.479258020085541	-1.2538610991876
1120	23	13.7412473649329	32.14	0.687468820154636	1	0	-4.17126016704477	4.95361862817474	0.507848125823513	-1.2483944689987
1121	23	12.63773076806	32.14	0.662572462130518	1	0	-4.10162437321301	4.23257276348356	0.729809516408934	-1.14933109096897
1122	23	13.0480734769092	32.14	0.637779772765453	1	0	-4.39241579876223	3.71294947755392	0.959513996209754	-1.49948966593727
1123	23	13.7864808113267	32.14	0.613103328656742	1	0	-3.79509577741935	4.24105387803224	0.989148465649856	-2.17273914114969
1124	23	11.1677975737058	32.14	0.588557751420682	1	0	-3.1951416938273	3.70241843909033	0.965255744538432	-1.42198149484447
1125	23	7.63098186837084	32.14	0.564160122652186	1	0	-2.31618182075787	1.82487175972379	0.575004121854391	-1.34625640920352
1126	23	10.1035200781715	32.14	0.539930498592789	1	0	-3.63825074586166	2.86860082293178	0.449111487417929	-1.00056796392719
1127	23	9.30266951977715	32.14	0.422308739196591	1	0	-2.9225085833021	3.06325336087128	0.651039395576318	-0.976226728447497
1128	23	6.0329149232833	32.14	0.399780268445741	1	0	-2.20429859271719	2.05370580410217	0.472307816890637	-0.0255910301200831
1129	23	13.9934957632843	32.14	0.613103328656742	0	0	-4.7000366883173	4.35918781905276	1.58284344667627	-1.0809944051771
1130	23	13.9224756171833	32.14	0.637779772765453	0	0	-4.85893040687373	4.02362069175061	1.34683576538181	-1.20394672002526
1131	23	12.4798959847737	32.14	0.662572462130518	0	0	-4.72281371340613	3.8138692445881	0.916136223702548	-0.480864584077453
1132	23	11.233128983545	32.14	0.687468820154636	0	0	-4.31230277804385	3.11565016475481	0.838352993531421	-0.661101494443621
1133	23	8.19925409946511	32.14	1.32229486833341	1	0	-2.93284707522649	2.50448321483126	-0.114145896381578	-0.749991214980522
1134	23	10.7414123177066	32.14	1.29636243217534	1	0	-3.71467188499999	2.85092898986396	0.864756277642285	-1.24285848420316
1135	23	11.3776836871236	32.14	1.2704405827808	1	0	-3.76141887993096	3.24945920388961	0.996257954445989	-1.30795036736423
1136	23	10.8408555834337	32.14	1.24452998167318	1	0	-3.77602840793752	3.6019149401641	0.63658345026749	-0.673970714597999
1137	23	10.3352220240934	32.14	1.21863134633762	1	0	-3.85880675165994	3.18833701063056	0.665636606817308	-0.496473083609107
1138	23	9.50400890087855	32.14	1.19274545622945	1	0	-3.26513549828822	2.95553869401617	0.641769067222203	-0.833889692924105
1139	23	5.10984016235929	32.14	1.16687315956857	1	0	-1.92113110934506	1.61605849116725	-0.138416804971545	-0.260541250391584
1140	23	10.1634915916099	32.14	1.06353974069865	1	0	-2.58457313221168	3.61600596675265	0.996492508076334	-1.38518040735064
1141	23	13.2978965654495	32.14	1.03775114437023	1	0	-3.13921767963965	5.63796343221997	1.49345602828594	-1.26483801206454
1142	23	13.7306062583936	32.14	0.909152878737179	1	0	-3.40626766886645	5.46054502974772	0.187017887818131	-1.40911277461156
1144	23	12.4580262300852	32.14	0.857913013789291	1	0	-4.15606282248074	4.06913094931537	0.556206925993051	-1.13168835876078
1145	23	11.1727013703509	32.14	0.781337013294949	1	0	-3.93762356102347	3.12028272887601	0.522271380868994	-1.24098863477982
1146	23	10.4511136970093	32.14	0.755902698029905	1	0	-3.65612110830586	3.04036888240639	0.2018254916588	-1.15747736348027
1147	23	9.61767840015904	32.14	0.730521821384738	1	0	-3.26142337549659	3.22277873490752	0.504175349967765	-0.706832447661353
1148	23	9.70799698440501	32.14	0.705200153315233	1	0	-3.2764742158134	2.97818239901319	0.406747557658876	-1.02429562653237
1149	23	10.6407255098216	32.14	0.679944308777233	1	0	-3.66091433503032	3.49153829306806	0.667645294448825	-0.765492678086367
1150	23	11.9057882875256	32.14	0.654761904761905	1	0	-4.2367632744974	3.91102079475262	0.423866533373102	-0.713494136710594
1151	23	13.1305848971865	32.14	0.579750904364203	1	0	-3.80403369940405	4.63688192052955	1.03377955270207	-1.42488515580426
1152	23	11.1069390307884	32.14	0.55496624072521	1	0	-3.41493841042638	3.27478669277507	0.538283556347428	-1.59254271175192
1153	23	11.8653422612339	32.14	0.530316723915434	1	0	-4.28434959985435	3.48159898909005	1.01315925552328	-0.8639835312665
1154	23	13.4256460062681	32.14	0.505822112081209	1	0	-4.91468963919322	3.1839395127197	1.67240493034646	-1.07628495381276
1156	23	6.78484612310119	32.14	0.386697746815637	1	0	-2.02670586824491	2.58243677660622	0.612969829883744	-0.472604560266325
1157	23	6.82033333334819	32.14	0.363849723533209	1	0	-1.9587793954269	2.68519518565581	0.581055750977254	-0.474721779310898
1158	23	6.80795272033448	32.14	0.34148203074871	1	0	-2.51614110540356	2.158837402952	0.810685156772761	-0.121795759608834
1159	23	11.9059094423147	32.14	0.433529521261227	0	0	-3.88286574471176	3.48787151422453	0.845884969963944	-1.43713276345325
1160	23	13.3896247747436	32.14	0.629661752770878	0	0	-5.2886967850243	3.57071293125391	0.931170079477685	-0.715808824232326
1161	23	9.40965275781018	32.14	0.654761904761905	0	0	-3.45402733246381	2.59858355840632	0.866958972733459	-0.705796250733236
1162	23	10.3218826952102	32.14	1.37094072010787	1	0	-3.22430771471655	3.0028961265454	0.432629331830838	-1.47745192689613
1163	23	12.6939691982199	32.14	1.34492621753472	1	0	-3.77578019135849	4.19412064760866	0.746932646490249	-1.56487555632551
1164	23	13.5718082770669	32.14	1.31891868030625	1	0	-3.99300817274852	4.58860079101544	0.898500261621688	-1.6130519182743
1165	23	11.4290981678021	32.14	1.29291852875402	1	0	-3.40497416284138	3.99262422081657	1.42704793962349	-1.01295127982657
1166	23	9.20341604161338	32.14	1.26692621758977	1	0	-2.37067074989466	3.63671058756687	0.943431153868155	-0.929281431358846
1167	23	6.94033715445023	32.14	1.24094223947908	1	0	-2.14690162042048	2.26029552262621	0.250974068629334	-0.825173287851318
1169	23	13.5205374650135	32.14	1.05933920275106	1	0	-3.13028166922053	5.5385923378343	1.01894776108144	-1.5467392733516
1171	23	9.85680817390974	32.14	0.904235435799775	1	0	-2.9086387737873	3.5782870217492	0.948243249705546	-0.890843580163299
1172	23	9.98450767085581	32.14	0.878455276874917	1	0	-3.32833892356858	2.98156716041351	0.759833611923952	-1.06720329145251
1173	23	10.3823488119201	32.14	0.622540512209771	1	0	-3.78376009782307	3.3844371200123	0.43482237860625	-0.489466443146129
1176	23	13.8183968852185	32.14	0.496929346597888	1	0	-5.10156777332809	4.03530667354487	0.702654290173978	-1.07220640227533
1177	23	13.7541462464007	32.14	0.472155524167903	1	0	-5.17299898111131	4.25492218833331	0.661948628465556	-0.654071800006212
1178	23	14.396295834339	32.14	0.447543053326156	1	0	-5.02394572470565	4.86835707932292	0.94571949078441	-0.748868115822778
1179	23	14.0514277152888	32.14	0.42312009198914	1	0	-4.66083837875557	4.93215313490506	0.593104578841071	-0.927090884608839
1181	23	8.17014555929204	32.14	0.374990551657238	1	0	-2.21832574066311	3.02272835358848	0.9578943805821	-0.85174710144301
1183	23	8.14929144202766	32.14	0.328165726065615	1	0	-2.3023720821737	2.91240392294896	0.245642988072858	-0.943440879594853
1185	23	10.7081512635512	32.14	0.374990551657238	0	0	-3.76422343626278	2.75902933305527	0.528308714183815	-1.37013231600433
1187	23	12.9242978742277	32.14	0.597234746480501	0	0	-5.00925750640206	3.5371146993466	0.896143399707727	-0.766259083148026
1188	23	5.80014422584689	32.14	1.44641632367928	1	0	-2.09629665916854	1.87965704916274	0.420636563392989	-0.271883778416469
1191	23	13.1627931253732	32.14	1.36818606431142	1	0	-3.55547797520738	4.11292895600532	0.824688121639244	-2.11093922633717
1192	23	11.287108854772	32.14	1.34211816884294	1	0	-2.98884150923974	3.86887985748292	0.60270235494183	-1.62045632830264
1193	23	9.7955539675169	32.14	1.31605514086107	1	0	-2.1869485439292	3.72066787955479	0.439410390599559	-1.44370271398222
1195	23	5.35303928900613	32.14	1.26394489173476	1	0	-1.44321721445261	2.09768821560393	0.173030239985142	-0.48845063600528
1196	23	12.6276767835178	32.14	1.10776736099106	1	0	-2.76932165065551	4.61702067752402	0.865799934439659	-2.04855653771149
1197	23	13.9235189556191	32.14	1.0817649557557	1	0	-3.13463485747286	5.51639333645801	0.616011452805761	-1.82175180728158
1198	23	12.5383917568759	32.14	0.951907620472613	1	0	-3.47212818630299	4.82096698560427	0.619324536626708	-1.17404677461986
1199	23	10.6316121567671	32.14	0.925973165839527	1	0	-3.24019535229786	3.62155366181051	0.643227255458621	-1.13765165042346
1200	23	11.0070761908636	32.14	0.565374677605124	1	0	-4.30733791620262	3.23472604749354	1.00375664781973	-0.191635851297748
1201	23	10.6885657564811	32.14	0.539930498592789	1	0	-4.47245301334892	2.80303284736723	0.515762449808074	-0.204414558522647
1202	23	9.36130636995961	32.14	0.514561213686366	1	0	-3.86939709711346	2.49025542606052	0.74665994795319	-0.0722843622882183
1203	23	8.97878939217181	32.14	0.48927847289277	1	0	-3.21002735009577	2.4812656870125	0.922110873055745	-0.73137178186181
1206	23	12.5192546138867	32.14	0.414107788831574	1	0	-3.68005677271577	4.63468685428554	0.700003106556697	-1.13254255636214
1207	23	12.0641281154975	32.14	0.389349419572628	1	0	-3.20309031337318	4.40631341359196	0.543138378644242	-1.50015340649394
1208	23	10.1385022141688	32.14	0.364791121545298	1	0	-2.78388093110636	3.82403392454625	0.599621848993356	-1.05472107779747
1209	23	8.91323596705514	32.14	0.34047619047619	1	0	-1.82135576547157	3.5104108115221	0.264397727426703	-1.31682536840652
1210	23	8.58520904216689	32.14	0.316460727879858	1	0	-2.5779935451728	2.75227116646523	-0.111307625529547	-1.13534515640209
1211	23	8.67476947198863	32.14	0.292818425624973	1	0	-2.93275169780134	2.45068793774967	0.257937240837277	-1.10931325019522
1212	23	9.69372433553573	32.14	0.269647456073469	1	0	-3.32904795897338	2.29911775574973	0.813387010524322	-1.31600485942963
1213	23	9.10967885344439	32.14	0.24708045822053	1	0	-3.39540371571942	1.9153048382111	0.890595516484635	-1.00584342254057
1214	23	8.22651947160014	32.14	0.316460727879858	0	0	-2.88450469125011	2.67524379927025	0.579453327508709	-0.522060572464184
1215	23	13.0048808788354	32.14	0.34047619047619	0	0	-3.24195487840984	4.42527822355271	-0.0867610611333563	-2.02313563777395
1216	23	5.71938980081516	32.14	1.49652848475027	1	0	-1.78435377468706	1.59740367108455	0.585008081988721	-0.755581142536479
1217	23	7.38532308110597	32.14	1.47040340308381	1	0	-2.21733674176298	2.21140164158788	0.665700240993636	-0.999464106351996
1218	23	9.5737477507774	32.14	1.444280690177	1	0	-2.69762138974864	2.55333525307964	0.934722941777755	-1.63134636476647
1219	23	8.51375971731562	32.14	1.41816047692847	1	0	-2.69714752426846	1.93141730335731	0.489581371490182	-1.52101503940878
1220	23	8.25557145939922	32.14	1.39204290404859	1	0	-2.17783955593611	2.81338716664842	0.380250887148529	-1.20919706434357
1221	23	8.71197491596192	32.14	1.36592812299484	1	0	-2.40049374773513	2.93659427926223	0.0834744243254339	-1.2170193641666
1222	23	5.8044407175063	32.14	1.33981629701634	1	0	-1.79979438778075	1.75362360134236	0.0536060886648711	-0.814135969205791
1223	23	5.35619132404521	32.14	1.31370760232218	1	0	-0.837507813306169	1.9837250715978	0.19309674492113	-1.08313748897893
1224	23	10.4423272909286	32.14	1.15713305894343	1	0	-2.2212445255584	3.77318804055425	0.0178707138196252	-1.72602465309387
1225	23	12.6003061322487	32.14	1.1310526271361	1	0	-2.64570404690318	4.51086443858489	0.909273190986288	-2.20245376231993
1226	23	14.0058703525482	32.14	1.1049774009858	1	0	-3.24422461027119	4.87183855834217	0.720249445810399	-2.33331639106796
1228	23	11.8392630332614	32.14	0.974693974881964	1	0	-3.78472232367411	3.86605746481632	0.615329306644257	-1.2461927276301
1229	23	5.06687535125539	32.14	0.508527062448628	1	0	-1.86608102140853	1.42388779900549	0.352206663630993	-0.411836131617224
1230	23	6.3501751335162	32.14	0.482928519191532	1	0	-1.97550978169117	1.7692489079754	0.357447892544324	-0.952182926382713
1232	23	11.0170461867583	32.14	0.431944398874231	1	0	-3.74750537583036	2.93744497549041	0.808873358291	-1.36819320274997
1234	23	11.1842194045923	32.14	0.381339089438503	1	0	-3.3425370330694	4.08438868378966	0.0449598961598992	-0.993245934035237
1235	23	11.2526949602156	32.14	0.3562289895145	1	0	-3.27358669837687	3.8082619616217	0.827855359174577	-1.35481629960552
1236	23	10.521903693757	32.14	0.331286231065259	1	0	-2.96112987834811	3.7353773033075	0.112728799136477	-1.24193979448848
1238	23	10.9372016641235	32.14	0.282080061326093	1	0	-4.41804563945714	2.7591818941362	0.297270344931711	-0.822272577820836
1239	23	12.2263127323556	32.14	0.257946275761327	1	0	-4.65403416576024	2.8099481644469	0.907214576576317	-1.25618379195432
1240	23	12.1532471189471	32.14	0.234254740499978	1	0	-4.54420386275335	2.93264815605245	1.34617515013824	-0.946216776443009
1241	23	12.3552514202348	32.14	0.211154369598295	1	0	-4.78659535546632	2.63362960322127	1.7198567773831	-0.550511629089039
1242	23	5.98096998326199	32.14	0.257946275761327	0	0	-2.28179623965973	1.66267914557412	0.327413762853093	-0.430016307103913
1243	23	9.3727422598695	32.14	0.282080061326093	0	0	-2.54658601390907	3.69904500118393	0.428573228318101	-0.814514076550165
1244	23	11.527702896871	32.14	0.306551664328371	0	0	-2.81694917292936	4.62235508447313	0.696772536703437	-1.2678022991459
1245	23	13.3724338681415	32.14	0.508527062448628	0	0	-5.03411060438255	3.35954358758973	0.441316587371628	-1.48785557843025
1246	23	5.01710242725056	32.14	1.54723438443011	1	0	-1.7758092605913	1.21842914245972	0.441572179224598	-0.592816346104978
1247	23	6.37948681697453	32.14	1.5210782814576	1	0	-1.97396101153555	1.83804277885857	-0.10756796506722	-0.972554291725356
1248	23	8.18515648045015	32.14	1.49492338210604	1	0	-2.86020714600227	2.42827735773643	0.194617229941172	-0.860503305877716
1249	23	8.69612127887802	32.14	1.46876975067533	1	0	-2.49770292957417	2.97379955402559	0.588280683090053	-1.06285125420536
1250	23	7.71420884711783	32.14	1.442617456125	1	0	-2.00958429549043	2.94452688619889	0.944049413227227	-0.810008976043821
1251	23	6.42901651498276	32.14	1.41646657250371	1	0	-1.72163052430168	2.49239994872738	0.18382643179108	-0.629145583317647
1252	23	6.73892443937758	32.14	1.39031717942721	1	0	-1.80206337408796	2.366675380855	0.476795815312669	-0.894801458320964
1253	23	6.10903891892468	32.14	1.36416936261104	1	0	-1.33854871029644	2.10304998257649	0.32421690938183	-1.09138255482442
1254	23	6.40928655235912	32.14	1.33802321446565	1	0	-1.36103483705667	2.31779853351554	0.153412177253711	-1.0826119318775
1256	23	8.86998243094475	32.14	1.28573633138066	1	0	-2.01839672415633	3.455569094613	0.221115775304458	-1.17395063551208
1257	23	10.5398532734207	32.14	1.25959582114782	1	0	-2.19068778513324	3.98367140754998	0.210901966103649	-1.66268886425416
1258	23	11.6261289325018	32.14	1.23345743078555	1	0	-2.38368462145764	4.61327814376056	0.215398787602429	-1.65041286900803
1259	23	11.5667640324856	32.14	1.20732129797883	1	0	-2.27857792913341	4.59813703834959	-0.102444397123022	-1.60728293315375
1260	23	11.4192802047745	32.14	1.18118757258644	1	0	-2.34386215278583	4.2717223270888	0.275228053154243	-1.86949847126482
1261	23	13.6058742565218	32.14	1.15505641801524	1	0	-3.21653672636161	5.17746999976278	0.637884956211138	-1.85154546216847
1263	23	13.4308387127605	32.14	1.10280255231286	1	0	-3.14145383880365	5.02638733140334	0.520645522913343	-1.92329948632122
1264	23	13.7230544714382	32.14	1.07668025096209	1	0	-3.69644639309695	4.93183502255565	0.62432946745542	-1.73065587145506
1265	23	12.7146581578417	32.14	1.05056134438784	1	0	-3.99178043643158	4.33901623951392	0.442024390883278	-1.26844413627495
1266	23	12.020660113937	32.14	1.02444609224613	1	0	-3.42972992705157	4.06448645217009	0.332480191232551	-1.57277164403037
1268	23	8.98887107053302	32.14	0.452117717899888	1	0	-3.00399068443724	2.77917152976324	0.797431187645704	-0.833492565689175
1269	23	11.221474754562	32.14	0.426350063231183	1	0	-4.28456943806487	3.24946637114062	0.807083165944418	-0.577679573806485
1270	23	11.2383979586913	32.14	0.400637247496576	1	0	-4.1781198645342	3.51991072987778	0.583396726924849	-0.552785538058535
1271	23	11.7792208321419	32.14	0.374990551657238	1	0	-4.06779808864179	3.62979222620353	1.05980271238478	-0.933399599384099
1272	23	12.8533469873042	32.14	0.349424535012833	1	0	-4.51534777914546	3.75349212806659	1.24874070778189	-1.0408321332094
1273	23	12.7711370637449	32.14	0.323958299155673	1	0	-4.36687292240595	3.97421025196342	1.04821362355608	-1.0768777372083
1274	23	12.4138811865222	32.14	0.29861737324025	1	0	-4.23298435966204	3.81246344503258	0.60500666204851	-1.23766565418865
1276	23	13.4782930657148	32.14	0.248464673298944	1	0	-4.83817785899763	3.61202272020958	0.54200633294575	-1.55090602549663
1277	23	13.9946541106895	32.14	0.223771526663078	1	0	-5.04530101785508	4.08221394692082	0.88939368322215	-1.18709777669941
1278	23	12.8950653175452	32.14	0.199460724201198	1	0	-4.48765412808165	3.89017294592617	1.0658189800744	-1.08887180177613
1279	23	11.6314580917843	32.14	0.175691055374984	1	0	-4.65904871127153	2.66254594040524	0.7078535271498	-0.976634147455592
1280	23	10.5124330051408	32.14	0.152715406769758	1	0	-4.3511060493837	1.78814873664352	1.21248088656852	-0.550022473859438
1281	23	5.92054908899563	32.14	0.223771526663078	0	0	-1.51220754487929	2.13017710480887	0.255179765493152	-0.817006885768609
1282	23	8.88766943770661	32.14	0.248464673298944	0	0	-1.43209634849212	3.31631278747099	-0.195364208109986	-1.62218156903572
1283	23	11.9108568698791	32.14	0.273436599042895	0	0	-2.69329800984489	4.8165344495567	0.329633593342699	-1.41208955065515
1284	23	5.82565325260522	32.14	1.59847752110798	1	0	-2.03083657649001	2.04086671685796	0.444580752308864	-0.185098348300221
1285	23	7.01415968360968	32.14	1.57230134493181	1	0	-2.41111803181115	1.7004538720694	0.61584591542127	-0.911573641652714
1286	23	8.27977152814269	32.14	1.54612565309143	1	0	-2.26712706894902	2.7295413730679	0.0409206756042062	-1.21862436408901
1288	23	9.42237927671025	32.14	1.49377582426277	1	0	-2.65170478577811	2.85801203833999	1.15531309409356	-1.29815633395601
1289	23	7.92829748279789	32.14	1.46760174273658	1	0	-1.77784888441436	3.04887358001022	0.755802696194614	-1.12377899461669
1290	23	5.50711377089723	32.14	1.44142825679988	1	0	-1.24578489203199	2.38847251272672	0.475519702382907	-0.0308369289554885
1291	23	4.34019825632288	32.14	1.41525539949685	1	0	-0.936583408846037	1.70541742135627	-0.336335953507734	-0.408327503904001
1292	23	9.35497257911011	32.14	1.33674096863736	1	0	-2.06348768034697	3.12999068516236	0.647047156376372	-1.71488159203178
1293	23	10.9886340967195	32.14	1.28440188750125	1	0	-2.38508056549525	4.59947169367928	0.855223007572861	-1.31079681868588
1296	23	12.3925253616767	32.14	1.20590008348033	1	0	-2.47448563223156	5.15810950866907	0.479798632762638	-1.62530092790416
1297	23	12.0453266802478	32.14	1.17973487547721	1	0	-3.36908871938853	4.45172273197133	0.396002811856061	-1.28090587229609
1299	23	10.9680797484925	32.14	1.12740797976352	1	0	-3.10950715932067	3.36496133726202	0.468575033483083	-1.71375229311762
1300	23	10.2824148932502	32.14	1.10124645932341	1	0	-3.12810592087152	3.35666076779015	0.757008026416372	-1.19993340958445
1301	23	10.6967575804433	32.14	0.422308739196591	1	0	-4.32908904170537	2.25264922355037	1.23441569066265	-0.459745461451512
1303	23	11.6158882490132	32.14	0.370389266335811	1	0	-4.50615840558384	2.58315086648534	1.47834572331773	-0.607696943456075
1304	23	13.2650414933714	32.14	0.344481930518155	1	0	-4.85241335983007	3.19656238474609	1.62018768829729	-1.06378034291077
1306	23	13.7154706149325	32.14	0.292818425624973	1	0	-4.5920509906729	3.68890289434019	1.98654553707395	-1.17359472665107
1307	23	13.6480815201273	32.14	0.267091498331051	1	0	-4.80245913279198	4.12402137244729	0.748471420164275	-1.22088528868576
1308	23	12.2183480882854	32.14	0.165643115532629	1	0	-4.35664363480739	3.27565986945245	0.636999113145002	-1.38751451563375
1309	23	10.6531845482623	32.14	0.141040030663047	1	0	-4.03561901143442	2.36336084454331	1.06329628848286	-0.99041665635555
1310	23	8.9431504611279	32.14	0.117127370249989	1	0	-3.36172255266791	1.21186209830785	1.63396757596436	-0.308460399416874
1311	23	4.81961131225199	32.14	0.165643115532629	0	0	-1.69971616081187	1.29701325873767	0.716938575509617	-0.273793773595016
1313	23	10.0936626919264	32.14	0.215972199437116	0	0	-1.57063408311163	4.33244566808926	-0.158438457627167	-1.30441963141967
1315	23	8.2185815974364	32.14	1.6240207235924	1	0	-2.48159878931476	1.56280220831959	1.03295421250041	-1.48780538800146
1316	23	6.3977658443348	32.14	1.59783370923206	1	0	-1.53593964153119	2.28524679309732	0.0711814853762895	-0.962035898650726
1317	23	8.28023067397334	32.14	1.54546003248811	1	0	-1.57544930977185	3.04379814189116	0.368659345481682	-1.50726414144236
1318	23	12.0597019140364	32.14	1.33597103041357	1	0	-2.64621946273825	4.65226078657293	0.284062745003636	-1.71716139311913
1319	23	13.1207723275488	32.14	1.30978568810047	1	0	-2.68425213294834	5.2087257120391	0.664142516059427	-1.93938760654554
1320	23	14.0415525139643	32.14	1.28360055526925	1	0	-3.5156307729592	5.06868530105802	0.796561914710515	-1.98061802870046
1321	23	11.7742712881358	32.14	1.25741564500701	1	0	-3.08651958133716	4.33341468142146	0.473475824824658	-1.46874797527484
1322	23	8.99377058100718	32.14	1.23123097151405	1	0	-2.00001974034841	3.64538743951897	0.196187190044282	-1.07392389599086
1323	23	8.30508503370841	32.14	1.20504655022477	1	0	-2.44115430574858	2.9017438790074	0.462915572794116	-0.921440698813194
1324	23	8.12866405375314	32.14	1.17886239794472	1	0	-2.69206604683005	2.5138597938175	0.695993580726889	-0.791870817124079
1327	23	10.4674053767656	32.14	0.34148203074871	1	0	-4.14722815555067	2.17226665556459	1.14185968917509	-0.708850206913539
1329	23	13.404464713103	32.14	0.289283264735857	1	0	-5.01165857225459	3.55074534909035	1.34140751298636	-0.923568450187988
1330	23	13.8808246067724	32.14	0.185194633167905	1	0	-5.12653634320524	3.72691404683699	0.748418572808514	-1.35277562823374
1331	23	11.6705850030734	32.14	0.159310447222096	1	0	-4.32905836687728	3.04980350194118	0.143547551088001	-1.345846188171
1332	23	11.0735067862974	32.14	0.133545749165525	1	0	-4.25891977806672	2.52712135967367	1.00624195412827	-0.965540419645738
1333	23	9.99792931123599	32.14	0.107986099718558	1	0	-3.82281789202945	1.88413404215651	1.23375841380195	-0.875327391327836
1334	23	7.76748639300047	32.14	0.0828215577663147	1	0	-3.13430429487907	1.64690932223081	0.9969348881575	-0.214541362281389
1335	23	3.45362842027293	32.14	0.107986099718558	0	0	-1.41938345874371	0.502975525491777	0.533007198896064	0.0152288949539156
1336	23	4.27829454785861	32.14	0.133545749165525	0	0	-1.32692070246733	1.38102378149502	0.405932109270614	-0.457304507811195
1337	23	7.01786347866826	32.14	0.159310447222096	0	0	-1.26609181470064	2.81983738825554	0.013872382121822	-1.05682074310157
1338	23	10.0539227335693	32.14	0.185194633167905	0	0	-1.54682304147081	3.98314076155102	-0.241265277810691	-1.65118207569813
1339	23	13.0237366722517	32.14	0.211154369598295	0	0	-2.56113483927892	5.51273616548886	-0.0192731579656205	-1.44954592258221
1340	23	7.14025770421756	32.14	1.65	1	0	-2.05999854634108	2.5438688327136	0.790091914364548	-0.707312043126313
1341	23	9.54531688726289	32.14	1.41428571428571	1	0	-1.99036096237014	3.71746913364913	0.513797294078798	-1.44643324728259
1343	23	10.8342633808659	32.14	1.36190476190476	1	0	-2.38206433348081	4.23815084959969	0.434600256712058	-1.51132129459603
1344	23	9.95966646795139	32.14	1.33571428571429	1	0	-2.64129183829027	3.9665657943691	0.618203122526936	-0.908324570035651
1345	23	8.37654260815638	32.14	1.30952380952381	1	0	-2.55924495866235	2.98153860922345	0.512025286654496	-0.768195674828975
1346	23	8.03420204406976	32.14	1.28333333333333	1	0	-2.54980384902901	2.38127315186834	0.531270931128737	-1.03279705466904
1348	23	5.01676812800255	32.14	1.23095238095238	1	0	-1.70757025247647	1.4914424319718	0.258928113657746	-0.542329561871192
1349	23	8.00734306656707	32.14	0.34047619047619	1	0	-3.05137633401466	1.46707131277236	1.14914570404491	-0.550141642745833
1350	23	8.84646802899682	32.14	0.314285714285714	1	0	-3.41297582088921	1.47709443285134	1.29157253829133	-0.583514485199571
1351	23	10.2871479870786	32.14	0.288095238095238	1	0	-4.28577835285536	1.83779041296516	0.9809903965493	-0.680956231184491
1352	23	11.0855380024227	32.14	0.261904761904762	1	0	-4.30568439035381	2.64668189795583	1.05193533767923	-0.783220219611985
1353	23	12.7583153227404	32.14	0.157142857142857	1	0	-4.82591625933137	3.17669397702517	0.523452183606842	-1.37597902764899
1354	23	10.9847756007992	32.14	0.130952380952381	1	0	-4.22113308206429	2.60330741021536	0.76930677689907	-1.04493293660676
1355	23	9.62473128560488	32.14	0.104761904761905	1	0	-3.52989406830506	2.25689661363615	1.13019153547024	-0.838375656895663
1356	23	9.11487373538424	32.14	0.0785714285714286	1	0	-3.49018784977828	1.93673920225764	1.00410218207904	-0.770455443614357
1357	23	8.39057435807216	32.14	0.0523809523809524	1	0	-3.4844282305077	1.60840702364864	0.975321983599296	-0.277321330418469
1358	23	6.87338253772748	32.14	0.0261904761904762	1	0	-2.93911707712295	1.46370037087995	0.672979351864684	-0.0779821062753028
1359	23	11.4426450044266	32.14	0.183333333333333	0	0	-2.05722223655775	4.96973957342847	0.2894255911884	-1.40655983887305
1360	23	14.3676939876072	32.14	0.20952380952381	0	0	-4.30867511857416	5.23228830529376	0.654960430389159	-1.3035329451195
1362	23	7.08012632011787	32.14	1.38834229607318	1	0	-1.73854422863406	3.04622830416274	0.712444670589377	-0.534496199425647
1363	23	6.06364599961294	32.14	1.36215657012766	1	0	-1.65113472513856	2.44173915990014	0.326187901020449	-0.460027323838907
1364	23	5.61652772286536	32.14	1.33597103041357	1	0	-1.45130905760171	2.23847739652933	0.741481008677499	-0.51217934550476
1366	23	4.68502305598325	32.14	1.28360055526925	1	0	-1.52960686283346	1.32357151025987	0.354190065797297	-0.59180075902027
1367	23	8.58943365654387	32.14	0.289283264735857	1	0	-3.24543974414772	1.17514337879931	1.29049189730831	-0.784498917933478
1368	23	8.73092655075851	32.14	0.263211028172214	1	0	-3.52388968347174	1.86173183461042	0.784716856941821	-0.606734107069345
1369	23	10.3148928215444	32.14	0.23716484885598	1	0	-4.04254549706351	2.22886430622705	0.928226722940843	-0.885821066411673
1370	23	13.7375746972179	32.14	0.211154369598295	1	0	-5.33254817849829	3.38501735319607	0.523585107993502	-1.35665357433332
1372	23	10.7969113067207	32.14	0.133545749165525	1	0	-3.92787444463635	2.89379678636498	0.606395978618948	-1.1195074820911
1374	23	8.80111012686777	32.14	0.0828215577663147	1	0	-3.29115517758473	2.14579498835487	0.828762330912077	-0.779444067198329
1375	23	9.01851026954844	32.14	0.0585636851249945	1	0	-3.57576197056881	2.39075017906012	0.925454112097212	-0.258660741057241
1376	23	9.21320295456344	32.14	0.0370389266335811	1	0	-3.69167476202215	1.76563483468867	1.15902237027422	-0.466326663291738
1377	23	7.83919388070511	32.14	0.0261904761904762	0	0	-2.93463440568623	1.135142242862	1.14915638400873	-0.768000325094165
1378	23	6.3513972768541	32.14	0.0370389266335811	0	0	-2.57779927387121	0.562676981148892	0.996007026439968	-0.249272908973702
1379	23	3.78593821206921	32.14	0.0585636851249945	0	0	-1.58816312707814	0.771010466192175	0.29654156931906	-0.223547113001157
1382	23	6.99843556292879	32.14	1.46760174273658	1	0	-1.35128829016809	2.93163740672227	0.0889107303958527	-0.880763487100558
1383	23	6.15635059028016	32.14	1.41525539949685	1	0	-1.69146376000866	2.28549992283441	0.571549444738159	-0.651340762456936
1384	23	6.14025124943963	32.14	1.38908320636131	1	0	-2.10091989360506	1.71660464312894	0.606255188141084	-0.618341433932414
1385	23	5.28977594637196	32.14	1.36291171565557	1	0	-1.64697138416445	1.64972650631259	0.438588793694947	-0.62382525421299
1386	23	4.85452300590488	32.14	1.33674096863736	1	0	-1.28847359315739	1.90205970794375	0.584956088971165	-0.44770952653913
1387	23	7.51802493783006	32.14	0.241464259595766	1	0	-2.96464762218029	1.45275684752456	0.96480149854811	-0.439255776758101
1388	23	9.30855130539399	32.14	0.215972199437116	1	0	-3.74716827251562	2.18622449839697	0.641414497824275	-0.655458076501766
1389	23	11.9072448781653	32.14	0.190669544719252	1	0	-4.56359469373161	3.29479989613523	0.138095198597385	-1.02380244255002
1391	23	12.6200189684257	32.14	0.141040030663047	1	0	-4.68876893437271	3.21570076727542	0.601436184662365	-1.36952285745523
1393	23	9.77732107107116	32.14	0.0944311048335807	1	0	-3.67113626377317	2.30700284509224	0.840967945890501	-0.954537820344558
1394	23	10.9678605774274	32.14	0.0740778532671621	1	0	-4.19738416818082	3.10648911602845	0.975957879811269	-0.513385317719007
1396	23	8.88322125001436	32.14	0.0523809523809524	0	0	-3.54929351716375	2.23006571148798	0.59383370959849	-0.553585530434726
1397	23	6.22157988373174	32.14	0.0585636851249945	0	0	-2.29908009101279	1.30572983136579	0.85040238121606	-0.498346528103585
1398	23	4.6151296042367	32.14	0.0740778532671621	0	0	-1.56537675756928	1.16246747745687	0.482571383419215	-0.551424379244937
1399	23	4.3030254962776	32.14	0.0944311048335807	0	0	-1.39569854980287	1.424032161461	0.360049704522603	-0.379445515920139
1400	23	6.2399450229512	32.14	0.117127370249989	0	0	-1.01388748541251	2.60479518936079	-0.277307002922995	-0.759876161371302
1401	23	8.98791521203412	32.14	0.141040030663047	0	0	-1.98428833939076	3.5419379613947	-0.0185302576257644	-1.13742243680429
1403	23	7.26821066562187	32.14	1.62570933410689	1	0	-1.44240784951689	2.13860648280204	0.0259762212153418	-1.64417321251888
1404	23	4.86939027805455	32.14	1.5210782814576	1	0	-1.09231894775112	1.98720542487552	-0.0207032409805804	-0.515789969854872
1406	23	4.84351602685879	32.14	1.442617456125	1	0	-1.509081141867	1.4891078891098	0.00459357161104044	-0.652550504832416
1407	23	5.41526703876731	32.14	1.41646657250371	1	0	-1.92220083221861	1.53255397788562	0.195955479006188	-0.586131878016446
1408	23	7.31709900350643	32.14	0.223771526663078	1	0	-2.95071855466525	1.24866896054688	0.87709260910174	-0.490984532528273
1410	23	8.9343953318411	32.14	0.175691055374984	1	0	-3.57720444752584	2.22305975176326	0.345915399355068	-0.704948615194705
1411	23	12.2671379492123	32.14	0.152715406769758	1	0	-4.83152712312959	3.12655490887568	0.473027249672178	-1.01885605229673
1412	23	13.215239694163	32.14	0.130952380952381	1	0	-4.61625790533988	3.62481429848394	1.01584064196769	-1.4136469841504
1414	23	10.7682367463766	32.14	0.0944311048335807	1	0	-4.27426747152309	2.38246585183408	0.91281276843346	-0.846091267070552
1415	23	11.4517796749491	32.14	0.0828215577663147	1	0	-4.66021471706743	2.63500785581099	0.914678544176338	-0.672617174302151
1416	23	10.3340498903629	32.14	0.0785714285714286	0	0	-3.82979924585827	2.92771612704444	0.673513631683395	-0.806641366199868
1417	23	6.78878292665439	32.14	0.0828215577663147	0	0	-2.43172345934559	1.70596620754395	0.27541957583732	-0.874030457356534
1418	23	5.28292722555123	32.14	0.0944311048335807	0	0	-1.56642238413898	1.3923239128351	0.285831021502696	-0.915661754730057
1419	23	5.94265694419678	32.14	0.111116779900743	0	0	-1.54344677372233	1.55329130046313	0.388620953020615	-1.19679712990367
1420	23	6.89361252678954	32.14	0.130952380952381	0	0	-2.07037921082948	2.29736343805432	0.114227002455549	-0.839223642766554
1421	23	10.5696441297964	32.14	0.152715406769758	0	0	-3.49126369942165	3.52033312359223	0.783449160923957	-0.865346806465825
1422	23	4.32282020202618	32.14	1.57491676344859	1	0	-1.23470251100749	1.74461825967104	0.363328064628782	0.0111758556833791
1423	23	3.50568662255561	32.14	1.54878527487331	1	0	-0.686292621663991	1.58823615375885	0.141325395935774	-0.284474320719265
1424	23	2.95023000560504	32.14	1.52265581324986	1	0	-0.82392915164349	1.132991539338	-0.0353935671646755	-0.242034108057953
1427	23	10.2944325810089	32.14	0.167700872885146	1	0	-4.13879677681791	2.54560201315554	0.589972893910449	-0.695439789825036
1428	23	14.0203152667613	32.14	0.148155706534324	1	0	-5.30875693009338	3.7784234542533	0.587098826199001	-1.25301359740409
1429	23	12.1271712841418	32.14	0.130952380952381	1	0	-4.42854126504907	3.21504779514584	0.914055152015191	-1.15793884140362
1430	23	10.2193246747782	32.14	0.117127370249989	1	0	-3.99086765731289	2.45123149635813	0.774710547104141	-0.821429135082996
1431	23	10.5709999158669	32.14	0.107986099718558	1	0	-3.82051887786181	2.58748595562355	1.06140264872752	-1.05891141419598
1432	23	11.2003402184551	32.14	0.104761904761905	0	0	-3.89819855320216	3.09199150008292	0.94878952313423	-1.15874881728206
1436	23	8.9864734098666	32.14	0.148155706534324	0	0	-3.13431233364321	2.91410292351179	0.347678636860878	-0.675046947800255
1437	23	11.7231685013162	32.14	0.167700872885146	0	0	-4.28631686949472	3.84183888454386	0.701429944729203	-0.441132620648372
1438	23	14.1253277729316	32.14	0.188862209667161	0	0	-5.09474463595042	4.28514072819388	0.905075444961361	-1.03911458901946
1439	23	14.4221570384611	32.14	0.234254740499978	0	0	-5.65597451671035	3.37783855012361	0.629877624383469	-1.45863691683827
1440	23	7.30807987059833	32.14	1.65518836573881	1	0	-1.83458045286962	3.08024802979403	0.130612054224812	-0.456391041044028
1441	23	4.65599976620318	32.14	1.62908130419927	1	0	-1.04847258951291	2.06736724054638	-0.0544866622945221	-0.0939656627512162
1442	23	3.0260908806689	32.14	1.55077699784726	1	0	-0.924580698293014	0.928029917784845	0.326462354997582	-0.357241850855081
1443	23	7.27447250398006	32.14	0.185194633167905	1	0	-2.99648168873137	1.4679077500891	0.535132874720333	-0.570515442318975
1444	23	10.2738740017562	32.14	0.167700872885146	1	0	-4.08265618946366	2.26678166973282	0.478659833029622	-1.06497588350655
1445	23	11.0876545251658	32.14	0.152715406769758	1	0	-4.3230351780205	2.21740805026534	0.895486758629233	-1.18779867098333
1446	23	10.7812996826565	32.14	0.141040030663047	1	0	-4.20793887030587	2.27934020566451	0.625416224152895	-1.22325387814674
1447	23	10.8095506454728	32.14	0.133545749165525	1	0	-4.18838744761986	2.27255069530743	1.27787645875915	-0.767586476325998
1449	23	9.47381007788829	32.14	0.133545749165525	0	0	-3.45872927056793	2.5562959571758	0.546739422926583	-0.947646247086587
1450	23	6.1904398314897	32.14	0.141040030663047	0	0	-2.14038511758678	1.19539858915798	1.12066902798598	-0.444521777210272
1451	23	5.93572279010398	32.14	0.152715406769758	0	0	-1.98689532632516	1.46669773551783	0.952562188446666	-0.499861618770989
1452	23	9.01467389395656	32.14	0.167700872885146	0	0	-3.1268590444022	3.04097950148645	0.49187378836822	-0.532008960924639
1453	23	12.0235499567468	32.14	0.185194633167905	0	0	-4.28212223047578	3.91219313124038	0.732272263716392	-0.693498071928101
1454	23	12.6035862554797	32.14	0.204554158178508	0	0	-4.61432013991295	3.2366808090684	0.644236714653353	-1.41038806765507
1455	23	4.38486350538403	32.14	1.65746610147871	1	0	-1.53237401781941	1.50381085921195	-0.611035847401999	0.068153774156294
1456	23	3.39563943718115	32.14	1.63139549072735	1	0	-1.30194022965892	1.08668027665287	-0.176046546137774	-0.0694113954485415
1457	23	3.88857784573874	32.14	1.60532878217087	1	0	-1.21377368251115	1.39412069095664	0.234193128902066	-0.315987814567981
1458	23	8.48965513094227	32.14	0.188862209667161	1	0	-3.29632815722506	1.81338341286852	0.700195694318024	-0.837253477284801
1459	23	10.1317331607005	32.14	0.175691055374984	1	0	-3.90664871350699	1.98271919851683	0.915029598057908	-1.10043750944335
1460	23	10.2508171078886	32.14	0.165643115532629	1	0	-4.21450123736842	1.56185729360339	1.0861538427351	-0.839298169740764
1461	23	10.8015576292894	32.14	0.159310447222096	1	0	-4.57625953538655	1.98132215782168	1.21835761102124	-0.261139198988822
1462	23	10.1405560477111	32.14	0.157142857142857	0	0	-4.074562463437	2.05714844554087	1.03766616727008	-0.692426511292142
1463	23	8.67913796560171	32.14	0.159310447222096	0	0	-3.07368314471598	1.69398090679816	1.36411604736681	-0.771073127103492
1464	23	7.59297470356901	32.14	0.165643115532629	0	0	-2.43626762980747	1.51418760646761	1.28403654763842	-0.91059180606005
1465	23	7.41497725923929	32.14	0.175691055374984	0	0	-2.44913224894363	2.31882780373001	0.664452157279973	-0.698021731760661
1467	23	10.421006697452	32.14	0.204554158178508	0	0	-3.88569301382155	2.60494093967271	0.799299412480128	-1.0052616895688
1468	23	4.29039999217241	32.14	1.66015394199186	1	0	-1.49815428947213	1.27999482017882	-0.164379607060977	-0.463724867158073
1469	23	3.14377107242464	32.14	1.63412621321782	1	0	-0.987228462180062	1.02797945334114	0.360138029350535	-0.287339455764864
1470	23	10.3394800120028	32.14	0.199460724201198	1	0	-4.07931413861519	1.80943533353742	1.09233740842205	-0.987275566883104
1471	23	9.55261737857592	32.14	0.190669544719252	1	0	-3.77394087483436	1.46323382509921	1.35918281771789	-0.5862205308902
1472	23	8.87508750380725	32.14	0.185194633167905	1	0	-3.80491421736305	1.06929929113474	0.844053770941295	-0.735900969291361
1473	23	8.43946960355994	32.14	0.183333333333333	0	0	-3.47545813165341	1.38153256535384	0.739323235379909	-0.788834501716717
1474	23	6.64874389605808	32.14	0.185194633167905	0	0	-2.60949125571442	1.39746742884723	0.757252799571623	-0.446992484464192
1475	23	7.30257628858638	32.14	0.190669544719252	0	0	-2.72828233305387	1.28611129051365	0.96024916618149	-0.727121663659065
1476	23	7.07212155596361	32.14	0.199460724201198	0	0	-2.69464367473516	1.78028376841314	0.65619089329389	-0.520253714327802
1477	23	7.99287666199571	32.14	0.211154369598295	0	0	-3.13219140589606	2.2092507422957	0.307635348327387	-0.511589103329615
1478	23	2.99218477765781	32.14	1.6632498990703	1	0	-0.97186993364577	1.13545268472555	0.217647436253991	-0.0612929687021321
1479	23	10.1309448953966	35.7	1.68923495678636	0	0	-2.81408754966356	3.25581563256954	-0.273641611079362	-1.49534127348097
1480	23	9.75836597486582	35.7	1.71202397094711	0	0	-2.70508171781257	3.1192059429104	-0.395505918701702	-1.43427565837196
1481	23	10.302362193299	35.7	1.73490901693782	0	0	-3.1945362623147	2.97243548874974	-0.666315430370831	-1.5029248950509
1482	23	9.02952764279526	35.7	1.58555161470779	0	0	-3.19913406206868	2.17288833598565	-0.334893420540201	-1.39533963600097
1483	23	8.71552525689567	35.7	1.60810376917235	0	0	-2.97875525919691	2.61690713768398	-0.486362472485121	-0.970489966710568
1484	23	9.74674265756613	35.7	1.63076467463466	0	0	-2.92972657647084	3.14667065643437	-0.608573056569889	-1.17894042119125
1485	23	12.2265168915253	35.7	1.65352985994582	0	0	-2.91253306850132	4.33115530203625	-0.721619621485645	-1.65413024758105
1486	23	12.965016780396	35.7	1.67639507679865	0	0	-3.26921124475473	4.1974201610999	-0.620211357035161	-2.06220697051195
1487	23	12.9455020514884	35.7	1.69935628735802	0	0	-3.35096322367539	4.07498046542321	-0.713458742109948	-2.07749455335365
1488	23	12.0820191235991	35.7	1.72240965259077	0	0	-2.85671502277371	4.21521819132188	-0.674654380547317	-1.73126955551173
1489	23	7.99355895934572	35.7	1.52715406769758	0	0	-2.84631790011681	2.02108862797983	-0.0862498761776691	-1.12968638409877
1490	23	8.50932644894337	35.7	1.54967080111769	0	0	-2.78979782637898	2.77740501560679	0.00810201338252677	-0.864033997124077
1491	23	9.846286381666	35.7	1.57230134493181	0	0	-3.01737837237342	3.17000521708326	-0.375797357286404	-1.20752102425141
1492	23	9.68862039561292	35.7	1.59504085489939	0	0	-3.03166454694759	3.06577290479417	-0.84138721858042	-1.07058032286225
1493	23	8.92208657422202	35.7	1.61788473644081	0	0	-2.29600787824423	3.16035757121247	-0.861731340004875	-0.918672795444321
1494	23	9.0923077652635	35.7	1.64082863032808	0	0	-2.46886028179641	3.08989097958017	-0.787835416326791	-1.04707475124126
1495	23	10.1799410429779	35.7	1.66386839920909	0	0	-3.32342002445125	3.08586408952341	0.0795485748555648	-1.2700181771697
1498	23	7.58251907100473	35.7	1.46876975067533	0	0	-3.07527453945307	1.67321656997237	0.0899206550845919	-0.829662182994188
1499	23	7.38429071762347	35.7	1.4912480885748	0	0	-2.72148510513089	2.19295631728767	0.106063738003567	-0.616856291883468
1500	23	6.61835005270397	35.7	1.51384577316955	0	0	-2.49142607558245	1.87783759284388	0.0419274546353661	-0.589015924978747
1501	23	4.95831555778474	35.7	1.53655753888189	0	0	-1.67664183748098	1.47263725463757	-0.234291886292258	-0.589047238855477
1503	23	4.9652962090809	35.7	1.58230363939929	0	0	-1.89650649845829	1.1499509925712	-0.438731909486525	-0.686091467849707
1504	23	4.82961644429317	35.7	1.60532878217087	0	0	-1.90702722820042	0.97551646902139	-0.793033516197984	-0.66392158416738
1505	23	6.51464466947968	35.7	1.62844959165531	0	0	-2.16313355802176	1.64351514255769	-0.0916524010805137	-1.05836065155752
1506	23	8.22992083335963	35.7	1.65166205028289	0	0	-2.53537901856381	2.3354343943738	0.0414106419153	-1.28976120012603
1508	23	6.47961883491791	35.7	1.69834686862484	0	0	-2.09989243106283	2.11749945538941	0.240856611361273	-0.665129183163872
1509	23	7.63898305745977	35.7	1.41040030663047	0	0	-2.97889312447676	1.62604343219855	0.404926842230303	-0.883577240703133
1510	23	7.20210221651341	35.7	1.43283688602371	0	0	-2.92446236137349	1.82107350557995	0.11193917562368	-0.548155957407985
1511	23	5.8636781053351	35.7	1.45539889413284	0	0	-2.40991682518599	1.42319716254706	0.158644250901681	-0.431294272524858
1512	23	5.39962229320408	35.7	1.47808058718807	0	0	-2.42898745661526	1.15424514982149	0.080309982063607	-0.0887560112154802
1514	23	6.73238589413451	35.7	1.61640014634575	0	0	-1.93700817940747	1.6282363800674	-0.0338102678796498	-1.36369188890337
1515	23	6.43799396370778	35.7	1.63978318349985	0	0	-1.75608843787941	1.78041626063186	-0.120855794559083	-1.21163776257203
1516	23	7.05027335777393	35.7	1.6632498990703	0	0	-2.54475733665897	1.65119045369583	-0.667329457193051	-1.06272443881657
1517	23	5.49164669246252	35.7	1.68679680065858	0	0	-2.17310499385893	1.43394756050941	-0.293845176115573	-0.538914931067488
1518	23	8.53239109114021	35.7	1.3520476618147	0	0	-3.62467188686499	1.7040821349671	-0.0598982576950179	-0.940960049472028
1519	23	8.24262347706484	35.7	1.37443866092782	0	0	-3.23187218081792	2.02602697496386	-0.0147907821507657	-0.894423269084808
1520	23	7.17059958119887	35.7	1.39696179889562	0	0	-2.87143684366232	1.84925141265312	-0.211601061393679	-0.663305336441788
1521	23	6.27459815479554	35.7	1.41961078630042	0	0	-2.51769020759773	1.72305400272307	-0.140928094048636	-0.435767276422804
1522	23	5.47998648805402	35.7	1.44237969469674	0	0	-2.56853720545317	0.953132050160804	-0.237265964283754	-0.302011202854863
1523	23	5.55103525107894	35.7	1.46526293369231	0	0	-2.51547384476791	1.17182693736694	-0.0587213227312486	-0.0154426059640342
1526	23	7.52662534792402	35.7	1.6046877190709	0	0	-1.96062954548496	2.48794935420153	0.019114265871359	-1.17851637737424
1528	23	5.91217552870856	35.7	1.67557652446625	0	0	-1.66045755423418	1.88481559345479	-0.246401602073179	-0.856231779870224
1529	23	10.0628190179808	35.7	1.29371408940489	0	0	-3.544968928083	1.88708454125017	0.608247769435431	-1.70652405869839
1530	23	9.42684649801775	35.7	1.31605514086107	0	0	-3.82354694627561	1.77525823482727	0.254032693653695	-1.21012849105122
1532	23	6.80643236368645	35.7	1.3611490577338	0	0	-2.52895017024858	1.86653727269643	0.210363319659784	-0.667073304181543
1533	23	5.97013024486785	35.7	1.3838885042843	0	0	-2.32351556444468	1.55669058606639	-0.390104447340859	-0.632708660122694
1534	23	6.66479040910836	35.7	1.40674799068527	0	0	-2.90419592577426	1.62328170301971	-0.304050898282254	-0.283833480321656
1535	23	6.68697704011873	35.7	1.42972175908112	0	0	-3.11619677156872	1.2023706256804	-0.0304357653108671	-0.144143740731011
1536	23	6.13278979373143	35.7	1.45280438792329	0	0	-2.65274611651561	1.40664807236481	-0.0581226108582345	-0.402213081825347
1537	23	6.55866507490781	35.7	1.47599076990152	0	0	-2.48638042936923	1.06176902609974	0.35723634272816	-1.05951962092588
1538	23	7.35217885385802	35.7	1.49927609138075	0	0	-2.7747657498529	1.42520560043843	-0.307466588721539	-1.2611807095037
1539	23	6.61263019140959	35.7	1.52265581324986	0	0	-2.27215688472817	1.52270776369503	-0.0414294452392405	-1.11421701281248
1540	23	6.06420191196965	35.7	1.54612565309143	0	0	-2.50309625952672	1.47367746159915	-0.378600852892248	-0.595765769406948
1541	23	7.11383430606729	35.7	1.56968156858561	0	0	-2.41073961226369	2.02162656298858	-0.322201457702413	-0.927320221760109
1542	23	8.40971637482477	35.7	1.59331974206482	0	0	-2.20999140394748	2.75064518128095	0.063935378561955	-1.32947190529154
1543	23	7.602720959588	35.7	1.61703656614061	0	0	-1.86257119068962	2.88420191437403	0.37568435898338	-0.987447437208976
1547	23	7.80119410723982	35.7	1.30269648828481	0	0	-2.87960208257582	1.45074577199819	0.412415094418839	-1.2284632054234
1548	23	8.04486826500029	35.7	1.32540371635886	0	0	-3.10416509683391	1.80017335312569	0.122233382324467	-1.03689349338801
1550	23	5.62248718978482	35.7	1.37119086895041	0	0	-2.39346074267241	1.36888834332327	0.0388466571176658	-0.297388481031355
1551	23	6.966351508084	35.7	1.39425855425017	0	0	-3.09150697243025	1.42483809013349	0.553542007547044	0.0305510445917228
1552	23	6.65727551574051	35.7	1.41743476576269	0	0	-2.71084786631027	1.86696893266435	0.674873855508921	0.076035316857331
1553	23	6.32489232458282	35.7	1.44071426604025	0	0	-2.35956923970976	1.90545812192646	0.175478666635587	-0.436882948972163
1554	23	7.4326118410473	35.7	1.46409212812486	0	0	-2.72981298624763	2.26221041472371	0.226912860329787	-0.545721639346489
1555	23	7.03285709751178	35.7	1.48756371459802	0	0	-2.27392656935658	2.20101139296579	0.262111766329432	-0.815148433572847
1556	23	7.20214133914193	35.7	1.51112465813589	0	0	-2.50611264063104	1.7350465486833	-0.00332475347599515	-1.12522814437417
1557	23	7.43723158652179	35.7	1.53477084346495	0	0	-2.91302207804411	1.89152903577055	-0.476109042677724	-0.817154223857422
1558	23	8.57337052164313	35.7	1.55849839061838	0	0	-2.85216038932713	2.34606850613754	-0.385841010153248	-1.24005961183583
1559	23	8.40054417391545	35.7	1.58230363939929	0	0	-2.52863812251898	2.37406761281957	-0.254068869908731	-1.36542958013528
1560	23	4.79595730063089	35.7	1.3588794236362	0	0	-2.11940209462211	0.899566324732493	0.0484890297827727	-0.406958337298759
1562	23	5.48991444941177	35.7	1.40552844299987	0	0	-2.06900030874683	1.35118088421088	0.598057036393751	-0.393086161426225
1563	23	5.74777502564891	35.7	1.4290019192642	0	0	-1.79278792573643	2.04096121345994	0.392353931239073	-0.483052195660424
1564	23	6.80394053933654	35.7	1.45256829392841	0	0	-2.54312342978281	1.97738130687268	0.00401008735950292	-0.586573202571714
1565	23	7.13459232904592	35.7	1.47622311791868	0	0	-2.34123390546479	2.2031560967809	0.30480415076723	-0.810214265683411
1566	23	7.20440985137982	35.7	1.49996220662895	0	0	-2.62170857939976	1.76126436824907	0.173350107703929	-0.95971186841639
1567	23	7.44918189625349	35.7	1.52378162176836	0	0	-2.78137115538113	1.89389148163959	-0.330998658639044	-0.946132372495058
1568	23	6.91900121840546	35.7	0.833581595672548	1	0	-2.26458027593281	2.25817442400757	0.0927276292209269	-0.704289045289099
1569	23	8.65534503475716	35.7	0.815697745363675	1	0	-2.36560370326672	2.67710769153436	0.0886791241632982	-1.42177074447679
1571	23	7.80766156979925	35.7	0.781337013294949	1	0	-2.46262666159313	1.79196376403343	-0.563232655424505	-1.4754116199961
1572	23	6.78820053005674	35.7	0.852700126462366	1	0	-1.94760545332827	2.11033660783028	0.35006108904538	-1.01221110189715
1573	23	6.5935857029056	35.7	0.796552236110481	1	0	-2.16682067479117	2.19882362149522	0.0492680326168152	-0.613439337681323
1574	23	9.84337242918023	35.7	0.778698839145255	1	0	-2.48535038920763	3.34736150409364	-0.67522165199734	-1.33985602075204
1575	23	6.88037703878686	35.7	0.761327906624928	1	0	-2.04029638438542	2.30620347510598	-0.565423556201356	-0.716097134949078
1576	23	6.4159026204658	35.7	0.815697745363675	1	0	-2.49345058014992	1.42103023160312	0.364661129518548	-0.6980183372214
1579	23	7.68324910220016	35.7	0.724392778787298	1	0	-2.20184388954458	2.67150072964837	0.0362302431624353	-0.922422119074437
1580	23	8.67506958170512	35.7	0.740778532671621	1	0	-2.05128685154393	2.62732243115691	-0.161042745722223	-1.67374359957427
1581	23	12.2321070392229	35.7	0.722496459359385	1	0	-2.92260054301152	4.44014818022181	-0.892655515006891	-1.450670466215
1582	23	7.91649202766588	35.7	0.704713640561004	1	0	-1.64975401113503	3.32195085079411	-0.15034163792627	-0.770842494745712
1583	23	5.81042986332531	35.7	1.1127100173749	0	0	-1.58845211904412	1.66254996624509	-0.0919334902379879	-1.05063219973713
1585	23	6.44947704740041	35.7	1.0541463322499	0	0	-2.21540566833332	2.22049005383829	-0.055271848517583	-0.383445240565966
1586	23	7.04828818238636	35.7	1.07763546059929	0	0	-1.9978177068546	2.621583632955	0.24462029753093	-0.705309268641603
1588	23	7.04660588147398	35.7	0.995582647124906	0	0	-2.66507762904483	1.59816548182144	0.113100415105476	-0.947147662996771
1589	23	7.85135755576887	35.7	1.01907543353229	0	0	-2.83084447830649	2.12288884589507	-0.118522632930191	-0.964770506187997
1590	23	8.20282698405244	35.7	1.0426967695778	0	0	-2.66867974622799	2.76465709418969	-0.00549659692271122	-0.760266125209694
1591	23	6.95056012456782	35.7	0.913668566512555	0	0	-2.45928925568082	1.86649163283421	0.370195862272031	-0.805226993640012
1592	23	7.47938195658551	35.7	0.937018961999912	0	0	-2.369641993197	2.09617986805536	0.334363075300916	-1.09491733190383
1596	23	8.16273688491709	35.7	0.949382183639574	1	0	-2.41461005539726	2.72533043112687	0.445851351628879	-1.00121122909978
1598	23	8.04645640843368	35.7	0.901956804452134	1	0	-2.76858883832745	2.41779099346292	0.296393001009594	-0.844516894562926
1600	23	6.11564385824721	35.7	0.855110023287903	1	0	-1.90668492261328	1.84653548698272	0.23897251421369	-0.830355396855556
1601	23	8.05356711931128	35.7	0.855110023287903	0	0	-2.79099174017896	2.14692172480001	0.174601156987105	-1.07849377751592
1602	23	8.36610663970036	35.7	0.878455276874917	0	0	-2.79636900823048	2.27498718941614	0.247133376533644	-1.16980363096
1603	23	9.05054345016782	35.7	0.901956804452134	0	0	-2.98295594102213	2.66103039900374	0.283319790943275	-1.14560383531185
1604	23	8.59052158715936	35.7	0.925602702465692	0	0	-2.84963876550417	2.73145487600938	0.17826589158791	-0.900417851958797
1605	23	8.13610617579	35.7	0.949382183639574	0	0	-2.85498244909837	2.50025685204777	0.130409410341641	-0.768636693184274
1607	23	8.8829225223149	35.7	1.01164422416242	1	0	-2.43586379613371	3.15031644047572	0.000927869635646672	-1.0975243496804
1608	23	11.0030113838172	35.7	0.987280214641326	1	0	-3.25384024084551	3.50524587998764	0.373259750375988	-1.5148946269576
1609	23	11.5400558929422	35.7	0.963012092473108	1	0	-3.40886263864979	3.5955030265898	0.594592961185572	-1.62897246372269
1610	23	10.0356862951117	35.7	0.938847293420401	1	0	-2.95031217064032	3.39747022111864	0.670146623531957	-1.19038854018445
1611	23	7.85786464011935	35.7	0.914794005534775	1	0	-2.64284974093142	2.52936815373385	0.744814509843021	-0.606107691062522
1612	23	7.60425664823501	35.7	0.890861261279259	1	0	-2.35467543149666	2.42108429227049	0.369605202238531	-0.935535860072507
1613	23	6.40930349923163	35.7	0.867059042522454	1	0	-1.97352688451087	2.01031656892538	0.327470375186226	-0.820821535741727
1614	23	5.98071459389226	35.7	0.843398400329289	1	0	-1.86518962738954	1.8250412333954	0.433835210780424	-0.75130480329492
1615	23	5.21446978245572	35.7	0.819891591749923	1	0	-1.54232110561579	1.60422417717533	0.0160180471497791	-0.770759943810747
1616	23	5.5118433075299	35.7	0.796552236110481	1	0	-1.66375429443113	1.54425296834517	0.120353968172936	-0.898937547715941
1617	23	9.26880755374357	35.7	0.819891591749923	0	0	-3.17985909310278	2.45844604700073	0.383771966167085	-1.23684080001421
1618	23	8.78101604615046	35.7	0.843398400329289	0	0	-3.03275403328811	2.51944739932795	0.547537224110085	-0.944727116299574
1620	23	9.17812284261284	35.7	0.890861261279259	0	0	-2.85415668440085	2.79371544350442	0.342259352149019	-1.23777328870952
1621	23	9.52599747051944	35.7	0.914794005534775	0	0	-2.90713603629299	2.9689906167893	0.583424854366455	-1.23971290387082
1622	23	9.77678139678224	35.7	0.938847293420401	0	0	-3.0110200220113	3.06811591092643	0.343707027604647	-1.27422087449909
1624	23	9.1063659199523	35.7	1.05186639003931	1	0	-2.38208120037179	3.4435868729189	-0.0758099131949002	-0.982952074731779
1625	23	12.1456638189238	35.7	1.02712089077335	1	0	-3.47316946253165	4.27917105701889	-0.0353123065002486	-1.39849159921544
1626	23	13.9037631899417	35.7	0.977855722516853	1	0	-4.45975093561388	4.14257245225288	0.213606824020179	-1.8605749769433
1628	23	9.97759352176946	35.7	0.928931554098334	1	0	-3.09358109150668	3.02348340317285	0.711862603575417	-1.29032345509543
1630	23	6.04923129843677	35.7	0.880405235493751	1	0	-1.99809722911141	1.73842109735516	0.299500933508092	-0.768991211983696
1631	23	6.75402894816641	35.7	0.856312428414238	1	0	-2.02182716278025	1.96753979391263	0.401977606816901	-1.01826866005931
1632	23	6.22752909025216	35.7	0.832346354298942	1	0	-2.01871032780973	1.98907055279614	0.063942259055899	-0.697580934767494
1633	23	6.46323195772595	35.7	0.808518283070307	1	0	-1.75571278855881	2.06265745231022	-0.284802557933635	-0.973633694296694
1634	23	6.00255923178113	35.7	0.784840784292803	1	0	-1.5833220054417	1.67691224436897	0.0784171762441356	-1.15964580421514
1635	23	5.50727203427617	35.7	0.761327906624928	1	0	-1.49849385541118	1.66369213843024	0.0233503481854922	-0.939589111905196
1636	23	7.2730441189746	35.7	0.737995384950758	1	0	-2.10300667437105	2.16813368198825	0.211959542479532	-1.16002739914261
1638	23	11.216303425081	35.7	0.784840784292803	0	0	-3.61549302436117	3.30994494211254	-0.0771371634876159	-1.52593844070245
1639	23	9.59822479451988	35.7	0.808518283070307	0	0	-3.62145841294502	2.70047497810106	0.0762404893914023	-0.863860577831433
1641	23	10.4034951321882	35.7	0.856312428414238	0	0	-2.76504302440407	3.52747662664759	-0.185765774188954	-1.48081832544608
1642	23	10.9213447817449	35.7	0.880405235493751	0	0	-2.97476660042142	3.47821068064992	0.0240968063955125	-1.71919411198293
1643	23	9.36115830950546	35.7	0.904614649670838	0	0	-2.65898624564318	2.74936387020625	0.265119237112497	-1.56246938773593
1644	23	7.54457712687925	35.7	1.11885763331539	1	0	-1.90940103536079	2.68813177358139	-0.335806086062557	-0.96602953803984
1645	23	9.04959833293748	35.7	1.09374639617158	1	0	-2.09978781096613	3.45528185410026	-0.319801570074917	-1.0808416426349
1646	23	11.9545728555593	35.7	1.0686869685435	1	0	-2.85725122730993	4.60600451815218	-0.177869158916659	-1.40300437260981
1647	23	13.5449838800276	35.7	0.993858693195776	1	0	-3.69528246545837	4.86169723474469	-0.0364243957519655	-1.62605442584818
1648	23	12.4467731216524	35.7	0.969047619047619	1	0	-2.88277602910091	4.3129606274994	-0.402862855334234	-1.95282127831558
1650	23	11.0590212831646	35.7	0.919654992985113	1	0	-2.07176403122844	4.1583245319231	-0.382479372384753	-1.74573275866589
1653	23	8.27150297027946	35.7	0.846240183978279	1	0	-1.69841189506696	2.92653512256966	-0.371827574138055	-1.35189990640618
1654	23	8.10552561476145	35.7	0.821980490910607	1	0	-2.06302669525091	2.94343365760138	0.0668720367414346	-1.07850473347129
1655	23	7.76456342296227	35.7	0.79784289680479	1	0	-1.98270772607705	2.67296346283132	-0.210639395781154	-1.11359900050365
1656	23	8.5898364767299	35.7	0.77383882728398	1	0	-1.52508005708439	2.85993704500309	-0.396760593513623	-1.7079506134644
1657	23	8.71293886884656	35.7	0.749981103314476	1	0	-1.90053699018125	2.89763433745046	-0.383751031124593	-1.52311790308828
1658	23	8.76032206163339	35.7	0.726284146964203	1	0	-1.85071951832841	3.24997934832252	-0.159679847864149	-1.33466320949996
1659	23	7.94469761389931	35.7	0.702764221499934	1	0	-1.59059329275757	2.97520205540851	0.278951224709162	-1.33903832977852
1660	23	7.89716048958336	35.7	0.679439711818101	1	0	-1.55684995314227	3.13216418278465	-0.214283250541751	-1.04486434006582
1661	23	12.4731616480312	35.7	0.726284146964203	0	0	-3.59054843183487	4.23725021260897	0.450430335300567	-1.58283147197157
1662	23	11.1249036129397	35.7	0.749981103314476	0	0	-2.9689216894336	4.12914034706184	0.191123037924694	-1.28608346919464
1663	23	11.1483358805797	35.7	0.77383882728398	0	0	-2.92546957887716	3.72452624240169	-0.320316126898124	-1.64164204853426
1664	23	10.75880087256	35.7	0.79784289680479	0	0	-3.4458975476052	3.35126655243078	-0.153517007614442	-1.32561923755698
1665	23	11.1405180615661	35.7	0.821980490910607	0	0	-3.24129653319937	3.74041248972869	-0.21213355038405	-1.39396965234339
1666	23	12.2463238323042	35.7	0.846240183978279	0	0	-3.4446734160727	3.85602020992084	-0.459401236061595	-1.82327074061876
1667	23	6.62257057687047	35.7	1.16245595825187	1	0	-1.78809969139774	2.18969920589629	0.337045904431603	-0.985330949458159
1668	23	6.69592373536051	35.7	1.13710108003341	1	0	-1.60072287511325	2.43818960036687	0.111654011875331	-0.975919198823931
1670	23	13.1818567022767	35.7	1.0865102554267	1	0	-3.35875933453665	4.9643454986436	-0.183956515121396	-1.50512981103444
1671	23	12.4932870923127	35.7	0.985889678437647	1	0	-2.34568784644704	4.87831673887296	0.102135033213011	-1.97781111708554
1673	23	12.7916171497734	35.7	0.935920248748867	1	0	-1.96054444112645	5.06126985063386	-0.84798965044438	-1.80278654418578
1674	23	12.9988202682942	35.7	0.911037135429462	1	0	-2.1450349272814	5.10728111442118	-1.04787335082337	-1.64261163384486
1675	23	12.1237310133549	35.7	0.886229368917024	1	0	-2.13465995017028	4.65525614945372	-1.00293153740657	-1.56563873610072
1677	23	11.8096535016261	35.7	0.836866659025595	1	0	-2.45351584252939	4.60173943670954	-0.868353333071764	-1.26543208833837
1678	23	11.6557328129945	35.7	0.812327079104662	1	0	-2.29502034949557	4.7695472707405	-0.719786996486464	-1.11628283614761
1679	23	11.4927705634421	35.7	0.787893802482879	1	0	-2.30127219235593	4.34276762809531	-0.805756910676345	-1.48542459430596
1680	23	11.5021372720444	35.7	0.763577033848789	1	0	-2.28586534019309	4.31098908093343	-0.906774757857747	-1.47739535993926
1682	23	10.4828511794417	35.7	0.715340491053449	1	0	-2.34046972022196	3.95097488254631	-0.183911800620598	-1.4462314222057
1683	23	10.3327141591408	35.7	0.691448412413738	1	0	-2.17483836662043	3.9144385110003	0.165473571167323	-1.59396511769639
1684	23	9.68607681341612	35.7	0.667728745827627	1	0	-2.15156470285362	4.03612828371243	-0.116517730781184	-0.895718612536823
1685	23	12.4008454554283	35.7	0.644200536374939	1	0	-2.73552042244851	5.01542875142442	-0.727048952375953	-1.07110710334568
1686	23	9.75785101461587	35.7	0.667728745827627	0	0	-2.75127346752804	3.40258401450378	-0.0322637458160023	-1.19321304938224
1688	23	12.2797004681962	35.7	0.715340491053449	0	0	-3.26215629512794	4.57644971856178	0.186220790081714	-1.41049999727612
1689	23	11.1411044371235	35.7	0.739388268325829	0	0	-2.49265478943401	4.24206672371591	0.092490532381574	-1.56810194384986
1691	23	12.7557800776994	35.7	0.787893802482879	0	0	-3.24636768121419	4.61295935835507	-0.0786985326801755	-1.68385839483835
1692	23	13.9315182297344	35.7	0.812327079104662	0	0	-3.71037715756605	4.80445186250924	-0.280142556761134	-1.89553925129712
1694	23	7.01740904992545	35.7	1.15624352667183	1	0	-1.70981525477156	2.41492614200314	0.16046562875854	-1.12132737303235
1695	23	8.85281187242207	35.7	1.13074935521025	1	0	-2.06319590100985	3.3476541541306	0.170829300698096	-1.22159646708384
1696	23	12.7917124097195	35.7	1.10528774431477	1	0	-3.48371850917119	4.38459792510958	0.0545412430711364	-1.75040095707326
1697	23	14.28728592895	35.7	1.07986099718558	1	0	-4.09937004783331	4.74196951964572	0.14601809898836	-1.92509948108764
1698	23	13.2674659075815	35.7	1.05447163586272	1	0	-3.28884753307117	4.69331781727393	0.33577611704891	-1.972687347359
1699	23	12.9768211360306	35.7	0.729582243090597	1	0	-2.23599932074533	5.28992824942469	-0.817938527499684	-1.49278486329988
1700	23	13.6378869227513	35.7	0.705200153315233	1	0	-3.15951952947646	5.17910353192384	-0.280826755904933	-1.73919400429265
1701	23	12.6066861624219	35.7	0.680952380952381	1	0	-3.13701053057031	4.91931765417359	-0.143214096554777	-1.31253929551302
1702	23	11.8093803348019	35.7	0.65685380116109	1	0	-2.6734124096629	4.76553044110374	-0.344091637393443	-1.17486464221915
1703	23	12.1545757568899	35.7	0.632921455759716	1	0	-2.63948990327262	4.99394246295165	-0.404427482336952	-1.15360268341102
1704	23	14.3219170178826	35.7	0.609174937360681	1	0	-2.45276869371233	5.95445906540646	-0.587770883318002	-1.71779268246816
1705	23	10.5640336636208	35.7	0.609174937360681	0	0	-2.97577357283027	3.31241776314645	0.719754433049543	-1.5707674788855
1707	23	12.0276901217979	35.7	0.65685380116109	0	0	-2.92212697878532	4.57212657584573	-0.324407246059022	-1.39429409973872
1708	23	12.8776916538852	35.7	0.680952380952381	0	0	-3.28880434205554	4.97668816064553	-0.162488276676045	-1.31883339269809
1709	23	13.9747736718876	35.7	0.705200153315233	0	0	-3.67351541606946	5.15162503524778	-0.127134215501354	-1.63847099108303
1711	23	13.7266819191788	35.7	0.778698839145255	0	0	-3.4095505403887	5.03929987135222	-0.0648617699593104	-1.80921052654831
1712	23	6.50218610945717	35.7	1.22760436283655	1	0	-1.89488954558435	1.98295516684546	-0.0669015561035229	-0.995128011513536
1714	23	9.22080756704636	35.7	1.17624108238925	1	0	-2.14977217777094	3.05106444995707	-0.450450262809765	-1.52171801670467
1715	23	11.3339905077367	35.7	1.15059385238751	1	0	-2.63770341819075	4.04763388665752	-0.065065219100754	-1.73471308760272
1716	23	14.3453755900831	35.7	1.12497165497171	1	0	-3.58669850274467	4.96166003952843	0.094258946524965	-2.18073558698121
1717	23	13.1891519844374	35.7	1.0993762403808	1	0	-3.48674655382018	4.36784078066254	0.326415243624304	-2.03343530655027
1718	23	12.1935210904472	35.7	1.07380952380952	1	0	-2.27265010613252	4.42468693726791	-0.262108209319732	-2.14255223319094
1721	23	12.2579087259541	35.7	0.598382172603593	1	0	-2.53935632120714	4.84875532807159	-0.720804173467336	-1.33957949666827
1722	23	12.1728729465086	35.7	0.574401986176368	1	0	-2.77350906071506	4.81782433770893	-0.898916320952497	-1.01473200079043
1723	23	13.9307907602412	35.7	0.598382172603593	0	0	-3.93136545945097	5.05280510367098	0.0537166867098451	-1.51228643731132
1724	23	13.0503092760567	35.7	0.622540512209771	0	0	-3.44953296156068	5.03441748753535	-0.458907917213588	-1.13667110940711
1726	23	13.7949465495976	35.7	0.671314579989235	0	0	-3.50289212759756	5.50298508643553	-0.0663551739792252	-1.23938348061986
1727	23	12.4560701313666	35.7	0.745394019896832	0	0	-3.46035987701782	4.47196983825568	-0.150300932345414	-1.41902359430667
1728	23	7.95969739139962	35.7	1.27448357777677	1	0	-1.97296655115241	2.72617272882485	-0.0523487155437311	-1.23140313303715
1729	23	8.39465510089624	35.7	1.24865687477774	1	0	-2.17895168005824	2.88098881841496	-0.243482062973562	-1.18226153424949
1730	23	9.56816847633871	35.7	1.22284564599254	1	0	-2.79788327273672	3.00822239262278	-0.191809678059374	-1.37265402721466
1731	23	11.5939020395253	35.7	1.19705089240277	1	0	-3.02325472328089	3.93296463511032	-0.529377190848349	-1.61459128374015
1732	23	12.9476817697026	35.7	1.17127370249989	1	0	-3.41535948896283	4.21108900332983	-0.546930549244597	-1.95715071592959
1733	23	11.1094953659473	35.7	1.14551526197581	1	0	-2.56305723512554	3.87158611555803	0.287770608027444	-1.84676477344602
1734	23	10.4937365255248	35.7	1.11977686471786	1	0	-2.1546663360691	3.33892344180073	0.834994381835181	-2.14092411206965
1735	23	10.2228167676675	35.7	1.09405992531552	1	0	-1.65605449171306	3.48579517432547	0.434680156340083	-2.25143040893472
1736	23	14.3254277593904	35.7	0.712457979028999	1	0	-3.32125318972555	5.7661756059238	-0.529139227170083	-1.32191139465705
1737	23	12.9679187604565	35.7	0.613103328656742	1	0	-2.73996459231394	5.27350124241532	-0.505153013028881	-1.33233490199447
1738	23	12.305751870229	35.7	0.588557751420682	1	0	-2.40263615717841	5.19250154065775	-0.459400856893616	-1.16172027308175
1739	23	11.1989779476551	35.7	0.564160122652186	1	0	-2.88768869132542	4.22648782015268	-0.650474349189142	-1.0538935366476
1740	23	12.9482337455658	35.7	0.539930498592789	1	0	-3.0805294439525	5.16918545111243	-0.543876028019269	-1.15342956836436
1741	23	8.00334184120571	35.7	0.422308739196591	1	0	-1.7915835955354	2.80372299651466	-0.69190135198078	-1.08483174401029
1742	23	5.80269908728701	35.7	0.399780268445741	1	0	-1.90183463905965	1.97687008375074	-0.11963415944881	-0.489763536480163
1743	23	14.1089383484502	35.7	0.662572462130518	0	0	-3.83737855719279	5.25454388078083	-0.139611188626226	-1.47725810482245
1744	23	13.4900874074596	35.7	0.687468820154636	0	0	-3.88733294673303	4.52737472689135	-0.369957848608605	-1.70218056283406
1745	23	8.69750843776055	35.7	1.32229486833341	1	0	-1.61395640551042	3.33862629186639	-0.241286758150968	-1.33923931391974
1746	23	11.1852300761168	35.7	1.29636243217534	1	0	-2.50951190736436	4.30543763067461	-0.263421568004235	-1.41465603273706
1747	23	11.5853637489065	35.7	1.2704405827808	1	0	-2.72028220775598	4.20226508435002	-0.212717446602724	-1.6597150846271
1748	23	11.5323771125552	35.7	1.24452998167318	1	0	-3.30906085440364	4.16414373613291	-0.0148750328562692	-1.2121736429467
1749	23	11.8665815826301	35.7	1.21863134633762	1	0	-3.50159338249914	4.11961187547044	-0.0644764921463074	-1.3270046276747
1750	23	9.71184520956095	35.7	1.19274545622945	1	0	-2.61635537875078	3.5125528939194	-0.0444144224503253	-1.16411471291874
1751	23	7.61756812644866	35.7	1.16687315956857	1	0	-1.84450805417878	2.3851098488993	-0.321454339120643	-1.343823411211
1752	23	14.1986926933879	35.7	0.883516217751252	1	0	-2.5988080003058	5.84891373367849	-0.938471330372002	-1.40194599549742
1754	23	11.666363462024	35.7	0.781337013294949	1	0	-2.96311070166859	4.54170777371132	-0.118983238993008	-1.17705281327639
1755	23	11.560882318212	35.7	0.755902698029905	1	0	-2.80902674802091	4.58357062002986	-0.0616343028180692	-1.19721656713384
1756	23	10.8587083046234	35.7	0.730521821384738	1	0	-2.91570444285546	4.20072147042435	0.124226983189738	-1.03401848732819
1757	23	10.6859805598241	35.7	0.705200153315233	1	0	-2.87623280642412	3.90358929792151	0.115470377310555	-1.26891335103081
1758	23	12.8024993992507	35.7	0.679944308777233	1	0	-3.32086787425663	4.54411576012354	-0.640328923222451	-1.57214183593271
1759	23	13.9121156961502	35.7	0.654761904761905	1	0	-3.17844815592931	5.67997778414565	-0.399975592240569	-1.26642765983251
1761	23	10.6282513576793	35.7	0.433529521261227	1	0	-2.80034146759573	3.88718375966985	-0.539894798467883	-1.13911047420521
1762	23	7.4457837568021	35.7	0.409945795874961	1	0	-1.69928645713749	2.81246607428496	-0.403985807905808	-0.882749340583968
1763	23	7.18720920817388	35.7	0.386697746815637	1	0	-1.3007302685116	2.77830218775423	-0.155633018660068	-1.12726774112809
1764	23	7.4116942653832	35.7	0.363849723533209	1	0	-1.89847813337502	2.44756039201582	-0.175596046133185	-1.15841411815619
1765	23	7.78505593701817	35.7	0.34148203074871	1	0	-2.41952862043693	2.57796088711685	0.225644632983906	-0.881235736703546
1768	23	11.7532287014462	35.7	1.37094072010787	1	0	-3.28980329712625	3.61787569533307	0.0919794187612285	-1.88421460104036
1769	23	14.2660958454402	35.7	1.34492621753472	1	0	-4.02521553026797	4.63648857053844	-0.224678044692713	-2.03533547191355
1770	23	14.4022217312309	35.7	1.29291852875402	1	0	-3.29559108004693	5.39517843451891	-0.0464071224297419	-2.01787408309441
1773	23	7.15384283046127	35.7	1.21496712906834	1	0	-2.14027948795044	2.43919993340723	-0.0595891473897132	-0.816267651951837
1774	23	11.9623406549678	35.7	0.904235435799775	1	0	-2.53253513279287	4.84461951756289	-0.339104244090804	-1.31878789600702
1775	23	10.9476523547081	35.7	0.878455276874917	1	0	-2.77321793566469	4.16403067105263	-0.20553602765622	-1.20115326905569
1776	23	11.4651615005226	35.7	0.622540512209771	1	0	-3.13927910017648	4.36083485453045	0.16063314496083	-1.12635711236644
1777	23	13.8473509734642	35.7	0.597234746480501	1	0	-3.53704690030967	5.23990023945085	-0.439456943018123	-1.46615524817488
1778	23	12.2227853521388	35.7	0.42312009198914	1	0	-2.48816311035641	4.78326469169332	-0.40976199517004	-1.59753356714283
1779	23	9.49712671281087	35.7	0.398921448402395	1	0	-1.8567025158087	3.88582448569274	-0.22770082691945	-1.13948014315787
1780	23	8.42058521289337	35.7	0.374990551657238	1	0	-1.13130060459779	3.57759584859909	-0.32585418045222	-1.14193034626626
1781	23	6.55553890278907	35.7	0.328165726065615	1	0	-1.15628803717831	2.75564444874349	-0.42412750341386	-0.599795317099514
1782	23	6.78843888409173	35.7	0.305430813539516	1	0	-1.38064898230839	2.60614196543865	-0.345387541931628	-0.888277680226702
1783	23	10.7742675529398	35.7	0.374990551657238	0	0	-3.50953231152959	3.47374565819762	0.86047104189903	-1.02417582280366
1784	23	13.3714196783882	35.7	0.398921448402395	0	0	-3.30495647310973	4.88424957340593	-0.47234222380998	-1.68704378499244
1785	23	14.4338289859342	35.7	0.597234746480501	0	0	-4.2919806314143	5.11211314745501	0.071154547910102	-1.4904267221698
1786	23	6.27489398952608	35.7	1.44641632367928	1	0	-1.73433432437275	1.99715537446582	0.286837909882361	-0.96199429625398
1787	23	8.98081174307841	35.7	1.42033538564304	1	0	-2.34921769600236	3.17823970615401	0.134675178759703	-1.22719905799356
1788	23	11.116864104636	35.7	1.39425855425017	1	0	-2.71675463368242	3.96486019206187	0.44610728940799	-1.66428736112695
1789	23	12.9877940080297	35.7	1.36818606431142	1	0	-3.81927883785561	4.40920396625184	-0.421498357592905	-1.51156457141332
1790	23	12.1595468326759	35.7	1.34211816884294	1	0	-3.82402065947128	4.31938209414717	0.31596686176908	-1.02483880985236
1792	23	9.87340548474766	35.7	1.28999727539307	1	0	-2.60729897018136	3.74869871751637	0.142698652028201	-1.07283554838228
1793	23	8.02878381663005	35.7	1.26394489173476	1	0	-1.7502653437281	2.54093084906812	0.31381845436711	-1.6002667190199
1794	23	7.34302842847727	35.7	1.23789833599106	1	0	-0.899376682132106	2.09182935772073	0.200802917313739	-2.05626904990113
1795	23	11.5522470670918	35.7	0.925973165839527	1	0	-2.55574101933183	4.63381902643038	-0.530783709522129	-1.13697773724569
1796	23	11.3643419433787	35.7	0.565374677605124	1	0	-3.32957425919483	3.93432246824344	-0.191290193117195	-1.28609532251832
1797	23	11.7626243175764	35.7	0.539930498592789	1	0	-3.56615564851862	3.94247553744994	-0.341089976853383	-1.33679375117642
1798	23	11.0870296840428	35.7	0.514561213686366	1	0	-3.28462849840565	3.56167560476537	0.293944806716036	-1.50307977758412
1799	23	10.3488710999018	35.7	0.48927847289277	1	0	-2.97268830551773	3.59383713354289	0.434664122289151	-1.24709375411693
1800	23	10.0133765614342	35.7	0.464096420508007	1	0	-2.16746711899616	3.82152460906158	-0.0378188665147628	-1.42612575794678
1803	23	10.7157969384815	35.7	0.389349419572628	1	0	-2.01800982568218	4.39516043078559	-0.73605788803112	-1.02322316877931
1804	23	9.68015285806727	35.7	0.364791121545298	1	0	-1.83186699640454	3.76457216218577	-0.807257825652902	-1.10121749811884
1805	23	8.79159392804299	35.7	0.34047619047619	1	0	-1.42725733153186	3.56969447500901	-0.912719811681337	-0.764021122233684
1807	23	8.29750887233119	35.7	0.269647456073469	1	0	-2.43361974592373	2.63012279819076	-0.453589657564021	-1.11445689845093
1808	23	8.76933732712658	35.7	0.24708045822053	1	0	-2.90956993014306	2.38035557809235	0.28595651531959	-1.24377032626704
1809	23	7.59532199881561	35.7	0.316460727879858	0	0	-2.65474301265724	2.314421884604	0.640689873879209	-0.601518435961165
1810	23	9.95117649435858	35.7	0.34047619047619	0	0	-2.23756910461683	3.92712317253123	-0.559363146044576	-0.981246880144825
1811	23	13.0813512621048	35.7	0.364791121545298	0	0	-2.49389603352999	5.30034851503785	-0.727987145294641	-1.44545893293438
1812	23	6.73967727337146	35.7	1.49652848475027	1	0	-2.16043031136871	1.79806325525533	0.102996147063977	-1.06639116384748
1813	23	9.21613043700489	35.7	1.47040340308381	1	0	-2.78524998222417	2.66706053186837	0.746228597553725	-1.32170111133603
1814	23	9.33959139390106	35.7	1.444280690177	1	0	-2.43613861045792	3.04592064720768	0.451782156872142	-1.49385152675988
1816	23	9.28928008684801	35.7	1.39204290404859	1	0	-2.38270976514674	3.49767847697888	-0.440203558032165	-0.939713612937496
1817	23	6.73471845905766	35.7	1.36592812299484	1	0	-1.9416187328023	2.45897813141679	-0.542445006249724	-0.498535446975865
1818	23	5.31702670162673	35.7	1.33981629701634	1	0	-1.68009291675166	1.7800658835835	-0.231067849091016	-0.531080836544155
1819	23	6.8231885041114	35.7	1.31370760232218	1	0	-1.97749030258495	2.19037468910987	-0.671099205257683	-0.801783924880023
1820	23	7.89738776943113	35.7	1.28760222939143	1	0	-1.9016038603238	2.89034755541982	-0.55082024826401	-0.911843327476775
1821	23	9.64636264459187	35.7	1.26150038444491	1	0	-1.98161897788656	2.89383243474215	-0.432720536240507	-2.01846928741875
1822	23	14.0966822147716	35.7	0.974693974881964	1	0	-2.32946435167976	5.82119756476651	-0.837530645071409	-1.62465090693112
1823	23	8.31790400648147	35.7	0.534182996662101	1	0	-2.81517680361657	2.46760170750949	-0.117377506793037	-1.00053509116108
1824	23	7.79044372302371	35.7	0.508527062448628	1	0	-2.14511993760233	2.63976841824983	-0.0145002437772844	-1.0696257882451
1825	23	8.53466517654873	35.7	0.482928519191532	1	0	-2.45797539548913	2.88916537038086	0.18422920673532	-1.0937250673614
1826	23	9.3631717016976	35.7	0.457397002767388	1	0	-2.25493258970873	3.58288272951085	-0.331492873690012	-1.04354498194458
1827	23	11.7522214982421	35.7	0.431944398874231	1	0	-2.73577069250145	4.5839980642331	-0.95237527324282	-0.975672750107489
1828	23	10.7491169137713	35.7	0.406585527759191	1	0	-2.27156851909601	4.46141911550176	-0.42733371745176	-0.965994606413538
1829	23	10.3677075836145	35.7	0.381339089438503	1	0	-2.05962942330077	4.32156086295842	-0.329238986806209	-1.0658074119766
1830	23	10.3316625784271	35.7	0.3562289895145	1	0	-2.53515834347996	4.13298919287585	-0.337880966129931	-0.884594149625178
1832	23	9.79636027389505	35.7	0.306551664328371	1	0	-2.03595287284662	4.07650813179932	-0.376152321019997	-0.901954739155853
1833	23	9.68290434058837	35.7	0.282080061326093	1	0	-2.65576252933457	3.61340485332992	-0.198762831389099	-0.958665423291737
1834	23	10.4942494381001	35.7	0.257946275761327	1	0	-3.11965980316428	3.68166872891353	0.385960317192296	-1.12960407054103
1835	23	12.4884537143728	35.7	0.234254740499978	1	0	-3.98457500298943	3.91471319212324	0.936304231103018	-1.38862181982441
1837	23	7.97541671062895	35.7	0.257946275761327	0	0	-2.98198025803946	2.3449306016608	0.867081093614554	-0.310670064728
1838	23	9.27859833963932	35.7	0.282080061326093	0	0	-2.10119653212295	3.6151301854001	-0.492932026451701	-0.981456381222885
1839	23	11.5943125929877	35.7	0.306551664328371	0	0	-1.95436118187075	4.73080085849115	-1.11511056913466	-1.01671943931005
1841	23	10.993809757874	35.7	0.508527062448628	0	0	-3.38233813536933	3.40301186538854	0.393098185407406	-1.47334490593084
1842	23	5.92383780006713	35.7	1.54723438443011	1	0	-1.94030506797204	1.80229542181323	0.221262244923853	-0.705290131230397
1843	23	9.39418565769945	35.7	1.5210782814576	1	0	-2.96399840224761	2.77759336265067	0.0673606900955927	-1.3241333112122
1844	23	9.87621898078014	35.7	1.49492338210604	1	0	-2.86823248597231	3.3364134827269	-0.18220579274001	-1.22102131660912
1846	23	7.06921302146601	35.7	1.442617456125	1	0	-1.52188763383342	2.75559425513512	0.470038278097881	-1.03497059593048
1848	23	6.42016130290511	35.7	1.39031717942721	1	0	-1.58142315642493	2.01030535916596	-0.604344111867069	-0.998471378565931
1849	23	5.65979736834518	35.7	1.36416936261104	1	0	-1.22673519603803	2.08505770114042	-0.592405082897465	-0.603390844471194
1850	23	8.07260894671363	35.7	1.31187883476238	1	0	-1.05868817387746	3.06188704862181	-1.16319758323501	-0.812288407983037
1854	23	13.5980435469318	35.7	1.02444609224613	1	0	-2.14428962385268	5.73138111063165	-0.580596123644619	-1.64327831519428
1857	23	11.1353158919643	35.7	0.426350063231183	1	0	-3.08993398813591	4.18942531375328	-0.379871509732377	-0.979034218958631
1859	23	13.0050368488421	35.7	0.374990551657238	1	0	-3.46666511482532	5.35397652551487	-0.186615392231038	-0.621650521612311
1860	23	13.9329284859772	35.7	0.349424535012833	1	0	-4.58608913341857	4.76137082158541	-0.472651056797134	-1.11227025606435
1861	23	13.589128988805	35.7	0.323958299155673	1	0	-3.65400352896982	5.29029080786067	-0.345463498636871	-1.10363697413525
1864	23	12.1409403879382	35.7	0.248464673298944	1	0	-3.43113489224551	4.26618220412329	-0.334808349020208	-1.39189110517244
1866	23	12.9465207182096	35.7	0.199460724201198	1	0	-4.1320348820554	3.91316671316549	-0.0157997717317598	-1.71645741679727
1867	23	11.799203153238	35.7	0.175691055374984	1	0	-3.77568400733567	3.51592861715989	0.433006915654207	-1.55315594233495
1868	23	12.1866974083677	35.7	0.152715406769758	1	0	-4.44441506173498	3.03295091115211	0.475203642840302	-1.51374985118326
1869	23	6.41345580333738	35.7	0.223771526663078	0	0	-2.04932199224926	2.13586988777649	0.353402191594253	-0.634612626451144
1870	23	12.3112038547785	35.7	0.273436599042895	0	0	-1.87670267655598	4.82120738443178	-1.55803156738872	-1.11562792253109
1871	23	13.4048684374784	35.7	0.452117717899888	0	0	-4.18186964464932	4.41246360949251	0.160562652659032	-1.53654993638841
1872	23	7.58638985932183	35.7	1.59847752110798	1	0	-2.6893933697274	1.90135190151639	-0.187517927133029	-1.10619579880431
1873	23	9.08978431909779	35.7	1.57230134493181	1	0	-3.08031108894756	1.91318459863	0.437712723391926	-1.57000279218084
1874	23	10.4023481371211	35.7	1.54612565309143	1	0	-3.19904683007253	2.97340230835349	-0.401967557286773	-1.60444075608955
1876	23	8.65396764885963	35.7	1.49377582426277	1	0	-3.14342382593732	2.93379918929929	0.0710408773864302	-0.23901983792544
1877	23	5.77313510182633	35.7	1.46760174273658	1	0	-2.04977035446445	1.89913580973419	0.0964964477254389	-0.365628911418069
1878	23	5.2616147147431	35.7	1.44142825679988	1	0	-0.896671730922393	2.06667602210907	0.410946397038389	-0.94096913152093
1879	23	7.31196209791008	35.7	1.38908320636131	1	0	-0.870237970429551	2.5800249704846	-0.801834399689811	-1.30118914574017
1880	23	8.64971126492073	35.7	1.36291171565557	1	0	-0.937714240643809	3.49299205687762	-1.06226695229423	-0.864817441746454
1881	23	14.3815137140003	35.7	1.15357081429047	1	0	-2.24109346376037	5.74773064306367	-1.04002304291796	-1.86724298483027
1882	23	13.4333504392595	35.7	1.12740797976352	1	0	-2.33065192124105	5.35903420040705	-0.606738285176206	-1.84183524397898
1883	23	12.5244311804225	35.7	1.10124645932341	1	0	-1.97284056863709	5.14882980974503	-0.442146033176596	-1.74436139567159
1884	23	10.5580188377555	35.7	0.422308739196591	1	0	-3.4287502426817	3.72320190508967	0.204515164752958	-0.787778029703281
1885	23	11.3649255030371	35.7	0.396333822511041	1	0	-3.74709181904099	3.75433407861252	0.553053023031713	-1.03481805559928
1886	23	11.6163495652486	35.7	0.370389266335811	1	0	-3.710641581225	4.02161360367824	0.4967817566598	-1.01899189405984
1887	23	13.0196270960029	35.7	0.344481930518155	1	0	-4.06267786871681	4.5750786825946	0.351268244312867	-1.19178295765733
1888	23	14.2529328877362	35.7	0.318620894444192	1	0	-4.19518252598353	4.96206799847693	-0.104979917396952	-1.58571423933914
1889	23	14.2031117359209	35.7	0.292818425624973	1	0	-3.90567101180189	5.2418029873263	-0.163291242040754	-1.49783865616796
1890	23	13.7823009889333	35.7	0.267091498331051	1	0	-3.87411981648367	4.59469994427478	-0.643085694212064	-1.78664162092191
1891	23	12.3859814249765	35.7	0.241464259595766	1	0	-3.34089037531187	4.60360955970681	-0.230836827098265	-1.30626066854929
1892	23	13.3662161154335	35.7	0.215972199437116	1	0	-3.57808186269185	4.82080781006309	-0.385645213131244	-1.56152403899195
1893	23	13.5043467430851	35.7	0.190669544719252	1	0	-4.34891815338078	4.40182999259296	0.1469000968914	-1.45558794125695
1894	23	12.7033662227383	35.7	0.165643115532629	1	0	-4.32189411110205	3.83575317121939	0.206093234433792	-1.41521645103887
1895	23	11.5056690375036	35.7	0.141040030663047	1	0	-3.9948671256779	2.91175654809933	0.6082054400208	-1.54741391471084
1896	23	9.23911832441729	35.7	0.117127370249989	1	0	-3.4256288235704	2.27435184899074	0.283025977913702	-1.13262545964055
1897	23	6.35342115395504	35.7	0.165643115532629	0	0	-2.02087283503882	1.69266961665709	0.34108184863275	-0.970730211952785
1898	23	6.08168934022919	35.7	0.190669544719252	0	0	-1.16238223917744	2.53953613911934	-0.162369700615757	-0.674167254655391
1899	23	9.12269475015225	35.7	1.6240207235924	1	0	-3.22104330282456	2.80602793488695	-0.0300862619889212	-0.855735263364356
1900	23	10.6311134480452	35.7	1.59783370923206	1	0	-3.7414759733966	2.80469745127563	0.125029659249601	-1.41277025976612
1901	23	10.8940264727705	35.7	1.5716468102424	1	0	-3.58665549728044	3.41886444378896	-0.569565487988093	-1.18750609266392
1902	23	12.0153262307638	35.7	1.54546003248811	1	0	-3.85299258168666	3.56848739226093	-0.493591632912904	-1.6113267191494
1905	23	12.7326683575944	35.7	1.23123097151405	1	0	-1.70857845192687	5.35255802973014	-0.623256848970364	-1.7098896598201
1906	23	11.8171860980376	35.7	1.20504655022477	1	0	-1.97827585767531	4.72582045497372	-0.492834730469289	-1.6790967458568
1907	23	10.287840558871	35.7	1.17886239794472	1	0	-1.83142637539522	4.00648027351773	-0.469238972193884	-1.48874294333123
1908	23	9.68977947430746	35.7	1.15267853300628	1	0	-1.92141858827457	3.64381567138285	-0.437518492700597	-1.41299957493839
1910	23	11.6094547121386	35.7	0.34148203074871	1	0	-3.89948528625126	3.06249974853199	0.739853213787036	-1.56030183317797
1911	23	12.0480671272135	35.7	0.315375096111227	1	0	-3.90716130978944	3.61686688787817	0.558651777941088	-1.49157253137872
1912	23	12.9292438425392	35.7	0.289283264735857	1	0	-4.01205440037499	4.33000296128313	0.152122585330034	-1.43122477152562
1913	23	13.2881810898224	35.7	0.263211028172214	1	0	-4.11336295383839	4.75033774606144	-0.124276793756026	-1.1288339731506
1914	23	14.0388816622029	35.7	0.23716484885598	1	0	-4.08051518465257	5.08603725819129	-0.552601486599797	-1.28896784176134
1915	23	13.1708505545408	35.7	0.211154369598295	1	0	-3.92345076665014	4.89968273323147	-0.351725007756802	-0.985624614328579
1916	23	12.5476151906067	35.7	0.185194633167905	1	0	-3.45697510729771	4.46587448079977	-0.304828255483758	-1.46298830840076
1917	23	12.1398379678198	35.7	0.159310447222096	1	0	-3.53179581340511	4.40385860007511	0.259219591804297	-1.23393152885753
1919	23	8.71217420556378	35.7	0.107986099718558	1	0	-2.88723163779171	2.33705618174143	0.286050426850465	-1.25902056953606
1920	23	8.48790739474383	35.7	0.0828215577663147	1	0	-2.68996876949887	2.10276490342827	0.695441823269328	-1.32739265068762
1921	23	4.33131011956095	35.7	0.107986099718558	0	0	-1.39025944482247	1.368181379278	0.216062867330696	-0.4918009412212
1922	23	5.29990176984178	35.7	0.133545749165525	0	0	-1.30530323239331	1.76849537045422	0.135277005305555	-0.880833015616727
1923	23	6.71512137373259	35.7	0.159310447222096	0	0	-1.22247221773937	2.66384096629597	-0.172341313835321	-0.965408343778478
1925	23	10.3669650028619	35.7	1.65	1	0	-3.08086797173986	3.83526626166419	-0.351037553153151	-0.794583575555668
1926	23	10.2977452914103	35.7	1.62380952380952	1	0	-3.3744189963667	3.49863131226136	-0.633149114875474	-0.80819822475854
1927	23	11.4559703808089	35.7	1.59761904761905	1	0	-3.15789484479342	3.52378956318935	-0.554891836629571	-1.79889585033843
1928	23	9.66787030579408	35.7	1.57142857142857	1	0	-1.68282407571716	4.00013650535889	-0.77866409056295	-0.868866021182829
1929	23	10.6871124257505	35.7	1.5452380952381	1	0	-2.0604055071623	4.1392739144514	-0.733969162795928	-1.32217447414961
1931	23	13.9119394077671	35.7	1.38809523809524	1	0	-1.73979033718781	5.37183490100448	-1.69526590242647	-1.68147985663215
1932	23	11.9896389734531	35.7	1.30952380952381	1	0	-1.41104214813566	5.10259219121413	-0.971165726599323	-1.29644559871714
1935	23	7.8082235621644	35.7	1.23095238095238	1	0	-1.65470391656147	2.91605748880312	0.10368704628027	-1.22980726042828
1936	23	10.4602331136979	35.7	0.34047619047619	1	0	-3.51246849044133	2.53439792711038	0.81038000215834	-1.50018677162325
1938	23	10.0272447140419	35.7	0.288095238095238	1	0	-3.40552442829746	3.10254291670629	0.322066985622906	-1.0298387568918
1939	23	10.9354384624583	35.7	0.261904761904762	1	0	-3.68177624791296	3.41286557542439	-0.00551019393511791	-1.16889430640845
1940	23	12.8601592351932	35.7	0.235714285714286	1	0	-4.03093634903715	4.44284497549728	-0.286501663647321	-1.20502264728891
1941	23	13.494321088167	35.7	0.20952380952381	1	0	-3.94900506344488	5.04154492351112	-0.274528449007464	-1.07959395756889
1942	23	12.8006640913685	35.7	0.183333333333333	1	0	-3.62148312837292	4.56148065530133	-0.35091186498406	-1.39550281325208
1943	23	12.5180899084926	35.7	0.157142857142857	1	0	-3.7356466507877	4.00243888578725	0.0256810210675855	-1.6947773041771
1944	23	11.2063250024601	35.7	0.130952380952381	1	0	-3.73905627950787	3.23062531096914	0.256993088847144	-1.44280631485745
1945	23	9.20846575314323	35.7	0.104761904761905	1	0	-2.92360794138026	2.67750570063951	-0.0836366226206819	-1.32448694707483
1946	23	8.36411750251131	35.7	0.0785714285714286	1	0	-2.74812477422037	2.42048055366124	-0.0285678143445925	-1.13181219901233
1947	23	8.02205394397457	35.7	0.0523809523809524	1	0	-2.94889636939387	2.09211105517327	0.303839061316543	-0.89819040607651
1948	23	9.24264740900273	35.7	0.0261904761904762	1	0	-3.5191536662065	2.25887183291821	3.69493600877562e-05	-1.12848254636364
1950	23	4.29888607565029	35.7	0.104761904761905	0	0	-0.840536908066728	1.62142394629115	-0.323330194779125	-0.558964167140967
1951	23	12.9169843735031	35.7	0.20952380952381	0	0	-2.5443347983558	4.99735835496377	-1.21320778639227	-1.33162333597174
1953	23	9.98567633706125	35.7	1.6240207235924	1	0	-1.90166207228607	3.63824714115326	-0.92416883805623	-1.36671045296317
1955	23	10.9074649894783	35.7	1.54546003248811	1	0	-1.12979199590928	4.17980641694325	-1.2727229542863	-1.55736244437811
1956	23	11.2376034849782	35.7	1.46690049156519	1	0	-1.65524133004765	4.51173163144062	-0.73040793485307	-1.55593725581786
1957	23	10.3441027617673	35.7	1.38834229607318	1	0	-1.32344009749837	4.18993392199713	-0.976174751548996	-1.24474144085695
1958	23	8.57899883998819	35.7	1.36215657012766	1	0	-0.945831126511653	3.22858254287471	-0.66647565740249	-1.55065740914138
1959	23	8.00233111716457	35.7	1.33597103041357	1	0	-1.38015849065023	3.2397118236419	-0.326792480758466	-1.06609080087895
1960	23	7.93835288180684	35.7	1.30978568810047	1	0	-1.32869721457679	3.01614378997402	-0.464769731708737	-1.22991575225669
1961	23	7.34744141970729	35.7	1.28360055526925	1	0	-1.65308130041247	2.35533290736823	-0.201645695193312	-1.35867175905329
1962	23	8.50037695843179	35.7	0.289283264735857	1	0	-3.1701498906523	2.14900305290677	0.487637141502325	-0.885413479366033
1963	23	8.87538094376585	35.7	0.263211028172214	1	0	-3.13738363810915	2.42562260007242	0.327783827298774	-1.04481690847587
1964	23	9.04033274010266	35.7	0.23716484885598	1	0	-3.08009957415861	2.74627980663761	0.00121606732716266	-1.0015324093645
1965	23	10.702696248965	35.7	0.211154369598295	1	0	-3.2549663713858	3.54401122990109	-0.257070056778756	-1.25959803433852
1966	23	11.7497417177477	35.7	0.185194633167905	1	0	-3.40873369044295	3.98550785095093	-0.34177034978105	-1.41791714194651
1967	23	11.7903212432823	35.7	0.159310447222096	1	0	-3.69405453181853	3.87995136794985	-0.446493648468959	-1.29174311473053
1971	23	7.95953595508287	35.7	0.0585636851249945	1	0	-2.61197079590789	2.51345511511427	0.317278210217123	-0.859580788563197
1973	23	9.24632680805645	35.7	0.0261904761904762	0	0	-3.77755700551141	1.9065347549654	0.474526965501306	-0.89387839847578
1974	23	4.85714780891851	35.7	0.0585636851249945	0	0	-1.86068267122822	0.927270352021119	0.188269149310741	-0.710714941990952
1976	23	12.9071738710175	35.7	0.185194633167905	0	0	-2.93979734988302	4.92539328566817	-1.09210148820074	-1.24173093785064
1977	23	13.6539814652896	35.7	0.289283264735857	0	0	-4.54555511353504	4.44950101394467	-0.708909335058814	-1.26218906476557
1978	23	10.5453182778867	35.7	1.46760174273658	1	0	-1.67406428574772	3.75995695579044	-0.750413219762989	-1.86942977313986
1979	23	7.26125482518781	35.7	1.38908320636131	1	0	-1.42250643868153	2.54950979686694	-0.0197256389130414	-1.33964609710266
1980	23	6.60019281949256	35.7	1.36291171565557	1	0	-1.18793183879767	2.3313467521794	-0.409390188904973	-1.13885759497717
1982	23	8.06667391634167	35.7	0.241464259595766	1	0	-2.66688186025134	2.31840019809041	0.426047546773044	-1.01569943810332
1983	23	8.7516668896216	35.7	0.215972199437116	1	0	-2.63250791396234	2.73675344445826	0.145578320301595	-1.21813002774178
1984	23	8.85021688307435	35.7	0.190669544719252	1	0	-2.74051570958223	2.69798615432752	0.0976721191334412	-1.2238096976008
1985	23	10.0837867410639	35.7	0.165643115532629	1	0	-3.20993522112935	3.10725270963324	-0.118701072848423	-1.29173079201782
1986	23	10.6414703410505	35.7	0.141040030663047	1	0	-3.00253681389756	3.9122165498945	-0.202158680716936	-1.05025372336987
1987	23	9.79745645148937	35.7	0.117127370249989	1	0	-2.4971813910049	3.63890315450671	-0.434628120346364	-1.07702834090434
1990	23	10.6101456554901	35.7	0.0585636851249945	1	0	-3.49833885743514	3.45822228970504	0.268425415291691	-1.0472352617244
1991	23	8.89042629520212	35.7	0.0523809523809524	0	0	-3.36783911429657	2.09391817364008	0.52444795572843	-0.972855255453814
1992	23	6.16150650375603	35.7	0.0585636851249945	0	0	-1.81759551955014	1.44497428324228	0.793645248688293	-0.996142458252274
1993	23	4.46711345360826	35.7	0.0740778532671621	0	0	-1.24989963243539	1.23594105890658	-0.0816483891317148	-0.81857791725342
1994	23	11.4569525254324	35.7	0.165643115532629	0	0	-2.9669708998011	4.2180550097695	-0.948648364438855	-1.05757538308948
1995	23	11.3138040861725	35.7	0.267091498331051	0	0	-3.7380310445944	3.52054140199588	-0.184798591015614	-1.29138860380907
1997	23	6.79338210023764	35.7	1.46876975067533	1	0	-0.927314374964363	2.53644505911756	-0.566086509604513	-1.12143584899828
1999	23	6.38710866921551	35.7	1.41646657250371	1	0	-1.1894706658999	2.34363922199969	-0.430192193086687	-0.971501712198139
2004	23	10.8569905603806	35.7	0.130952380952381	1	0	-3.09657912235524	3.7119002715118	-0.708574520217917	-1.21344942850527
2005	23	9.64668642692645	35.7	0.111116779900743	1	0	-3.16110411262785	3.25858334463141	-0.134886793646437	-0.854293999928289
2006	23	9.28933076888649	35.7	0.0944311048335807	1	0	-3.05584928195168	3.26656983758023	0.287381159593225	-0.649076172008567
2007	23	9.98444779557524	35.7	0.0828215577663147	1	0	-3.33784824969247	3.40065709773825	0.123210192270308	-0.776224854592006
2008	23	9.86074308394957	35.7	0.0785714285714286	0	0	-3.40504312120653	3.14561863499438	0.281835329632386	-0.85957316858258
2009	23	7.10972546687763	35.7	0.0828215577663147	0	0	-2.10748015840142	2.48851771337956	-0.0304489290945005	-0.765705083405812
2010	23	5.4296216708136	35.7	0.0944311048335807	0	0	-1.29019775282231	2.00260162580055	-0.536941669308737	-0.523824647038799
2011	23	10.3669324087506	35.7	0.152715406769758	0	0	-2.70508668930423	3.90806956470424	-0.620390738439424	-0.946143579507783
2013	23	12.716192483497	35.7	0.223771526663078	0	0	-3.94899514677527	4.42978244128483	-0.537502027963507	-1.13581433065291
2014	23	10.1891398155019	35.7	0.248464673298944	0	0	-3.66523655619034	3.02268213498099	-0.310087143157746	-1.01162382007131
2019	23	8.2197447664654	35.7	0.167700872885146	1	0	-2.80074460846142	2.23736093314455	0.0534340017914925	-1.13079070938571
2020	23	11.5972390327141	35.7	0.148155706534324	1	0	-3.32741849618742	3.70953801626199	-0.951431590168637	-1.47913216645611
2021	23	9.60074925741469	35.7	0.130952380952381	1	0	-2.99547811380308	3.38276435241939	-0.408805198558539	-0.794391995551956
2022	23	9.83334895421186	35.7	0.117127370249989	1	0	-3.12088162642988	3.28103408974683	-0.113237441073408	-1.02393563420596
2023	23	10.2506453156553	35.7	0.107986099718558	1	0	-3.83367414742995	3.24889490880863	0.117769021652199	-0.501116605992367
2024	23	10.5240313995938	35.7	0.104761904761905	0	0	-3.92508426335702	2.9475155696795	0.282201520973478	-0.968152173034848
2025	23	7.65323638925474	35.7	0.107986099718558	0	0	-2.74517878303044	2.10505422501991	-0.13848492903476	-0.924463506479886
2026	23	6.58491536265673	35.7	0.117127370249989	0	0	-1.99994395815257	2.05014845719217	-0.688779466069779	-0.760137061886218
2027	23	6.53153795702427	35.7	0.130952380952381	0	0	-1.6515837311775	2.37266067846591	-0.689258319973663	-0.579312983290036
2028	23	8.91202974672237	35.7	0.148155706534324	0	0	-2.32059632386363	3.52552541282358	-0.559869217524011	-0.557534776231085
2029	23	12.305349911626	35.7	0.167700872885146	0	0	-3.74095568201287	3.88203892473497	-0.662251454944232	-1.5726879896387
2031	23	11.1844102904104	35.7	0.211154369598295	0	0	-3.60766545306974	3.51624943338215	-0.431976194462041	-1.30127091304533
2032	23	7.91247937942209	35.7	0.234254740499978	0	0	-2.86728922071138	2.37967769269622	-0.157328841483335	-0.724247602601493
2034	23	4.28300050232379	35.7	1.52468167005816	1	0	-1.0600147018976	1.54579357724745	-0.402030364400701	-0.441898675502475
2035	23	7.97610412094609	35.7	0.185194633167905	1	0	-3.06954710061951	1.87663043027663	0.420978187753665	-0.839339418017168
2036	23	8.93161064475292	35.7	0.167700872885146	1	0	-3.26991063682116	2.55163407456883	0.110388204869876	-0.880781064658672
2037	23	10.1612592550476	35.7	0.152715406769758	1	0	-3.56149295984987	3.2286150446721	-0.182774663521612	-0.874319464533641
2038	23	10.1133869401727	35.7	0.141040030663047	1	0	-3.46007447958878	3.15897319238623	-0.0341093263223595	-1.02168496808735
2040	23	10.0260212897671	35.7	0.130952380952381	0	0	-4.08547402491844	2.62200296220414	-0.0326060803960044	-0.705890887804622
2041	23	7.73838247245874	35.7	0.133545749165525	0	0	-2.22121098880086	2.4188533035013	-0.285368467120669	-1.13583755864396
2043	23	6.94741858428876	35.7	0.152715406769758	0	0	-2.08968994964165	2.35292086525118	-0.340837432006249	-0.748318285463281
2044	23	9.26460739854106	35.7	0.167700872885146	0	0	-2.74501295781191	3.0355189404013	-0.183314189635852	-1.18886352113884
2045	23	10.4856364665961	35.7	0.185194633167905	0	0	-2.96195823041862	3.39582087489103	-0.257498307670282	-1.49109397865052
2048	23	3.49655221522548	35.7	1.57926616903328	1	0	-1.05809063479373	0.952426470751888	-0.733571438850039	-0.302418576243612
2049	23	9.12669638664835	35.7	0.188862209667161	1	0	-3.55334865356315	2.04925462585858	0.490642791304946	-0.979117929204473
2050	23	9.6076927533589	35.7	0.175691055374984	1	0	-3.52156435893075	2.88433872854108	0.482023792205568	-0.704437679449451
2051	23	10.6425799823	35.7	0.165643115532629	1	0	-3.86416623510998	3.03701170426552	0.236672066020326	-1.06772950239877
2052	23	11.4688606833946	35.7	0.159310447222096	1	0	-4.08805542726112	3.14467050469879	0.250729363018572	-1.34993266262458
2053	23	9.37322392199222	35.7	0.157142857142857	0	0	-3.44752300545912	2.61443530833669	0.335186187582545	-0.907847651717177
2054	23	7.61568762315497	35.7	0.159310447222096	0	0	-2.43597819241105	2.15873693649191	0.0175316730659256	-1.12222333151662
2055	23	6.5403682603456	35.7	0.165643115532629	0	0	-2.20437557746374	1.89651399488943	-0.128416455381454	-0.835270426938967
2056	23	7.40715053987805	35.7	0.175691055374984	0	0	-2.35977153074539	2.24639468448716	0.0101275772972776	-0.978851712794089
2057	23	9.25777894225509	35.7	0.188862209667161	0	0	-2.85884397193129	2.67876830894424	-0.120524839493773	-1.40748621920798
2059	23	3.01913637798694	35.7	1.66015394199186	1	0	-0.98591222047738	1.14088659729729	0.152354820474893	0.0110687506996422
2060	23	3.30973156388501	35.7	1.63412621321782	1	0	-1.23579676477949	0.969634111473603	0.23661558586312	-0.205094714241922
2063	23	10.3634196948595	35.7	0.185194633167905	1	0	-4.1058273887736	2.31123977899247	0.171064316519096	-1.21494247607504
2064	23	8.87352455604048	35.7	0.183333333333333	0	0	-3.42136575381053	1.77822307566585	0.690849396159436	-1.01734904155667
2065	23	6.79822076727692	35.7	0.185194633167905	0	0	-2.46274865239354	1.50404677796758	0.428277833337077	-0.928528436928999
2066	23	5.5400547996442	35.7	0.190669544719252	0	0	-1.98948510475016	1.386734595197	0.0409368933521	-0.761982797271405
2067	23	6.69415709214771	35.7	0.199460724201198	0	0	-2.25484811863385	1.92454107111625	-0.169356630699017	-0.870703243704744
2069	23	3.77181436704326	35.7	1.6632498990703	1	0	-1.2308966436362	1.18946464676286	-0.223672074801163	-0.409560568799543
2070	23	6.04262853155348	36.59	1.58555161470779	0	0	-1.72981160147761	2.4270344042219	0.154532105549545	-0.306326606646644
2071	23	7.64091243333156	36.59	1.63076467463466	0	0	-1.24781434145212	3.42003357548725	-0.351752743132023	-0.512769288798556
2072	23	7.85229602867135	36.59	1.65352985994582	0	0	-1.03013602805102	3.69901555799913	-0.244043703552745	-0.390173635731778
2073	23	6.01179710875581	36.59	1.52715406769758	0	0	-1.75557468492886	2.35097287810063	-0.24896172022453	-0.268076439953398
2075	23	5.73069773296672	36.59	1.57230134493181	0	0	-1.27294794142921	2.55418010709216	0.570110757371279	-0.471465703681101
2076	23	5.57299608636117	36.59	1.46876975067533	0	0	-1.90806324273294	1.90688971456024	0.438810356592811	-0.302718491504563
2077	23	4.99134405806049	36.59	1.4912480885748	0	0	-1.8876848269731	1.56899782050864	0.201280097752053	-0.188637151781935
2078	23	4.75579517789285	36.59	1.51384577316955	0	0	-1.60823845980374	1.74533123427732	-0.141994991664948	0.0835165005561734
2080	23	4.77840901960147	36.59	1.55937840107282	0	0	-1.51685229469624	1.56179108750341	0.210551648628174	-0.519321724939099
2081	23	5.96474149635978	36.59	1.65166205028289	0	0	-1.2088272662806	2.65787123686773	-0.306759159628841	-0.137694885485755
2082	23	6.67819109076768	36.59	1.41040030663047	0	0	-2.49991773035806	1.81317003240571	0.970086993628065	-0.153544342760503
2083	23	5.96490026409153	36.59	1.43283688602371	0	0	-2.49211386901756	1.44240380128541	0.57369818067936	-0.062896399217706
2084	23	4.24595820050048	36.59	1.47808058718807	0	0	-1.7153108879535	1.23551747907617	0.560821486733607	0.179942887339542
2086	23	4.18905758899187	36.59	1.52378162176836	0	0	-1.67712545439951	0.827841291961732	0.625335852731042	-0.0414767535962668
2088	23	3.73271290467574	36.59	1.56990005025812	0	0	-1.2615403326766	1.10466481985343	0.00488302700079548	-0.450329080688822
2089	23	4.4202622527929	36.59	1.59310447222096	0	0	-1.42963279936494	1.51807280834932	0.0540887393572294	-0.387473258369116
2090	23	4.25893138250655	36.59	1.61640014634575	0	0	-0.932647089216335	1.85884991697687	0.400118649880483	-0.0642904953639622
2091	23	5.81240847095637	36.59	1.63978318349985	0	0	-1.42956590604113	2.5262267030834	-0.49755200148836	0.243758680711485
2092	23	7.19289327097935	36.59	1.3520476618147	0	0	-2.50719206321687	2.15118041786113	0.427170760462681	-0.681955976488989
2093	23	6.75523459425376	36.59	1.37443866092782	0	0	-2.41686319378368	1.7422870923291	0.980869692619338	-0.402885350988366
2096	23	6.14459049446619	36.59	1.44237969469674	0	0	-2.35256249895697	0.957820714301696	1.09185211937647	-0.102850696454481
2097	23	4.57280496914223	36.59	1.46526293369231	0	0	-1.53733763421481	1.19311872753299	0.888135174996352	-0.149650470947022
2099	23	4.06426893701028	36.59	1.51135160484561	0	0	-1.64575447361807	1.02574707749542	0.437226498648385	-0.0746301293798631
2100	23	4.61066635522221	36.59	1.5345473602685	0	0	-1.34488867377442	1.74052511774311	0.646890289540874	-0.31155379622416
2101	23	4.71165472965049	36.59	1.55783805654851	0	0	-1.17927719125845	1.72890235752325	-0.133787824829855	-0.585304168818245
2102	23	4.90790493085974	36.59	1.58121949837485	0	0	-1.04108622416301	2.22072627354424	0.303716006251167	-0.211038687845995
2103	23	7.60994943514633	36.59	1.29371408940489	0	0	-2.67512814303091	2.4659677962298	0.636098381924072	-0.447180119120166
2104	23	6.52318851982133	36.59	1.31605514086107	0	0	-2.15618015244659	2.422751602579	0.706516691468777	0.0173302001101813
2106	23	5.81640319356822	36.59	1.3611490577338	0	0	-1.94036260135013	1.63921017247718	1.20806128957126	-0.0246224477032684
2107	23	4.74924786834899	36.59	1.3838885042843	0	0	-1.54803784106569	1.77598856580678	0.687205039793718	-0.0877030658179732
2108	23	4.63958783489295	36.59	1.40674799068527	0	0	-1.39038557905933	1.69404986705067	0.809232100855412	-0.07259073950917
2111	23	6.896628614413	36.59	1.32540371635886	0	0	-2.56656376331778	1.77249187062992	1.26511859354645	0.157932401103327
2112	23	7.5146656306291	36.59	1.34823728036735	0	0	-2.88319757577029	1.41230113847618	1.32928879546315	0.00741881694068406
2113	23	5.52007319702689	36.59	1.37119086895041	0	0	-2.0740428464452	1.0050216084199	0.970945574442323	-0.14434100504216
2115	23	4.86018289649127	36.59	1.41743476576269	0	0	-1.74020070112696	1.27940977654118	0.648195111118367	-0.325482580282871
2116	23	5.28937842128175	36.59	1.46409212812486	0	0	-1.62189983524271	2.03454515744177	-0.547630164405846	0.271087130382249
2117	23	4.57717421262359	36.59	1.48756371459802	0	0	-1.47172104379114	1.74803677388744	-0.268309707718795	-0.0109120480506475
2119	23	5.46394482395587	36.59	1.40552844299987	0	0	-1.6830282576829	1.89358522985575	0.462393259780491	-0.509143522550656
2120	23	5.83864697273216	36.59	1.4290019192642	0	0	-1.81012490803518	2.16782114371543	0.209668879712584	0.343740570933663
2121	23	4.65484826475495	36.59	1.47622311791868	0	0	-1.17727734706969	2.00237814910429	-0.0672078432615713	-0.0463186380975103
2122	23	6.33572919757513	36.59	0.781337013294949	1	0	-1.59505877604487	2.42715792249833	-0.020821590115011	-0.711696513466915
2123	23	6.75237989821602	36.59	0.724392778787298	1	0	-1.70761008442751	2.56915236424645	0.557336487530594	-0.815671583903732
2124	23	5.44112913869751	36.59	1.13619586475392	0	0	-1.49199284334253	2.03219855481426	0.379224541352297	-0.584521541970521
2125	23	7.31579840774782	36.59	1.0426967695778	0	0	-1.4589474899365	2.9223309683643	-0.491628113687956	-0.761711309589562
2126	23	5.87050550434004	36.59	0.937018961999912	0	0	-1.3012330087917	2.52670057463948	0.259634631373901	-0.550572341531811
2127	23	5.70063997982143	36.59	0.960515852522927	0	0	-1.43011571172452	2.41710452515876	0.551030162734668	-0.440775575497036
2129	23	6.00331489847702	36.59	0.901956804452134	1	0	-1.5272822432334	2.5767807139209	0.276162612692043	-0.0474092952515365
2130	23	6.18362458466781	36.59	0.855110023287903	0	0	-1.60183563240777	2.5345847906167	0.493186304754289	-0.525511012628963
2131	23	6.23972905917563	36.59	0.925602702465692	0	0	-1.48257877872648	2.65202009753701	0.120928572976424	-0.466497032501541
2132	23	6.27365174996825	36.59	0.949382183639574	0	0	-1.40100367811964	2.75053955351026	0.44240016149878	-0.54159302615799
2134	23	7.54380220944576	36.59	1.01164422416242	1	0	-1.53535945447282	3.37247203002287	-0.00185928533510378	-0.453266135861081
2135	23	7.64428903346389	36.59	0.987280214641326	1	0	-2.09090906240537	3.19612591405639	0.00475267182682025	-0.0824015430422277
2136	23	8.36462398482929	36.59	0.963012092473108	1	0	-1.94023793789089	3.60217274438416	-0.432923204939554	-0.234026628527198
2137	23	6.93997965846236	36.59	0.938847293420401	1	0	-1.69178519858572	2.9158994749081	-0.212267825155742	-0.365412674589701
2139	23	7.26239216230373	36.59	0.819891591749923	0	0	-1.61473504268648	2.6631136534291	-0.0368167493777806	-1.10429653225727
2140	23	6.6148094315335	36.59	0.843398400329289	0	0	-1.41651318505253	2.87480310774845	0.155595119902613	-0.580046191858716
2143	23	7.35529948939603	36.59	0.938847293420401	0	0	-1.68969712884249	3.165429850837	0.44140247979256	-0.652975918496526
2144	23	5.25305577243225	36.59	0.808518283070307	1	0	-1.43705664827407	1.67300327778151	-0.126456463803314	-0.807533351221293
2145	23	4.66167813909796	36.59	0.761327906624928	1	0	-0.915834499794172	1.88769391090589	0.157305955472185	-0.671932971960167
2146	23	8.78353019358757	36.59	0.761327906624928	0	0	-2.30821160436946	3.05459950207386	-0.107175034154331	-1.20864564659752
2147	23	8.91334278253396	36.59	0.784840784292803	0	0	-2.13876528488003	3.04650636429814	-0.266462291634107	-1.39123206479597
2149	23	7.25593886170323	36.59	0.832346354298942	0	0	-1.61749829654821	2.97473005178329	-0.17916198010043	-0.693707772421068
2150	23	7.23529516288009	36.59	0.856312428414238	0	0	-1.65163438413031	3.14925917645926	0.277492291708941	-0.537394564384625
2152	23	7.47603923309592	36.59	0.904614649670838	0	0	-2.16139979892451	2.5478752058239	0.0888845651465243	-0.933397700175956
2153	23	5.38562579758032	36.59	1.11885763331539	1	0	-1.37883267620493	2.283422102311	0.340878951171856	-0.339850175620572
2154	23	8.91280847795451	36.59	0.749981103314476	0	0	-1.59676881320843	3.70374366815651	-0.0263648649192874	-1.20022849760668
2155	23	8.50199434008907	36.59	0.77383882728398	0	0	-1.62726706130514	3.31348882159911	-0.560643622318302	-1.04931151785677
2156	23	8.98236038271185	36.59	0.79784289680479	0	0	-1.89521376344187	3.60014933570512	-0.333703707980616	-1.00431320604095
2157	23	7.71594410831244	36.59	0.846240183978279	0	0	-1.67927466948538	3.17748257396421	0.0981004775927889	-0.874008524200466
2160	23	8.9511574716286	36.59	0.763577033848789	0	0	-1.71517380187833	3.67154760816475	-0.459914817393284	-0.945605438056445
2161	23	10.904769340202	36.59	0.812327079104662	0	0	-2.21724621485328	4.42606290993114	-0.489905908205476	-1.16359579079223
2162	23	9.72294871194319	36.59	0.609174937360681	0	0	-2.3048472327307	3.92324823349613	0.154530203549566	-1.03641684693304
2163	23	9.78294517344598	36.59	0.632921455759716	0	0	-1.99644392752967	4.00210096253447	-0.400259031855183	-1.01784609942099
2164	23	9.12704092167327	36.59	0.65685380116109	0	0	-1.41604198642571	4.06227110341416	-0.387389269783321	-0.763341753498568
2165	23	9.8562917576596	36.59	0.680952380952381	0	0	-1.4275730982756	4.27688051916583	-0.510151548963962	-1.02553943693293
2166	23	10.6197577359082	36.59	0.754085621608417	0	0	-2.11825355228724	4.43358020885976	-0.631596581284316	-0.874035420590912
2167	23	10.7582946084439	36.59	0.778698839145255	0	0	-2.3618400784414	4.20084265671191	-0.240085521944856	-1.33858206248901
2168	23	5.52623737004573	36.59	1.22760436283655	1	0	-0.999401789039461	2.55849168268003	0.0282725469742353	-0.244557537146617
2169	23	11.1346954803287	36.59	0.622540512209771	0	0	-1.66642999885118	4.91319643214019	-0.537957460433141	-1.00533366814413
2170	23	10.8742879424442	36.59	0.671314579989235	0	0	-2.42346334810071	4.57615282388165	-0.242568831117002	-0.867363175170495
2171	23	11.6132481519915	36.59	0.695898251483098	0	0	-1.88407744493009	5.03986117272713	-0.757583920059491	-0.9000200660263
2172	23	10.5392566075566	36.59	0.745394019896832	0	0	-2.63751516047327	3.87313508088356	-0.462566704413284	-1.24636915409053
2174	23	8.97153241725049	36.59	1.22284564599254	1	0	-1.58368856801463	4.01750144698912	-0.36480078583083	-0.525972974063336
2175	23	8.51231482859788	36.59	0.422308739196591	1	0	-1.36705875938481	3.97953673480268	-0.423631103400803	0.0349888684934147
2176	23	6.02762002909553	36.59	0.399780268445741	1	0	-1.60421638352446	2.37941483865887	-0.0802737145616289	-0.483492439653154
2177	23	12.5261807094836	36.59	0.515892551522653	0	0	-2.55511981454012	5.45819429957516	-0.352936202233388	-0.843699255745125
2180	23	10.4498158743552	36.59	0.687468820154636	0	0	-2.08815030492383	4.36471230160196	-0.50903214251058	-0.936394047996423
2181	23	10.5044310591732	36.59	0.730521821384738	1	0	-2.40718725142161	4.27866494329405	-0.403366227406381	-0.911423999139127
2182	23	10.8713220637363	36.59	0.705200153315233	1	0	-2.7247282639024	4.35670305579946	-0.440969390953662	-0.822271335961347
2183	23	11.9780853064949	36.59	0.654761904761905	1	0	-2.00470351947198	5.29397798877693	-0.627886015233413	-0.833603250967538
2184	23	6.0061841535515	36.59	0.363849723533209	1	0	-1.2668836632033	2.66610875247431	0.126808815259143	-0.426939583756838
2185	23	7.28967364520005	36.59	0.34148203074871	1	0	-1.90301189898776	2.92868991679716	-0.0602766695668992	-0.55900675069765
2187	23	12.9170165474209	36.59	0.457397002767388	0	0	-2.35214727333921	5.70399904328566	-0.588602594474539	-0.815103192856125
2188	23	12.837075624386	36.59	0.604654096127463	0	0	-2.13609031703198	5.78698885109486	-0.413037482525182	-0.898802537583825
2189	23	11.2804750460386	36.59	0.629661752770878	0	0	-2.55203646572132	4.44857959462632	-0.0558743692914599	-1.36300813007929
2190	23	9.17243448454808	36.59	0.654761904761905	0	0	-1.9942204156432	3.68324747564661	0.0798070039257074	-1.14002869035838
2191	23	9.63471069446069	36.59	0.878455276874917	1	0	-2.31078571455582	3.90389110726234	-0.34127580101026	-0.787205077696431
2193	23	11.4879556688003	36.59	0.597234746480501	1	0	-2.11144357475807	5.25336185571375	-0.148281349361027	-0.54204996511184
2195	23	12.2877525909935	36.59	0.546873198085791	1	0	-2.91467170668299	5.23453888214076	-0.65213456054828	-0.399168921127803
2198	23	8.2683464890026	36.59	0.398921448402395	1	0	-1.69676728778694	3.48553535391846	-0.649328943766371	-0.442000360033894
2199	23	4.63923169591746	36.59	0.305430813539516	1	0	-1.31820005997005	1.82891883812807	-0.2346116578341	-0.208926200123551
2200	23	10.2209471514755	36.59	0.374990551657238	0	0	-3.22119454778078	3.63102336087261	0.639095827722805	-0.825511893375848
2201	23	10.1315659202454	36.59	0.398921448402395	0	0	-2.19731407133835	4.54427625124811	0.0969773033048311	-0.344075061346556
2203	23	10.4598782279389	36.59	0.565374677605124	1	0	-2.68662711744631	4.48228870973957	0.45382984879602	-0.131958690403505
2204	23	10.7177415635881	36.59	0.539930498592789	1	0	-2.90006252600407	4.50382916668677	0.624133464694441	-0.211530126183196
2205	23	9.19496412611677	36.59	0.514561213686366	1	0	-2.46641478256502	3.85240618760919	0.80628363809637	-0.185050135013996
2206	23	9.29650601606549	36.59	0.48927847289277	1	0	-1.88511048993597	4.24730913632732	0.112533518175303	-0.0252497697021117
2208	23	7.32278829825793	36.59	0.24708045822053	1	0	-1.90318784233389	2.23491593197578	0.275268548889772	-1.29382737788804
2209	23	8.24301023395061	36.59	0.316460727879858	0	0	-2.40899098351187	3.1470232752756	0.25713262009079	-0.640992217409372
2211	23	9.52999342083375	36.59	0.364791121545298	0	0	-1.83070266149415	4.36214044914795	-0.147392009447216	-0.257127982771868
2212	23	13.6701686102075	36.59	0.514561213686366	0	0	-2.98996960018075	5.75067712122389	-0.265067902350544	-1.17237103001166
2213	23	12.3513055457731	36.59	0.539930498592789	0	0	-2.94933177025407	5.01992409550777	-0.291912433802027	-1.06886283217088
2214	23	6.11736431246257	36.59	0.534182996662101	1	0	-2.00965967330542	2.22593721493908	0.395681867391551	-0.306807899089774
2215	23	5.84670244581905	36.59	0.508527062448628	1	0	-1.95910454463918	1.68507274063289	0.342803986125439	-0.695742032927441
2216	23	5.76920495199947	36.59	0.482928519191532	1	0	-1.02062639016908	2.55135657792448	-0.271954976943209	-0.376417507678212
2217	23	7.98925715271764	36.59	0.257946275761327	1	0	-1.73432064490075	3.13468895209476	0.343179938590236	-1.12671215812805
2219	23	11.7239226750273	36.59	0.211154369598295	1	0	-4.59397728370819	3.25234405507156	0.179684615857158	-0.836205922307888
2220	23	8.52602954099773	36.59	0.257946275761327	0	0	-3.08536971699802	2.65105291975437	0.443513621857319	-0.580513438636846
2221	23	7.55600528053556	36.59	0.282080061326093	0	0	-1.70974446620977	3.36579884151592	0.354385592329175	-0.17604437836531
2222	23	11.8310777815925	36.59	0.482928519191532	0	0	-3.28846856029868	4.60790176621748	-0.323912047100676	-0.833746340477485
2223	23	10.7137363208702	36.59	0.508527062448628	0	0	-2.99096563147019	3.85137996678857	0.00944881980303343	-1.22545165342479
2224	23	9.16816300508121	36.59	0.400637247496576	1	0	-1.78087872555616	3.9543640930188	-0.0730053781819102	-0.901023352439218
2225	23	11.0131632000848	36.59	0.374990551657238	1	0	-2.27925651740129	4.44864960149423	-0.400515921836751	-1.2258355893635
2226	23	10.0322966732193	36.59	0.349424535012833	1	0	-2.27830422529311	4.21970341834571	-0.254144796506551	-0.742829541381103
2227	23	9.0711061025935	36.59	0.323958299155673	1	0	-1.60047471614747	4.17526550186911	0.17706789131886	-0.690008137696478
2228	23	10.0979598891449	36.59	0.223771526663078	1	0	-2.27194549250772	4.11993016972594	-0.101243427847977	-1.04168736721694
2229	23	10.6400863931588	36.59	0.199460724201198	1	0	-3.65559700071887	3.71745463002188	-0.214012920779558	-0.530657563878356
2231	23	8.6959019216909	36.59	0.152715406769758	1	0	-2.90596179557598	3.12637798027532	0.177460518555561	-0.429044834428577
2232	23	5.66710934234908	36.59	0.223771526663078	0	0	-1.88026765584682	2.00980439073444	0.179695190292544	-0.348074130716411
2233	23	6.15604886239821	36.59	0.248464673298944	0	0	-1.41793626685486	2.61013008772569	0.0606266791344336	-0.503059329610569
2234	23	14.0791114434435	36.59	0.349424535012833	0	0	-2.94956938707083	6.03798861572082	-0.343646560068009	-1.09480764043338
2235	23	13.9118483338425	36.59	0.426350063231183	0	0	-3.59122301868382	5.63891632879342	-0.461636833918334	-0.884190083599809
2237	23	9.47841286931742	36.59	0.422308739196591	1	0	-2.39015017388738	3.87834449954415	0.473824589204413	-0.86162217143367
2238	23	9.57467493350319	36.59	0.396333822511041	1	0	-2.46265887423925	3.85304780356929	0.1359584934285	-0.832796798283711
2239	23	10.6507016186528	36.59	0.370389266335811	1	0	-3.01212176698772	4.01121601766782	-0.123839990735669	-0.942905218679928
2240	23	10.1777267529022	36.59	0.344481930518155	1	0	-2.38189547731319	4.16738823773647	0.110377387495389	-1.02105094677718
2241	23	10.4910763111398	36.59	0.318620894444192	1	0	-2.21859407770812	4.46964917342962	0.120685752752165	-1.04181636102364
2243	23	9.70144935095598	36.59	0.165643115532629	1	0	-2.78439577502298	3.69519334088317	-0.555475523064788	-0.607263746184835
2244	23	8.69441115104654	36.59	0.141040030663047	1	0	-2.40989787473619	3.36611367814522	-0.309214692460556	-0.625816196776834
2247	23	13.6498759728749	36.59	0.396333822511041	0	0	-3.67916281474999	5.61337500506609	-0.194650592574782	-0.601222104184514
2249	23	9.40934041119142	36.59	0.34148203074871	1	0	-2.55228469960986	3.73579014564515	0.0071351974894672	-0.707638611113891
2250	23	9.5810669675557	36.59	0.315375096111227	1	0	-2.47892851854297	3.74291054220772	0.0217525067269775	-0.940537091788451
2251	23	10.2827686374153	36.59	0.289283264735857	1	0	-2.33934562709204	4.1323588979248	-0.0624966290692655	-1.13523168109618
2252	23	11.289238001709	36.59	0.263211028172214	1	0	-2.59819598601155	4.45882618851591	-0.360795511514674	-1.20108169281652
2253	23	9.39001242955305	36.59	0.185194633167905	1	0	-2.51454520763288	3.46293686742645	-0.112323867230169	-1.05300886207199
2254	23	8.87463896129717	36.59	0.159310447222096	1	0	-2.15594348217894	3.45755705257249	-0.322921615336848	-0.892903591869598
2255	23	8.47309555212937	36.59	0.133545749165525	1	0	-2.1678614873104	3.42233708176884	-0.29894670784255	-0.572955757819152
2256	23	7.88355035923996	36.59	0.107986099718558	1	0	-2.1839965514518	3.1039705069089	-0.0856767634190247	-0.5526077698049
2258	23	4.86780523427883	36.59	0.107986099718558	0	0	-1.6884556071568	1.48598445628618	0.238903750633192	-0.459562304586177
2259	23	4.82539826901406	36.59	0.133545749165525	0	0	-1.44522133286076	1.9095500273446	0.119015151372273	-0.181770728178956
2260	23	5.247384047244	36.59	0.159310447222096	0	0	-1.03676579330184	2.39926677624232	-0.116870697208221	-0.0472840452180192
2261	23	12.9343854149687	36.59	0.263211028172214	0	0	-2.35706709862464	5.80658653195467	-0.706615902847543	-0.448644254769427
2262	23	14.0425884735779	36.59	0.34148203074871	0	0	-4.0241754987695	5.43925963288626	-0.0935473599865168	-0.982080020328059
2263	23	12.1674803927163	36.59	0.367600850770953	0	0	-3.23518248810974	4.82386697871261	-0.0728746094475857	-0.976930083748038
2264	23	8.39922277066135	36.59	0.34047619047619	1	0	-2.6998138774215	2.79244545755886	0.023457348415485	-0.85579935726207
2266	23	7.90868822418383	36.59	0.288095238095238	1	0	-2.11834159887562	3.1086598951116	0.361227498404239	-0.737682049128418
2269	23	10.4415575791209	36.59	0.20952380952381	1	0	-2.34484684192067	4.26690173605934	-0.303684655131527	-0.979912860645984
2270	23	10.1005379500242	36.59	0.183333333333333	1	0	-2.13905930653038	4.16186585611354	-0.248229839780168	-1.03538494881365
2273	23	7.82765230057264	36.59	0.104761904761905	1	0	-1.85427652312171	3.0042949649806	-0.383585092074767	-0.838732704293542
2274	23	7.46617472329977	36.59	0.0785714285714286	1	0	-2.04566533038256	2.8774889847641	-0.170660780446148	-0.615683383936317
2275	23	6.89374567191967	36.59	0.0523809523809524	1	0	-1.91507869419484	2.49690692214428	0.0682298335572856	-0.785698459646867
2276	23	7.03532280005103	36.59	0.0261904761904762	1	0	-2.36398258222592	2.2617396156771	0.326558761076136	-0.652040767346498
2278	23	4.06257682761877	36.59	0.104761904761905	0	0	-0.900463685274509	1.81380216681909	-0.0309072469535588	-0.0768367992756015
2279	23	12.2290351997877	36.59	0.235714285714286	0	0	-2.46743043411108	5.19087301675914	-0.500751655029696	-1.00333903549948
2280	23	13.3128164827871	36.59	0.261904761904762	0	0	-2.78425512779131	5.65143462045557	-0.39763050009065	-1.09795571603564
2281	23	12.9808671650731	36.59	0.288095238095238	0	0	-3.11279506313771	5.2954463137069	-0.422613408657516	-1.02336450769877
2283	23	11.0996589151657	36.59	0.34047619047619	0	0	-3.60789592112812	4.06198866999001	-0.0285414223336931	-0.578740055001451
2284	23	5.12748071027774	36.59	1.28360055526925	1	0	-0.848640515309119	2.2076141304562	0.00188229855972574	-0.658939800126752
2285	23	7.04083774548474	36.59	0.289283264735857	1	0	-2.1992041474886	2.46044674514049	0.100175452294769	-0.657175566317853
2286	23	8.10453282702683	36.59	0.263211028172214	1	0	-2.26791394292693	2.60393755639668	0.0974097295665092	-1.21280594603281
2287	23	7.86446945963537	36.59	0.23716484885598	1	0	-2.36226260468153	2.88306935573013	0.349116237587878	-0.687954212584098
2289	23	8.93250083306347	36.59	0.185194633167905	1	0	-1.75635807031077	3.84527200749783	0.00559301426142787	-0.910371959131939
2290	23	9.2567279780547	36.59	0.159310447222096	1	0	-1.80032168140589	4.04141863179755	-0.431397789306615	-0.564132804647645
2291	23	8.74339714563551	36.59	0.133545749165525	1	0	-1.55729117395507	3.75526342510591	-0.575733019524927	-0.636000545414764
2292	23	8.10257727190819	36.59	0.0828215577663147	1	0	-2.04435418927083	3.32352781058141	-0.0228732900068058	-0.606295978745242
2293	23	7.04814210324328	36.59	0.0585636851249945	1	0	-1.89073982903994	2.601262423273	-0.0231842767863285	-0.798376407587468
2295	23	6.89013064753836	36.59	0.0261904761904762	0	0	-2.13561405564007	2.38913489089856	0.258488157412078	-0.677721239663877
2296	23	6.22319261058206	36.59	0.0370389266335811	0	0	-2.08329963574264	1.84684861493305	0.122414618443066	-0.753350643057646
2297	23	4.56391122123256	36.59	0.0585636851249945	0	0	-1.4786587178956	1.45971574340331	-0.0209085727170709	-0.511321378881219
2299	23	12.676982346609	36.59	0.23716484885598	0	0	-3.04176778404118	5.12892420122992	-0.318679194439952	-1.10930793266113
2301	23	9.89507780835116	36.59	0.289283264735857	0	0	-2.87744010683075	3.70085543050677	-0.0111965922640555	-0.847120820788881
2303	23	9.60512826109004	36.59	1.51995047060968	1	0	1.09112907078689	4.14803991324035	-1.3510518789689	-0.871999053369717
2306	23	6.88899100557154	36.59	0.190669544719252	1	0	-1.81071020313102	2.74139280986149	0.0420941930581536	-0.585803335309508
2307	23	7.05274020125916	36.59	0.165643115532629	1	0	-1.74356466324219	2.93940735346647	-0.115348940531311	-0.443836296948743
2308	23	7.24082608846125	36.59	0.141040030663047	1	0	-1.4833399216713	3.12888743412953	-0.259116849292517	-0.495596537711697
2309	23	7.22517078918735	36.59	0.0740778532671621	1	0	-2.0905891162081	2.6936504014029	-0.119845892590983	-0.618039094690971
2310	23	7.31399696115706	36.59	0.0585636851249945	1	0	-1.83699511643802	2.76257684366801	0.334486142866057	-0.920037977189131
2311	23	7.37145445464243	36.59	0.0523809523809524	0	0	-1.94420248392439	2.96384575588191	0.228691970229391	-0.618372870968458
2313	23	4.49338387004308	36.59	0.0740778532671621	0	0	-1.00425966260327	1.72269030800733	-0.296752282740263	-0.488633715791621
2314	23	11.3905057196371	36.59	0.215972199437116	0	0	-3.14097086505399	4.38420720041357	-0.555432849466591	-0.815435961161383
2315	23	9.80967730808047	36.59	0.241464259595766	0	0	-2.50118178079364	3.98333604675773	-0.310982665130597	-0.65272672106987
2316	23	8.2303478334123	36.59	0.267091498331051	0	0	-2.46974459992393	3.07782863380066	-0.00682809464900273	-0.616558544018001
2319	23	5.66065736218961	36.59	0.175691055374984	1	0	-1.46844548261913	2.18496587377979	0.181185258045917	-0.61507678703826
2320	23	6.74631713925507	36.59	0.152715406769758	1	0	-1.88117557477978	2.37223548131441	0.0281018611535117	-0.82982534524894
2321	23	8.16358167066392	36.59	0.130952380952381	1	0	-1.90760212194072	3.30648875726884	-0.184903963001786	-0.766501529312941
2322	23	7.46822348327034	36.59	0.0944311048335807	1	0	-2.11362722753858	3.05009796002478	0.0981533222878412	-0.256317272713584
2323	23	8.48793574760137	36.59	0.0828215577663147	1	0	-2.46127758670684	3.41516273035666	0.243261888581609	-0.35314394599205
2324	23	8.90699472026212	36.59	0.0785714285714286	0	0	-2.8030806511589	3.39359116625184	-0.13116267602714	-0.323477510119179
2325	23	6.15664170527177	36.59	0.0828215577663147	0	0	-1.44221379979637	2.36884469953438	-0.237195887632063	-0.694832174365853
2326	23	9.42379220158764	36.59	0.175691055374984	0	0	-1.72752027732058	4.19247742957483	-0.559352990145535	-0.374727333370349
2327	23	9.985435726083	36.59	0.199460724201198	0	0	-2.46844109578655	4.09451763682875	-0.523355068089884	-0.562610247775019
2328	23	8.72128106624754	36.59	0.223771526663078	0	0	-2.27130357766783	3.56463310109701	-0.220990442020017	-0.506149340582567
2332	23	5.8847875350758	36.59	0.188862209667161	1	0	-1.86483163708082	2.16430885804342	0.406926265290766	-0.369132906114569
2333	23	5.40095304020761	36.59	0.167700872885146	1	0	-1.71267211599804	1.96267635373889	0.479467298161118	-0.348548383465968
2335	23	8.15074929146206	36.59	0.130952380952381	1	0	-1.80082462039183	3.32122441643809	-0.0597110898295684	-0.88481048500808
2336	23	7.46319302788524	36.59	0.117127370249989	1	0	-2.02245402043957	2.92896414334833	-0.146802068564186	-0.569125050725588
2337	23	8.5816178962926	36.59	0.107986099718558	1	0	-2.48459370967599	3.3393852432257	0.313559667621646	-0.610565037995343
2338	23	8.29933695487013	36.59	0.104761904761905	0	0	-2.33836803005966	3.0992012581582	0.466340516093107	-0.833596199245248
2339	23	6.21878335582457	36.59	0.107986099718558	0	0	-1.73951396996267	2.08736510079426	-0.126377516528838	-0.834501117240793
2342	23	7.28085994293055	36.59	0.148155706534324	0	0	-1.55812847081209	2.97984549235101	-0.23244092933495	-0.732947761848709
2344	23	7.9714695776932	36.59	0.188862209667161	0	0	-2.10789020866194	3.2885522887699	-0.0555722321101494	-0.416348163502806
2346	23	5.76718357271892	36.59	0.234254740499978	0	0	-1.72655510481153	2.21196265634956	0.233956091100145	-0.381985717897813
2347	23	6.78864362228842	36.59	1.62908130419927	1	0	-1.09295903522681	3.17273164120208	-0.0640739604129222	-0.324777356406458
2348	23	7.0189159587859	36.59	1.6029769640866	1	0	-1.65411340772028	2.75012652114524	-0.313161001299938	-0.701526711973777
2349	23	5.83666140130364	36.59	0.185194633167905	1	0	-1.83210926929519	2.21782918146006	0.60837647253037	-0.267178138622234
2350	23	6.96944255485661	36.59	0.167700872885146	1	0	-1.72097643941747	2.96784676750238	0.551485962140588	-0.540919298409459
2351	23	6.29983252446877	36.59	0.141040030663047	1	0	-1.75268717103439	2.43337771123268	0.00633815669016169	-0.524965359455426
2352	23	8.6425189686904	36.59	0.133545749165525	1	0	-2.77698673132082	2.97291098206802	0.086863024767387	-0.773037024237696
2354	23	5.4573175540999	36.59	0.133545749165525	0	0	-1.75403239663896	1.86004890158913	0.180554651125085	-0.502177527771436
2355	23	5.52589746771578	36.59	0.141040030663047	0	0	-1.33368978519719	2.1085558195084	-0.0493389108124022	-0.670810260906785
2356	23	5.97873984666343	36.59	0.152715406769758	0	0	-1.1265226438777	2.45344806117733	-0.0180396416357401	-0.798148845545057
2360	23	4.88617596233864	36.59	1.63139549072735	1	0	-1.29932766182664	2.06046680543225	-0.0183264463713559	0.112004302096152
2361	23	5.91816525161089	36.59	1.60532878217087	1	0	-1.70064868139249	2.25477087225011	-0.359164769132583	-0.358296886319218
2362	23	5.54168216861488	36.59	1.57926616903328	1	0	-1.34101924267088	2.1419803123808	-0.191121371048138	-0.588225525378009
2363	23	6.77504971241312	36.59	0.188862209667161	1	0	-1.6189010930595	2.71602703581129	0.209424787376654	-0.754698482375153
2364	23	5.64715560707263	36.59	0.165643115532629	1	0	-1.37908182251415	2.15725365930326	0.223762671417511	-0.719909724793766
2365	23	8.59035376431999	36.59	0.159310447222096	1	0	-2.85442331732865	2.77395177461955	0.202437957332148	-0.850932342681622
2366	23	8.72360152200329	36.59	0.157142857142857	0	0	-2.75778179065841	2.79038619143466	0.184129992366024	-1.03648362111518
2367	23	6.95185399689474	36.59	0.159310447222096	0	0	-2.49734189761378	2.02942449203051	0.153994434400228	-0.686128263393908
2368	23	5.40649677112373	36.59	0.165643115532629	0	0	-1.36701275307997	2.20026580511734	0.146853555193249	-0.479055571389117
2369	23	5.58661614579033	36.59	0.175691055374984	0	0	-1.41276559308147	2.31414326532496	0.0065003145224118	-0.381747042076439
2370	23	6.50937231077931	36.59	0.188862209667161	0	0	-1.53260764783923	2.69472820432361	0.0860964848678289	-0.607653345742099
2371	23	5.81318613242777	36.59	0.204554158178508	0	0	-1.78609486869942	2.15991913172771	0.256693082310794	-0.422796661173781
2372	23	4.59566596686325	36.59	1.63412621321782	1	0	-1.00857278511948	2.02638922731202	0.171821595414394	-0.33998085337641
2373	23	6.88989856389861	36.59	0.199460724201198	1	0	-1.52590119505307	2.5904212704452	0.110969208855474	-1.02370057143897
2375	23	8.082522308783	36.59	0.185194633167905	1	0	-2.44125618863681	2.6832915780429	0.527050901600609	-0.94004710129255
2376	23	7.46749383200611	36.59	0.183333333333333	0	0	-2.00670783413209	2.78817753643966	0.339930187941635	-0.848862082869767
2377	23	6.43430570793311	36.59	0.185194633167905	0	0	-1.97351779227031	2.21324001222106	0.460477580543964	-0.64294010885517
2378	23	5.91215043100271	36.59	0.190669544719252	0	0	-1.59895505924298	2.27783768048189	-0.022211187153509	-0.542791921412871
2379	23	5.89740887689712	36.59	0.199460724201198	0	0	-1.71310289158873	2.13005740193726	-0.0452154833138368	-0.593098978263912
2380	23	6.2229366354828	36.59	0.211154369598295	0	0	-1.77075322692957	2.26523500587697	0.368013484306836	-0.663621161820315
2381	23	9.69814049194697	37.48	1.68923495678636	0	0	-1.91418170328855	4.11142325266252	-0.570125899407588	-0.710702396957656
2383	23	8.82915564264718	37.48	1.58555161470779	0	0	-1.98891330971109	3.6378222101319	0.00610946780671394	-0.897796950238742
2384	23	9.64955923273071	37.48	1.60810376917235	0	0	-2.01584727008567	3.87209304788123	-0.250362463780392	-1.14224216208167
2385	23	11.3377902134625	37.48	1.63076467463466	0	0	-2.03568439041988	4.57950278972347	-0.480629869744649	-1.45642991486134
2386	23	13.098766073554	37.48	1.72240965259077	0	0	-1.53574286605636	5.01805673644758	-0.957104209368808	-2.26072636215577
2387	23	7.19883307689011	37.48	1.52715406769758	0	0	-1.72481697068903	2.81943010747546	0.0604367855345059	-0.837338170427324
2389	23	10.7035932241907	37.48	1.61788473644081	0	0	-1.98749369505782	4.01265146227362	-0.712480956180404	-1.54401121214062
2391	23	11.0418811496636	37.48	1.71022004657581	0	0	-2.08845550180062	3.65076189469626	-1.17792733345711	-1.82190369125053
2392	23	6.51215415498342	37.48	1.46876975067533	0	0	-1.97835208136359	2.29753934503127	0.537811651315696	-0.604920647480512
2396	23	5.77795987453885	37.48	1.55937840107282	0	0	-1.75689742705506	1.9371445687614	-0.189584203451919	-0.647730184262256
2397	23	7.25315243173323	37.48	1.58230363939929	0	0	-1.68245773331793	2.41416114042366	-0.505782502653891	-1.13385337967457
2398	23	5.94273872909059	37.48	1.65166205028289	0	0	-1.23793012298247	2.21902883648591	-0.24156232483908	-0.854285659151511
2399	23	5.95267159850692	37.48	1.67496234770014	0	0	-1.81283916488145	1.78928739464966	-0.163249994629663	-0.864273712194708
2400	23	7.65526815417607	37.48	1.69834686862484	0	0	-1.92154991500864	2.47274910987037	-0.916873119009582	-0.985231564479809
2401	23	8.37906756565796	37.48	1.41040030663047	0	0	-2.82577049085246	2.54497629234636	0.0504789628647647	-0.954339790947083
2402	23	6.57104049698994	37.48	1.43283688602371	0	0	-2.14907304563398	2.12310807658842	0.222365276020354	-0.679264196806252
2403	23	5.15132903683796	37.48	1.45539889413284	0	0	-1.7474794034079	1.410463827338	-0.212640457526714	-0.718562385201689
2404	23	4.91984554788105	37.48	1.56990005025812	0	0	-1.80169689512361	1.44563312179748	-0.331655776881165	-0.46172172964709
2409	23	6.19923423758723	37.48	1.68679680065858	0	0	-1.35716608006009	2.2477888889122	-0.427100819797164	-0.835827145503477
2410	23	9.42852083764254	37.48	1.3520476618147	0	0	-3.28707654878691	2.90285810737056	0.251839779246736	-0.89416037229275
2412	23	7.87246011457749	37.48	1.39696179889562	0	0	-2.5321163972095	2.6126952036143	-0.070562762850959	-0.802418930959412
2413	23	5.53388305859369	37.48	1.41961078630042	0	0	-1.82649316472261	1.89054497503915	0.166715577213009	-0.448029680896977
2415	23	6.18655211938069	37.48	1.46526293369231	0	0	-2.30943544898624	1.5161475114803	0.352513298198201	-0.679939156793284
2416	23	5.02943287948288	37.48	1.48825522949456	0	0	-2.24789849214432	0.921972379750193	0.234318667894003	-0.239431198846382
2417	23	7.92695013038299	37.48	1.5345473602685	0	0	-3.05197051405875	1.54262356351301	0.687848392841389	-0.894305168331685
2419	23	8.86255381920678	37.48	1.58121949837485	0	0	-1.6756281752146	3.50730691986876	-0.303124431439464	-1.20357220601777
2422	23	8.63279094712716	37.48	1.31605514086107	0	0	-2.90928900519251	1.94601170080861	0.717625863096762	-1.2971834614282
2423	23	7.51265630303843	37.48	1.33853576886654	0	0	-2.4459700961195	2.39640928774861	0.339859571957372	-0.803251910778965
2424	23	7.09149762916979	37.48	1.3611490577338	0	0	-1.82232901734973	2.69415149988417	-0.114846545755569	-0.764699351282843
2427	23	6.61590684787842	37.48	1.42972175908112	0	0	-2.27447455102673	1.99646970277829	0.423535093774348	-0.639376391498771
2429	23	7.28595226827576	37.48	1.47599076990152	0	0	-2.2578664575013	1.90226347022962	0.224737882032458	-1.22949654657027
2430	23	8.5350410940359	37.48	1.49927609138075	0	0	-2.84056932848967	2.2437087311139	0.141050694786478	-1.28355178728363
2431	23	8.43766177337508	37.48	1.52265581324986	0	0	-2.17825627839246	2.90815603347159	0.291243142707515	-1.25137799119782
2432	23	9.38255291494531	37.48	1.54612565309143	0	0	-2.09591561407582	3.36000414359258	-0.8604732350282	-1.16308433024798
2433	23	9.806794949581	37.48	1.56968156858561	0	0	-1.72515451569719	3.75744088171506	-0.374977728882471	-1.53517185339822
2434	23	9.8060214591443	37.48	1.59331974206482	0	0	-1.79287814981381	4.23090984792272	-0.01994196648604	-1.09433460450445
2436	23	6.56160622580808	37.48	1.64082863032808	0	0	-1.52537556749377	2.34312864215735	-0.142936496660923	-0.980373993297316
2437	23	6.89636511252995	37.48	1.66469270859788	0	0	-1.53420906255484	2.63804659738032	0.013956878812609	-0.955092825149307
2438	23	5.29302938790178	37.48	1.28012231912714	0	0	-1.94942632833672	1.58677252638121	-0.0690306292602961	-0.449112533991111
2440	23	8.19253344260116	37.48	1.32540371635886	0	0	-2.65551192060367	2.23404963234737	1.16615859730248	-0.808891433303802
2441	23	6.56423927882045	37.48	1.34823728036735	0	0	-2.36940720611762	2.19964880256827	0.41152135630543	-0.227054326047465
2442	23	5.95177804293874	37.48	1.37119086895041	0	0	-2.00882413850365	2.17325714291238	0.15878514339845	0.142014262570504
2443	23	5.83324206764939	37.48	1.39425855425017	0	0	-2.24751193099062	1.79591010103863	0.288984713841635	-0.171286389257713
2444	23	6.72996880408445	37.48	1.41743476576269	0	0	-2.45055858658782	2.16419102887765	0.717993872943621	-0.204580786239695
2445	23	5.57656638673794	37.48	1.44071426604025	0	0	-2.06874957542409	1.78706359015017	0.443352430573441	-0.173416177417738
2446	23	7.2319143807579	37.48	1.46409212812486	0	0	-2.20805650728497	2.44075091715184	0.14456095219372	-0.817155620017812
2449	23	8.33863014038559	37.48	1.53477084346495	0	0	-2.34379203932534	2.85953490443654	-0.266388643422788	-1.03160395349619
2450	23	9.54662102745441	37.48	1.55849839061838	0	0	-2.36036585327308	3.33464172536164	-0.260579554405324	-1.38025122532581
2451	23	8.99616600028203	37.48	1.58230363939929	0	0	-1.85808191723367	3.51665596877904	-0.126700530201373	-1.23242607231907
2452	23	6.88996970212854	37.48	1.3588794236362	0	0	-2.04451262507586	2.64721803466007	0.122149613153201	-0.457558290524183
2453	23	7.34271991910862	37.48	1.38215259830044	0	0	-2.49460732479468	2.14068202519933	0.507804286428938	-0.791720684149216
2454	23	7.27170599321136	37.48	1.40552844299987	0	0	-2.3188385588466	2.46452235525009	0.736160936056671	-0.595279821355683
2455	23	7.51416893810139	37.48	1.45256829392841	0	0	-2.11989998642224	2.62468556202267	-0.672010792293803	-0.714607761185338
2456	23	7.98603873837823	37.48	1.47622311791868	0	0	-2.11667649587449	3.17657514997739	-0.415466544784567	-0.479378031479217
2458	23	8.21363375160949	37.48	1.52378162176836	0	0	-2.55012544301271	2.52603578963452	-0.225773578676745	-1.10319802605816
2459	23	8.18311513664389	37.48	0.833581595672548	1	0	-1.44593994281047	3.40046436868828	-0.890551976627063	-0.435674190236711
2461	23	10.836619804522	37.48	0.798272653311476	1	0	-2.2118340197363	4.35723958322462	-0.712982667372008	-1.0610712542752
2462	23	7.23882672325603	37.48	0.781337013294949	1	0	-1.78771418674911	2.6985389049214	-0.141788767111758	-0.892371792153526
2463	23	8.17183369579095	37.48	0.852700126462366	1	0	-1.87255716917101	3.55400061419304	-0.630970420027758	0.0296816220730336
2465	23	3.57463811231082	37.48	0.814856385938783	1	0	-1.04810572222299	1.44555477203577	0.119236395269743	0.00163386626134865
2466	23	10.0951859071282	37.48	0.796552236110481	1	0	-1.55296930992008	4.5424041395059	-0.647644567081526	-0.497358707575548
2467	23	13.849611806276	37.48	0.778698839145255	1	0	-2.17387302073368	5.76629833288864	-1.50219056144081	-0.908136611646107
2468	23	9.05083428794173	37.48	0.761327906624928	1	0	-2.01086313998623	3.26694517031013	-0.698325077197967	-1.17717337903754
2470	23	11.8415389954855	37.48	0.74170392782652	1	0	-2.59777825097646	4.80831282469215	-1.50038329672399	-0.22744901075091
2471	23	7.02190815576385	37.48	0.724392778787298	1	0	-2.03136836854353	2.51678734680158	0.142901495839328	-0.757232312276918
2472	23	9.81736267836419	37.48	0.704713640561004	1	0	-2.54682283656542	3.77113346471288	-0.543583253695953	-0.834173173442588
2473	23	4.9794498032719	37.48	1.1127100173749	0	0	-1.5863979678434	1.64143018093992	-0.241868333450779	-0.508947658042533
2474	23	5.24991033172168	37.48	1.13619586475392	0	0	-1.88645778289496	1.5892215189739	-0.522375798031271	-0.441148924958337
2475	23	7.2436599712409	37.48	1.0541463322499	0	0	-2.27889005711093	2.44797344094575	-0.264376265148403	-0.716605654702448
2476	23	7.30911845308756	37.48	1.07763546059929	0	0	-2.11948859200874	2.76007820131538	-0.0808474579754214	-0.581255558220661
2477	23	7.19797530934211	37.48	1.10124645932341	0	0	-2.45962317326754	2.49576551679067	0.196373062812832	-0.41552760072221
2478	23	7.41717913171664	37.48	0.995582647124906	0	0	-1.95071569259727	2.79357816092474	0.205907132111725	-0.850894350582375
2480	23	8.850651098847	37.48	1.0426967695778	0	0	-2.79760959580356	3.02842133759519	-0.0923145494814518	-0.851364874599771
2485	23	10.4235249104376	37.48	1.00790807358968	0	0	-2.91566120845415	3.68522957650162	0.0914923707032009	-1.25949458050569
2486	23	8.92311259653228	37.48	0.949382183639574	1	0	-2.25694699942546	3.41908344582516	-0.332557416507828	-0.89207240708652
2487	23	8.02659400339839	37.48	0.925602702465692	1	0	-2.28894274748863	2.91027433949929	-0.238734496099182	-0.796517735220655
2488	23	8.14254338708464	37.48	0.901956804452134	1	0	-2.2105390756346	3.23296304710318	-0.347440628209736	-0.478513290833711
2489	23	5.97713632943292	37.48	0.878455276874917	1	0	-1.44246505515471	2.52067591469769	-0.430529341457399	-0.140114737499461
2490	23	4.73009511852814	37.48	0.855110023287903	1	0	-0.977099808852864	2.15312775103908	0.230689522509697	-0.231018220343629
2491	23	10.5008005380313	37.48	0.855110023287903	0	0	-3.39731676100939	3.30668991427759	-0.205280851115497	-1.22631359831471
2492	23	9.86820856944071	37.48	0.878455276874917	0	0	-2.8252527595756	3.60991131930437	-0.297397650144245	-0.928980845075645
2495	23	10.2295273227369	37.48	0.949382183639574	0	0	-2.9115816763114	3.56139302672559	0.125708973841915	-1.24756272893724
2498	23	11.2621323267156	37.48	0.987280214641326	1	0	-3.00853669637895	4.25368923101346	-0.361607749989788	-1.08508345062938
2499	23	12.7931796140808	37.48	0.963012092473108	1	0	-2.99418191598456	5.0847142117525	-0.632657338478547	-1.16414975158579
2500	23	11.3802439592573	37.48	0.938847293420401	1	0	-2.36059036614438	4.5340403680686	-0.497900850267214	-1.29875545524236
2501	23	9.28161710730606	37.48	0.914794005534775	1	0	-2.20524193954735	3.65800021471738	-0.571370383072245	-0.797412503887376
2502	23	8.22974159017244	37.48	0.890861261279259	1	0	-1.90166007536653	3.18051531916147	-0.481240712123209	-0.85094215039192
2503	23	6.00318538054569	37.48	0.867059042522454	1	0	-1.36384259225347	2.37033616636106	-0.558049760261225	-0.424730576370512
[truncated: 56,138 more rows]
