# Supplementary material for: A machine learning approach in the non-invasive prediction of intracranial pressure using Modified Photoplethysmography
Source: PLoS One. 2022 Sep 29;17(9):e0275417. doi: 10.1371/journal.pone.0275417 (PMC9521929; doi:10.1371/journal.pone.0275417)
Supplement: S3 File — (ZIP) [file pone.0275417.s003.zip › validation.csv]

	name	ICP	fourier.amp	IOPi	dist	sup	rside	Fsin1	Fcos1	Fsin2	Fcos2
1	case1	0	2.99770619	23.56	0.47017098	0	0	-1.00751106	-0.58971938	0.4012539	0.405194
2	case1	0	3.01672884	23.56	0.48395797	0	0	-1.17787106	-0.59328499	0.37571464	0.20466075
3	case1	0	3.55091628	23.56	0.55987812	1	0	-1.47750832	0.61375869	0.5134155	0.03822958
4	case1	0	2.47332622	23.56	0.72205935	1	0	-0.93321227	0.53039587	0.48792031	0.16725029
5	case1	0	2.49047589	23.56	0.68652619	1	0	-0.8534065	0.54189175	0.50622067	0.32905791
6	case1	0	3.01123874	23.56	0.63328794	1	0	-1.26982548	0.44515981	0.44158703	0.07686102
7	case1	0	3.25565372	23.56	0.61556109	1	0	-1.38628411	0.61382831	0.44510104	0.11572674
8	case1	0	3.43494311	23.56	0.59784528	1	0	-1.327932	0.61066033	0.62639197	0.07927093
9	case1	0	3.40899133	23.56	0.58014153	1	0	-1.36290235	0.50950492	0.5443024	-0.05691258
10	case1	0	2.8673388	23.56	0.54477489	1	0	-1.11014956	0.5900997	0.54517296	0.28364282
11	case1	0	2.21055607	23.56	1.08008553	1	0	-0.79406442	0.63250236	0.07010127	0.24433349
12	case1	0	1.87859153	23.56	1.06226384	1	0	-0.77256153	0.53422247	0.10800024	0.04335974
13	case1	0	2.23164105	23.56	1.00881795	1	0	-0.77253306	0.54227687	0.28691415	-0.22335844
14	case1	0	2.54241265	23.56	0.83093556	1	0	-0.75858043	0.7430484	0.35895247	0.30537376
15	case1	0	2.60179793	23.56	0.74221779	1	0	-0.90467111	0.71551147	0.35753835	-0.18352343
16	case1	0	2.07148788	23.56	0.61842116	1	0	-0.74365969	0.46418484	0.44788218	0.16205409
17	case1	0	2.97428099	23.56	0.35689582	1	0	-1.31032679	0.37818472	0.38794202	0.29280807
18	case1	0	2.37264174	23.56	1.20664206	1	0	-0.93955667	0.60366245	0.41388051	0.19140147
19	case1	0	1.91674693	23.56	1.17101773	1	0	-0.71613778	0.53496771	0.33171998	0.13056376
20	case1	0	2.04816225	23.56	1.13540598	1	0	-0.76683179	0.52944705	0.15585168	-0.18068621
21	case1	0	2.04842825	23.56	1.01088309	1	0	-0.69891354	0.51475385	0.26167268	-0.20869539
22	case1	0	3.95448462	23.56	0.59542539	1	0	-1.5657285	0.92686843	0.56981728	-0.02356433
23	case1	0	2.94922843	23.56	0.8646178	1	0	-0.70005738	1.00898895	0.51828584	0.18085371
24	case1	0	2.44085623	23.56	0.84718685	1	0	-0.72226273	0.81135275	0.53170743	-0.05006345
25	case1	0	3.08491223	23.56	0.82977639	1	0	-1.04773778	0.84794681	0.69019329	0.1395294
26	case1	0	3.8394144	23.56	0.81238774	1	0	-1.4996625	0.64047226	0.71664014	0.3462895
27	case1	0	4.81440369	23.56	0.27864669	1	0	-2.01052864	-0.6439612	0.43079164	0.49015673
28	case1	0	3.55701846	23.56	1.00834078	1	0	-1.21872023	0.63982813	0.74106017	-0.12501508
29	case1	0	4.47811682	23.56	0.95590824	1	0	-1.40069424	0.81156872	0.86747155	-0.5012311
30	case1	0	3.49302831	23.56	0.9384635	1	0	-1.21018564	0.86011047	0.50418752	-0.2938945
31	case1	0	3.95683634	23.56	0.88624117	1	0	-1.10990082	0.970361	0.91614317	-0.3059551
32	case1	0	3.96388938	23.56	0.86887475	1	0	-1.09396878	1.01385528	1.0254376	-0.13436256
33	case1	0	4.47341184	23.56	0.85153094	1	0	-1.50830443	0.78966389	0.9700307	-0.13309559
34	case1	0	4.46576353	23.56	0.83421115	1	0	-1.58595784	0.9816747	0.98557371	0.38417475
35	case1	0	4.56957216	23.56	0.8169169	1	0	-1.73668067	0.74508462	0.88458134	0.16331323
36	case1	0	2.93365	23.56	0.890755	1	0	-1.04634247	0.75234319	0.44966375	-0.1577434
37	case1	0	1.65379677	23.56	0.72935418	1	0	-0.55622641	0.44942876	0.36579486	0.04339617
38	case1	0	2.0248387	23.56	0.49800759	1	0	-0.62265089	0.38646386	0.3372757	0.39589174
39	case1	0	1.8896738	23.56	0.97485212	1	0	-0.46462734	-0.31574406	0.23570637	0.45905557
40	case1	0	1.86980325	23.56	0.62100979	1	0	-0.54767934	0.46193067	0.4678137	-0.03924946
41	case1	0	2.68875156	23.56	1.0146846	1	0	-0.78718532	-0.42015184	0.18949891	0.63109389
42	case1	0	2.80445428	23.56	0.99794606	1	0	-0.95625726	-0.50522451	0.22737302	0.48986454
43	case1	0	2.61094406	23.56	0.96459545	1	0	-0.87477693	-0.57102298	0.11681433	0.44917979
44	case1	0	2.00717599	23.56	0.94798784	1	0	-0.82330164	-0.42974876	-0.02255293	0.23664051
45	case1	0	1.76806237	23.56	0.75337313	1	0	-0.44020602	0.75211429	0.13242836	-0.13194912
46	case1	0	2.10500931	27.12	0.77354508	0	0	-0.75047159	0.63108504	0.15946935	-0.16403742
47	case1	0	2.43716248	27.12	0.78690964	0	0	-0.96699758	0.44839095	-0.05910765	-0.38809224
48	case1	0	3.41994821	27.12	0.73505063	0	0	-1.38418691	0.50957295	0.53470436	-0.03450832
49	case1	0	2.95095245	27.12	0.74824518	0	0	-1.1208207	0.80442431	0.35163895	-0.11379378
50	case1	0	2.23058541	27.12	0.76163243	0	0	-0.70527211	0.53359993	0.3278466	-0.27680336
51	case1	0	2.59803549	27.12	0.77520239	0	0	-0.84773445	0.60411628	-0.09745521	-0.4729368
52	case1	0	2.31562367	27.12	0.7097347	0	0	-0.82332912	0.74741698	0.2042513	0.15147668
53	case1	0	2.24192776	27.12	0.72294749	0	0	-0.74016359	0.76110644	0.27545269	0.11712223
54	case1	0	2.34928799	27.12	0.73635894	0	0	-0.74513149	0.90675135	0.12810995	-0.00286765
55	case1	0	2.20825112	27.12	0.68441992	0	0	-0.76199898	0.66645025	0.33272272	-0.09976239
56	case1	0	1.81122111	27.12	0.69765226	0	0	-0.63659005	0.63815091	0.20473928	0.02147333
57	case1	0	2.25597367	27.12	0.71108959	0	0	-0.65001891	0.79849124	0.08112999	0.23686667
58	case1	0	2.04724863	27.12	0.72472051	0	0	-0.56505513	0.81259022	0.03797635	0.12960793
59	case1	0	2.90132852	27.12	0.65910642	0	0	-0.91848622	1.06805059	0.43106897	-0.00632106
60	case1	0	2.65016782	27.12	0.67235975	0	0	-0.83151275	0.66486844	0.5284446	-0.17997413
61	case1	0	2.78513008	27.12	0.6470703	0	0	-0.83553976	0.90263824	0.33294131	-0.29732691
62	case1	0	3.35232682	27.12	0.66056516	0	0	-1.19985553	0.77122919	0.45626827	-0.28704553
63	case1	0	1.9797498	27.12	0.70223609	0	0	-0.49549889	0.83089573	-0.2308334	0.05148141
64	case1	0	1.78416227	27.12	0.74545281	0	0	-0.69276485	0.56110594	0.1444659	0.01807531
65	case1	0	2.70483457	27.12	0.7601566	0	0	-1.01863056	0.44906661	0.40373224	-0.21274874
66	case1	0	3.41366867	27.12	0.60848394	0	0	-1.06418036	0.90395373	0.67152199	-0.22896509
67	case1	0	2.36609031	27.12	0.62178428	0	0	-0.60566562	0.89485925	0.35068704	-0.24424814
68	case1	0	2.3119059	27.12	0.63531123	0	0	-0.84899008	0.73537411	0.23345647	-0.07310416
69	case1	0	2.45650163	27.12	0.64905063	0	0	-0.8931016	0.74457051	0.03143236	-0.20563157
70	case1	0	3.50829578	27.12	0.75017227	0	0	-1.30670332	0.77997754	0.57184188	-0.11868348
71	case1	0	3.13039042	27.12	0.59650211	0	0	-1.12518572	0.79183041	0.19609342	-0.36804755
72	case1	0	2.18010547	27.12	0.63783132	0	0	-0.73129364	0.79757688	0.06916125	0.05875631
73	case1	0	3.33290449	27.12	0.68089499	0	0	-1.38834191	0.73230374	0.38640219	-0.03177025
74	case1	0	3.80701092	27.12	0.69557967	0	0	-1.43888031	0.71020973	0.5542016	-0.26455859
75	case1	0	2.43706248	27.12	0.72538427	0	0	-1.04494802	0.46276904	0.26630996	-0.02790134
76	case1	0	3.35545707	27.12	0.57122432	0	0	-1.27487726	0.69223139	0.5103862	-0.1511362
77	case1	0	2.74469073	27.12	0.5848235	0	0	-0.75687198	0.84199882	0.40520281	-0.35260847
78	case1	0	2.73906006	27.12	0.6413428	0	0	-0.74640207	0.65970354	0.6999663	-0.14634258
79	case1	0	1.72500906	27.12	0.7158115	0	0	-0.71418907	0.43037072	0.17241181	-0.01417584
80	case1	0	1.53956924	27.12	0.73111166	0	0	-0.60969478	0.46345216	0.01517663	0.04442438
81	case1	0	2.56656688	27.12	0.55959152	0	0	-0.96186073	0.74692381	0.25212056	-0.12085306
82	case1	0	3.13145578	27.12	0.57346662	0	0	-0.86940989	0.98056006	0.43638732	-0.3985484
83	case1	0	3.42039873	27.12	0.58756017	0	0	-1.19623089	0.85185464	0.54602853	-0.21214606
84	case1	0	2.31945198	27.12	0.61634243	0	0	-0.78079294	0.82483336	0.24628668	0.06707332
85	case1	0	2.88508573	27.12	0.63100399	0	0	-1.16277541	0.53449338	0.47953522	0.10479389
86	case1	0	2.47217368	27.12	0.6759292	0	0	-0.81119094	0.72087354	0.42085164	-0.14294529
87	case1	0	2.5647367	27.12	0.57681373	0	0	-0.94160848	0.74806633	0.18780257	-0.18384344
88	case1	0	3.3374343	27.12	0.60610652	0	0	-1.45293471	0.74729713	0.30257845	0.04348162
89	case1	0	2.60552134	27.12	0.6512713	0	0	-1.09581155	0.70446692	-0.10938644	-0.0445727
90	case1	0	1.69222241	27.12	0.71334201	0	0	-0.50867155	0.67600569	-0.03536413	0.0169379
91	case1	0	2.49132649	27.12	0.53736264	0	0	-0.97695151	0.70836012	0.15529738	-0.10800544
92	case1	0	2.60698405	27.12	0.55179698	0	0	-0.8623129	0.64408289	0.27899158	-0.33993656
93	case1	0	2.57091141	27.12	0.61137711	0	0	-1.03416045	0.71913296	0.32377373	0.05068232
94	case1	0	2.77650411	27.12	0.62666714	0	0	-1.13852699	0.6786407	-0.14859762	0.16255321
95	case1	0	2.51287727	27.12	0.64209276	0	0	-1.00881325	0.74713636	-0.12805043	-0.06344773
96	case1	0	2.95344409	27.12	0.52681031	0	0	-1.38093938	0.51959152	0.08889725	0.14291661
97	case1	0	2.12483019	27.12	0.541526	0	0	-0.73131977	0.76125905	0.24390177	-0.03937022
98	case1	0	2.61392746	27.12	0.55642914	0	0	-1.09303091	0.70563128	0.01319241	-0.0626469
99	case1	0	2.38253048	27.12	0.6021233	0	0	-1.03696365	0.58421409	0.24278861	0.1356751
100	case1	0	2.7754552	27.12	0.61764245	0	0	-0.85090256	1.0136176	-0.01484342	0.22226347
101	case1	0	3.05817063	27.12	0.4313802	0	0	-1.28453604	0.55212358	0.36684635	-0.07302371
102	case1	0	2.63128197	27.12	0.51666361	0	0	-0.92484189	0.48206816	0.57526288	0.06988952
103	case1	0	1.63492459	27.12	0.53166022	0	0	-0.66665163	0.47019687	0.13139122	0.06653484
104	case1	0	2.97859689	27.12	0.59326609	0	0	-1.10899518	0.97928879	0.03865599	0.09066397
105	case1	0	4.66677637	27.12	0.33028258	0	0	-1.88704419	1.0274198	0.17357452	-0.46469963
106	case1	0	4.08613304	27.12	0.34407997	0	0	-1.48329512	0.82766489	0.46138945	-0.47364724
107	case1	0	3.86238769	27.12	0.3331841	0	0	-1.57541151	1.07923349	0.48293418	0.12729038
108	case1	0	3.47355587	27.12	0.32291476	0	0	-1.2570847	1.1925543	0.34069447	-0.02002566
109	case1	0	3.51953473	27.12	0.36883246	0	0	-1.46614103	0.56469332	0.42902756	-0.15059539
110	case1	0	3.61998728	27.12	0.22798366	0	0	-1.31822971	1.24023546	0.25450565	0.02081912
111	case1	0	4.13884366	27.12	0.2409825	0	0	-1.78126455	0.86144094	0.42932363	-0.00130757
112	case1	0	3.72071749	27.12	0.26868132	0	0	-1.64876384	0.6751459	0.42871242	0.16069636
113	case1	0	3.7344585	27.12	0.28321498	0	0	-1.48311999	0.7257827	0.63319153	0.10760225
114	case1	0	3.33328771	27.12	0.29811656	0	0	-1.21750004	0.93903797	0.63075929	0.19589471
115	case1	0	3.1403702	27.12	0.31333357	0	0	-1.06341891	1.03447282	0.45032869	0.14833446
116	case1	0	3.09724073	27.12	0.32882222	0	0	-1.33043799	0.63221231	0.23229413	-0.12617957
117	case1	0	3.93540163	27.12	0.20265214	0	0	-1.70013155	0.87866998	0.32257556	-0.03002054
118	case1	0	4.22523569	27.12	0.2156901	0	0	-1.76279409	1.11490477	0.20201156	-0.08584867
119	case1	0	4.11827797	27.12	0.22938665	0	0	-1.65198988	1.18735629	0.44910439	0.04661477
120	case1	0	3.19698668	27.12	0.28882374	0	0	-1.08569321	0.86647957	0.50622265	-0.20924982
121	case1	0	3.13315295	27.12	0.3045055	0	0	-1.16025957	0.72540077	0.48978592	-0.1317717
122	case1	0	4.10563288	27.12	0.19040811	0	0	-1.72131845	0.86289748	0.49529787	-0.0130564
123	case1	0	4.44689359	27.12	0.20422922	0	0	-1.8416617	0.96179688	0.60814716	0.0684615
124	case1	0	3.95777593	27.12	0.2186449	0	0	-1.66487683	0.94478994	0.43202806	0.03246263
125	case1	0	3.58545252	27.12	0.28036852	0	0	-1.32581317	0.75783324	0.44082913	-0.33212859
126	case1	0	3.2302855	27.12	0.29649781	0	0	-1.33393408	0.677666	0.30257406	-0.1667793
127	case1	0	4.3656875	27.12	0.17912088	0	0	-1.94137349	0.79995975	0.4132078	0.03176751
128	case1	0	3.15552051	27.12	0.24031588	0	0	-1.2017777	0.77334164	0.53649709	0.03235991
129	case1	0	3.1974307	27.12	0.25646207	0	0	-1.17956944	0.8370777	0.28142409	-0.27532559
130	case1	0	3.77341663	27.12	0.15408561	0	0	-1.50560001	1.13508585	-0.03717107	-0.04504737
131	case1	0	3.21468639	27.12	0.18441623	0	0	-1.3881699	0.80951983	0.12264165	0.08797127
132	case1	0	2.94266544	27.12	0.23285714	0	0	-0.9728496	1.06539709	0.2948918	-0.12632049
133	case1	0	3.49114636	27.12	0.24948652	0	0	-1.20963853	1.00922165	0.286051	-0.33780775
134	case1	0	3.37482263	27.12	0.26628233	0	0	-1.40530159	0.83187943	0.30444539	-0.05015717
135	case1	0	3.78499271	27.12	0.22657198	0	0	-1.30013121	1.21055388	0.49852587	-0.18663029
136	case1	0	3.98280272	27.12	0.24363074	0	0	-1.4446916	0.92358804	0.41059637	-0.41910957
137	case1	0	3.04602001	27.12	0.1364144	0	0	-0.89633247	1.2272158	0.09604325	-0.08104949
138	case1	0	2.89355779	27.12	0.18700769	0	0	-1.06142753	0.92811062	0.23047762	-0.11212352
139	case1	0	3.42848841	27.12	0.20422922	0	0	-1.10019845	0.99458271	0.09236656	-0.47516992
140	case1	0	3.39266735	27.12	0.22156029	0	0	-1.31045318	0.83780843	0.281596	-0.25877789
141	case1	0	4.24756894	27.12	0.23559673	1	0	-1.82755854	1.0730608	0.25270767	0.07137756
142	case1	0	4.61594485	27.12	0.21790995	1	0	-1.91847944	1.2338689	0.17874086	0.25710242
143	case1	0	5.28120924	27.12	0.20026323	1	0	-2.09782636	1.6015142	0.30049984	0.12022427
144	case1	0	5.8327291	27.12	0.18266817	1	0	-2.39180776	1.59918114	0.348259	-0.09927239
145	case1	0	5.82051445	27.12	0.16514129	1	0	-2.69140935	1.05192644	0.26252673	0.03775072
146	case1	0	4.04568193	27.12	0.11328599	1	0	-1.85626854	0.79304505	0.05926811	0.14412543
147	case1	0	2.64232915	27.12	0.14770686	0	0	-0.70376916	1.11725524	0.19009396	-0.07174819
148	case1	0	3.06091696	27.12	0.16514129	0	0	-0.87771522	1.22712383	0.10326621	-0.16338341
149	case1	0	3.34254893	27.12	0.18266817	0	0	-1.22280756	0.91178295	0.10696988	-0.3537088
150	case1	0	3.34707416	27.12	0.20026323	0	0	-1.3209596	0.88079077	0.18843464	-0.21760684
151	case1	0	4.4304659	27.12	0.25140813	1	0	-2.02730127	0.83663562	0.2185001	0.00459209
152	case1	0	4.52568329	27.12	0.23354505	1	0	-1.98998442	1.03273694	0.39931488	0.14303794
153	case1	0	4.56413371	27.12	0.2156901	1	0	-1.92486149	1.19095091	0.21471409	-0.04967711
154	case1	0	5.04412018	27.12	0.19784548	1	0	-2.19071269	1.12354476	0.28415625	-0.13213102
155	case1	0	5.59543013	27.12	0.18001426	1	0	-2.34370782	1.40551203	0.4030575	-0.10416975
156	case1	0	5.07819287	27.12	0.12665759	1	0	-2.10227481	1.30941971	0.456015	-0.04384252
157	case1	0	4.14889305	27.12	0.10895498	1	0	-1.61903775	1.13346799	0.45920311	-0.11058737
158	case1	0	4.38298825	27.12	0.09133409	1	0	-1.93902605	0.91295599	0.26988921	-0.06883251
159	case1	0	3.28594863	27.12	0.14441187	0	0	-0.89780234	1.36124703	0.12619779	-0.15422532
160	case1	0	3.75512497	27.12	0.16220086	0	0	-1.44092585	0.99168957	0.07850581	-0.35737923
161	case1	0	4.40452389	27.12	0.23285714	1	0	-1.84265291	0.94637115	0.5943494	0.10267208
162	case1	0	5.03514931	27.12	0.21494506	1	0	-2.22184919	1.07426824	0.31201341	-0.06153025
163	case1	0	5.27429528	27.12	0.19703297	1	0	-2.30679587	1.09250505	0.3782203	-0.11316641
164	case1	0	3.97180604	27.12	0.1432967	1	0	-1.57468941	1.12597747	0.38221316	-0.06033771
165	case1	0	3.79238625	27.12	0.12538462	1	0	-1.41093827	1.22927519	0.46124603	-0.01436322
166	case1	0	3.55146277	27.12	0.10747253	1	0	-1.2484035	1.05395181	0.49348444	-0.17424693
167	case1	0	3.88579624	27.12	0.08956044	1	0	-1.60810689	0.9299654	0.29024687	-0.16024314
168	case1	0	3.63147061	27.12	0.05373626	1	0	-1.60142033	0.67808247	-0.07546299	0.29088639
169	case1	0	3.2689329	27.12	0.12538462	0	0	-0.68157613	1.23036858	0.22939767	-0.5311507
170	case1	0	3.47072789	27.12	0.1432967	0	0	-0.80494941	1.45041725	0.20852019	-0.35888582
171	case1	0	2.89372642	27.12	0.16120879	0	0	-1.10102171	0.85146205	0.16887284	-0.15875238
172	case1	0	3.17860209	27.12	0.17912088	0	0	-1.41050449	0.67576709	-0.05805501	0.13646199
173	case1	0	4.02584532	27.12	0.28715261	1	0	-1.78176283	0.89845345	0.33053327	0.1158604
174	case1	0	3.79735315	27.12	0.26927773	1	0	-1.64352681	0.77205092	0.41895218	0.04927754
175	case1	0	4.14216362	27.12	0.25140813	1	0	-1.79998715	0.78610226	0.48349643	0.08145334
176	case1	0	4.63405291	27.12	0.23354505	1	0	-1.88905388	1.09910106	0.57740882	-0.02453696
177	case1	0	4.85376634	27.12	0.2156901	1	0	-2.07326262	1.11541854	0.40103678	-0.06326317
178	case1	0	3.92797996	27.12	0.16220086	1	0	-1.41733169	1.19311945	0.32043185	-0.25837122
179	case1	0	3.71401962	27.12	0.14441187	1	0	-1.21291187	1.37205589	0.30359981	-0.15849244
180	case1	0	3.64103069	27.12	0.12665759	1	0	-1.32128859	1.24947364	0.18527995	-0.028856
181	case1	0	3.02309063	27.12	0.10895498	1	0	-1.08198059	1.05100305	0.10929657	-0.04363712
182	case1	0	2.93852526	27.12	0.09133409	1	0	-1.20723026	0.81574856	0.11960104	-0.0518436
183	case1	0	3.0971017	27.12	0.09133409	0	0	-0.66189078	0.87054969	0.22407832	-0.68738947
184	case1	0	2.94900824	27.12	0.10895498	0	0	-0.54904113	1.10596132	0.3684718	-0.51448813
185	case1	0	3.4842738	27.12	0.12665759	0	0	-1.11685457	0.94022726	0.3369077	-0.4603477
186	case1	0	4.17698558	27.12	0.30660556	1	0	-1.83911078	0.98547074	0.14468376	0.04353372
187	case1	0	4.20644709	27.12	0.28882374	1	0	-1.78506769	1.10866528	0.18072281	0.13454058
188	case1	0	4.41852207	27.12	0.25331518	1	0	-1.93367849	1.00548792	0.23669075	-0.04867847
189	case1	0	4.54824949	27.12	0.23559673	1	0	-1.95073717	1.08227257	0.27783276	-0.0785196
190	case1	0	4.64923826	27.12	0.21790995	1	0	-2.00501496	1.1217134	0.16441786	-0.1073553
191	case1	0	3.97539072	27.12	0.18266817	1	0	-1.40822204	1.36892888	0.36564437	-0.10342196
192	case1	0	3.68520419	27.12	0.16514129	1	0	-1.21483998	1.1978373	0.39740187	-0.28462784
193	case1	0	3.88756922	27.12	0.14770686	1	0	-1.20483127	1.49683009	0.37640524	-0.17865001
194	case1	0	3.49760815	27.12	0.13040197	1	0	-1.26565721	1.08620397	0.28030559	-0.20383252
195	case1	0	3.06596175	27.12	0.11328599	1	0	-1.22923097	0.91244605	0.01714636	-0.03686445
196	case1	0	3.32099187	27.12	0.09645955	1	0	-1.41233119	0.85387854	-0.13069534	-0.16162617
197	case1	0	2.43636221	27.12	0.08010529	0	0	-0.54513041	0.57060996	0.26421741	-0.56534873
198	case1	0	4.04828752	27.12	0.52222262	1	0	-1.36581622	1.44929081	0.21663124	-0.18067243
199	case1	0	4.07571723	27.12	0.50440898	1	0	-1.49128113	1.33809448	0.24430832	-0.14696901
200	case1	0	4.4410528	27.12	0.48660256	1	0	-1.61937255	1.50191694	0.34038024	-0.06821976
201	case1	0	4.45301477	27.12	0.4688042	1	0	-1.62160167	1.4083217	0.25406181	-0.25321914
202	case1	0	4.87656507	27.12	0.45101485	1	0	-1.82745088	1.421416	0.03464709	-0.40337218
203	case1	0	4.68783517	27.12	0.43323561	1	0	-1.93378605	1.30132141	-0.02129001	-0.1416903
204	case1	0	4.0813349	27.12	0.41546778	1	0	-1.61724911	1.23099432	0.2474706	-0.01677655
205	case1	0	4.73202034	27.12	0.39771289	1	0	-1.75017478	1.37697564	0.41231292	-0.29023312
206	case1	0	4.45555584	27.12	0.37997277	1	0	-1.73399181	1.310128	0.36866742	-0.11909582
207	case1	0	4.47767014	27.12	0.36224956	1	0	-1.72552295	1.27428542	0.48825224	-0.12058657
208	case1	0	4.553266	27.12	0.34454589	1	0	-1.83438183	1.18268573	0.45120681	-0.10851369
209	case1	0	4.20850815	27.12	0.32686493	1	0	-1.64466248	1.1826236	0.38181407	-0.13998365
210	case1	0	4.62288128	27.12	0.30921058	1	0	-1.96052348	1.16511925	0.36516169	0.01446583
211	case1	0	4.49410069	27.12	0.29158767	1	0	-1.89494632	1.12476806	0.33726471	-0.04456812
212	case1	0	4.675347	27.12	0.27400226	1	0	-2.09523495	1.00403315	0.1593664	-0.0361031
213	case1	0	4.67668331	27.12	0.25646207	1	0	-1.92308123	1.31534174	0.22986261	-0.01066305
214	case1	0	4.48561868	27.12	0.23897706	1	0	-2.00155364	1.00015511	0.11293417	-0.0105611
215	case1	0	4.31087279	27.12	0.20422922	1	0	-1.47627876	1.56979281	0.05541625	-0.02708057
216	case1	0	4.66968056	27.12	0.18700769	1	0	-1.61193452	1.60357278	0.26128583	-0.24881276
217	case1	0	4.02371717	27.12	0.16992899	1	0	-1.45836493	1.21308113	0.27047042	-0.28851787
218	case1	0	3.88254426	27.12	0.15304095	1	0	-1.47404881	1.12920076	0.26988528	-0.21345003
219	case1	0	3.89472059	27.12	0.1364144	1	0	-1.60686699	0.97254459	-0.00541381	-0.29363119
220	case1	0	3.11149616	27.12	0.12015794	1	0	-1.28680941	0.85954811	-0.11826582	-0.12901958
221	case1	0	3.21986825	27.12	0.10444452	1	0	-1.41201164	0.6648231	-0.03944039	-0.27010846
222	case1	0	4.87922972	27.12	0.61321112	1	0	-1.64394813	1.71253458	0.17268324	-0.28544136
223	case1	0	5.26384367	27.12	0.59542539	1	0	-1.49737053	2.14658843	0.24090187	-0.22171545
224	case1	0	5.12004385	27.12	0.57764748	1	0	-1.50023799	2.06408562	0.3627771	-0.2026914
225	case1	0	5.05168267	27.12	0.55987812	1	0	-1.62874657	1.90474123	0.31397101	-0.1869364
226	case1	0	4.7865679	27.12	0.54211815	1	0	-1.58414409	1.68073006	0.4022153	-0.28601462
227	case1	0	5.27830253	27.12	0.52436853	1	0	-1.61866808	1.91479279	0.56783296	-0.38951775
228	case1	0	4.96066532	27.12	0.50663035	1	0	-1.53355325	1.61569547	0.53428235	-0.5002888
229	case1	0	5.32646923	27.12	0.48890485	1	0	-1.83238909	1.84914665	0.37079213	-0.25191586
230	case1	0	5.63271336	27.12	0.47119347	1	0	-2.23489728	1.58946103	0.28073361	-0.24066101
231	case1	0	5.60876573	27.12	0.45349784	1	0	-2.16256008	1.5281507	0.39392667	-0.35472048
232	case1	0	5.85415508	27.12	0.43581991	1	0	-2.2015997	1.71460469	0.42676215	-0.33439307
233	case1	0	5.7065437	27.12	0.4181619	1	0	-2.19626368	1.52911764	0.61549737	-0.24599851
234	case1	0	5.38086532	27.12	0.40052646	1	0	-2.0327515	1.52330867	0.53237543	-0.26237832
235	case1	0	5.58654143	27.12	0.3829167	1	0	-2.01941148	1.66664623	0.67274166	-0.26314604
236	case1	0	5.19496633	27.12	0.36533634	1	0	-1.95200884	1.48193177	0.61428287	-0.18790935
237	case1	0	5.41296584	27.12	0.34778984	1	0	-2.09774591	1.39930405	0.60879963	-0.2278601
238	case1	0	5.04866416	27.12	0.33028258	1	0	-2.10097774	1.3492946	0.52978928	0.11290909
239	case1	0	5.68349366	27.12	0.31282117	1	0	-2.41611517	1.38257221	0.49192991	0.00483785
240	case1	0	5.0509983	27.12	0.29541372	1	0	-2.22872026	1.18694444	0.29880813	0.17780836
241	case1	0	4.95573062	27.12	0.27807038	1	0	-2.10792317	1.27613914	0.33224645	0.0452285
242	case1	0	5.07409332	27.12	0.26080394	1	0	-2.08292688	1.39018089	0.21527144	-0.12803527
243	case1	0	3.39623066	27.12	0.20965561	1	0	-1.12927758	1.25024053	0.45095887	-0.07321408
244	case1	0	3.83909904	27.12	0.19291909	1	0	-1.30563068	1.25258492	0.37541753	-0.25762621
245	case1	0	3.79870121	27.12	0.17641361	1	0	-1.48563283	1.00639742	0.33941248	-0.18619706
246	case1	0	3.50608671	27.12	0.16021059	1	0	-1.57838504	0.7627478	0.17363115	0.14252067
247	case1	0	3.45057889	27.12	0.14441187	1	0	-1.54790326	0.73050616	0.21389211	0.04882614
248	case1	0	3.50348167	27.12	0.11469332	1	0	-1.63056308	0.56773066	0.25317609	0.11332093
249	case1	0	3.94618428	27.12	0.72205935	1	0	-1.10813017	1.62587038	0.17623643	-0.14083328
250	case1	0	4.11566186	27.12	0.70428908	1	0	-1.18310429	1.67560004	0.30521811	-0.17452734
251	case1	0	3.89808001	27.12	0.68652619	1	0	-1.19332573	1.4442593	0.3994547	-0.26692427
252	case1	0	4.11502415	27.12	0.66877126	1	0	-1.30785983	1.51092591	0.33025467	-0.2495241
253	case1	0	4.27638893	27.12	0.65102493	1	0	-1.47438543	1.52949763	0.53392354	0.02605428
254	case1	0	4.9171056	27.12	0.63328794	1	0	-1.543447	1.86968408	0.41280304	-0.23506954
255	case1	0	5.26865567	27.12	0.61556109	1	0	-1.54010785	1.80939735	0.38815468	-0.60567805
256	case1	0	4.83434321	27.12	0.59784528	1	0	-1.35626746	1.70690438	0.42653575	-0.55992213
257	case1	0	4.80158079	27.12	0.58014153	1	0	-1.48677603	1.66628381	0.64273069	-0.34723973
258	case1	0	4.66038763	27.12	0.56245097	1	0	-1.54876361	1.62468788	0.37355023	-0.28705804
259	case1	0	4.36443095	27.12	0.54477489	1	0	-1.44362126	1.45961442	0.43583343	-0.31147625
260	case1	0	4.65585742	27.12	0.52711474	1	0	-1.60972866	1.54739454	0.37516726	-0.27803233
261	case1	0	4.63966815	27.12	0.50947218	1	0	-1.64074875	1.43289039	0.20916681	-0.38808742
262	case1	0	4.65105842	27.12	0.49184911	1	0	-1.533341	1.46912096	0.42841976	-0.42492119
263	case1	0	5.11617569	27.12	0.47424769	1	0	-1.91339619	1.38716223	0.52208338	-0.31974487
264	case1	0	5.10800451	27.12	0.45667043	1	0	-1.92756277	1.44439468	0.33644288	-0.34952194
265	case1	0	4.70469189	27.12	0.43912023	1	0	-1.706408	1.45027496	0.36136443	-0.28570548
266	case1	0	5.61830522	27.12	0.42160048	1	0	-2.15382772	1.47276994	0.28542519	-0.48209298
267	case1	0	5.65358647	27.12	0.40411512	1	0	-2.13155741	1.6017344	0.33466743	-0.40397497
268	case1	0	5.66356884	27.12	0.38666884	1	0	-2.24803972	1.46622454	0.37470982	-0.33852461
269	case1	0	5.93541507	27.12	0.36926715	1	0	-2.58873385	1.29123149	0.3710338	-0.13048015
270	case1	0	5.97691016	27.12	0.35191669	1	0	-2.42180545	1.41539767	0.50905233	-0.30962692
271	case1	0	5.03857687	27.12	0.33462542	1	0	-2.03705574	1.40229603	0.57432485	0.05807295
272	case1	0	5.35209478	27.12	0.31740301	1	0	-2.33386863	1.29507567	0.41387769	0.17166316
273	case1	0	5.21473486	27.12	0.30026131	1	0	-2.26901434	1.28272625	0.38339616	0.20119139
274	case1	0	5.83824724	27.12	0.28321498	1	0	-2.43390048	1.4808708	0.52869818	-0.03185671
275	case1	0	5.30764161	27.12	0.26628233	1	0	-2.15333601	1.53510577	0.32907683	0.00907426
276	case1	0	3.65035622	27.12	0.23285714	1	0	-1.38601331	1.13611517	0.36880741	-0.05555984
277	case1	0	3.6031905	27.12	0.21643258	1	0	-1.35047716	1.15279705	0.45944156	0.00345292
278	case1	0	3.20433157	27.12	0.20026323	1	0	-1.27663381	0.79301764	0.36247924	-0.09651704
279	case1	0	3.60854985	27.12	0.18441623	1	0	-1.54900709	0.87112225	0.28693735	0.01635731
280	case1	0	3.65401328	27.12	0.1689823	1	0	-1.67012673	0.59213119	0.37188976	0.21638471
281	case1	0	3.69946677	27.12	0.15408561	1	0	-1.654925	0.7378112	0.39327824	0.2054051
282	case1	0	3.92858505	27.12	0.13989788	1	0	-1.80294974	0.70544334	0.26690168	0.06543049
283	case1	0	2.98723234	27.12	1.00881795	1	0	-0.60934806	1.33338638	0.33665692	-0.21061238
284	case1	0	2.81825838	27.12	0.99100964	1	0	-0.81096085	1.12648312	0.20103352	-0.16753224
285	case1	0	3.76681055	27.12	0.97320513	1	0	-0.87135694	1.61530785	0.11958584	-0.3031733
286	case1	0	3.99994324	27.12	0.95540464	1	0	-0.85511871	1.75471517	0.21312183	-0.37041252
287	case1	0	3.71746909	27.12	0.93760841	1	0	-0.75372749	1.57664118	0.51735869	-0.16897659
288	case1	0	3.30589441	27.12	0.91981667	1	0	-0.60164901	1.42114852	0.47637071	-0.35036399
289	case1	0	3.45489256	27.12	0.9020297	1	0	-0.69483334	1.58019894	0.28220912	-0.23510088
290	case1	0	3.3559535	27.12	0.83093556	1	0	-0.8425786	1.12524443	0.51716488	-0.44480613
291	case1	0	3.72866977	27.12	0.81317723	1	0	-0.86235328	1.10770475	0.62537359	-0.61650643
292	case1	0	3.38190314	27.12	0.79542579	1	0	-1.01984699	1.14934414	0.46796552	-0.28660235
293	case1	0	3.36612584	27.12	0.77768172	1	0	-0.92462606	1.35170784	0.42868593	-0.05014619
294	case1	0	3.5566619	27.12	0.75994553	1	0	-1.0868372	1.2578178	0.58067643	-0.19605941
295	case1	0	4.0626701	27.12	0.74221779	1	0	-1.4427972	0.93916086	0.52855689	-0.38306904
296	case1	0	3.77146415	27.12	0.72449912	1	0	-1.36013917	0.94095047	0.41130379	-0.34683658
297	case1	0	3.6613642	27.12	0.7067902	1	0	-1.16474175	1.07384527	0.46535385	-0.37804229
298	case1	0	3.63046822	27.12	0.68909178	1	0	-1.46131802	0.84335945	0.16162132	-0.31890562
299	case1	0	3.31632462	27.12	0.6714047	1	0	-1.36145193	0.86601045	0.18336988	-0.12420098
300	case1	0	2.79928166	27.12	0.65372986	1	0	-0.74261878	1.00526291	0.21729003	-0.35683601
301	case1	0	3.27219634	27.12	0.63606831	1	0	-0.99600278	1.13288753	0.20652091	-0.33368605
302	case1	0	3.64388956	27.12	0.61842116	1	0	-1.02111011	1.27570786	0.31522481	-0.43315048
303	case1	0	3.63228108	27.12	0.60078969	1	0	-1.03755104	1.41294694	0.03694138	-0.2627625
304	case1	0	3.1764554	27.12	0.58317533	1	0	-0.94784077	1.26264305	0.36830197	-0.14121379
305	case1	0	3.19402644	27.12	0.56557967	1	0	-0.98644351	1.03966523	0.29708714	-0.34144952
306	case1	0	3.47611377	27.12	0.54800452	1	0	-1.15641543	1.0200376	0.26501097	-0.38772004
307	case1	0	3.77812749	27.12	0.5304519	1	0	-1.29691292	1.16664977	0.3911164	-0.28296512
308	case1	0	4.32388637	27.12	0.51292414	1	0	-1.67335586	1.03090417	0.3729113	-0.34389049
309	case1	0	4.77601408	27.12	0.49542387	1	0	-1.76163616	1.21515723	0.35661897	-0.47459645
310	case1	0	4.74523102	27.12	0.47795412	1	0	-1.62552817	1.43810713	0.56755275	-0.33729891
311	case1	0	4.77752297	27.12	0.46051835	1	0	-1.83930746	1.362317	0.169078	-0.31844319
312	case1	0	4.85174487	27.12	0.44312058	1	0	-1.85392899	1.44402547	0.21197444	-0.25975724
313	case1	0	5.34015376	27.12	0.42576547	1	0	-2.01817332	1.52147479	0.37390361	-0.33907644
314	case1	0	5.67797464	27.12	0.40845845	1	0	-2.43177596	1.30234143	0.1435364	-0.3175985
315	case1	0	5.99512387	27.12	0.39120591	1	0	-2.48813276	1.50293574	0.41981377	-0.18044794
316	case1	0	6.42641559	27.12	0.37401538	1	0	-2.83845798	1.32600708	0.29458497	-0.22840451
317	case1	0	6.44256811	27.12	0.35689582	1	0	-2.9008735	1.16483816	0.32769404	-0.23507576
318	case1	0	5.15394758	27.12	0.30608189	1	0	-2.17531514	1.20656835	0.41671036	-0.11820236
319	case1	0	5.09615007	27.12	0.28937864	1	0	-2.16875586	1.33156643	0.30110779	0.09034928
320	case1	0	3.24915303	27.12	0.25646207	1	0	-1.21446686	1.06566323	0.37208124	0.00589178
321	case1	0	3.52738396	27.12	0.20888905	1	0	-1.48504763	0.55759958	0.47832692	-0.01784036
322	case1	0	3.41071073	27.12	0.19374885	1	0	-1.41664842	0.78399397	0.40284899	-0.00475949
323	case1	0	4.0900836	27.12	0.17912088	1	0	-1.79319582	0.60908341	0.47896677	0.01625933
324	case1	0	4.27289992	27.12	0.16514129	1	0	-1.91483541	0.63805881	0.4998321	0.22452009
325	case1	0	2.32243066	27.12	1.09980803	1	0	-0.72720758	0.82903302	0.33463049	0.0563481
326	case1	0	2.54126617	27.12	1.08201466	1	0	-0.79386368	0.55379403	0.47445371	0.40261265
327	case1	0	2.34303508	27.12	1.06422526	1	0	-0.66967054	0.84291938	0.3160808	-0.21127357
328	case1	0	2.64613205	27.12	1.04644006	1	0	-0.70388146	0.83160657	-0.01198179	-0.43693184
329	case1	0	2.80881358	27.12	1.02865926	1	0	-0.75429418	1.10821017	0.3824495	-0.23081599
330	case1	0	3.78038794	27.12	0.97534567	1	0	-1.01023353	1.30924544	0.58447066	-0.41358549
331	case1	0	4.27057546	27.12	0.95758498	1	0	-1.15853034	1.48017936	0.92992076	-0.20131683
332	case1	0	4.53760999	27.12	0.93983003	1	0	-1.61415963	1.29496518	0.62140763	-0.23763162
333	case1	0	3.47881395	27.12	0.92208116	1	0	-1.11756849	0.92745312	0.44233398	-0.40515947
334	case1	0	4.1959499	27.12	0.90433873	1	0	-1.20133469	1.52905499	0.52855936	-0.37678366
335	case1	0	2.42434818	27.12	0.88660312	1	0	-0.68136848	0.91211584	0.43883051	-0.10291061
336	case1	0	2.73643913	27.12	0.85115407	1	0	-0.88350009	0.92296188	0.27452655	-0.2154331
337	case1	0	2.95292553	27.12	0.83344158	1	0	-0.89408224	1.04757154	0.22143914	-0.27697965
338	case1	0	2.5356636	27.12	0.8157378	1	0	-0.80095852	0.79485112	0.25349089	-0.2678516
339	case1	0	1.96458464	27.12	0.79804332	1	0	-0.7015722	0.68654009	0.21157159	0.01410196
340	case1	0	1.91583525	27.12	0.78035877	1	0	-0.64001814	0.61901233	0.25619547	0.1247611
341	case1	0	1.72938217	27.12	0.72737194	1	0	-0.57281777	0.61706667	0.17880822	0.05928836
342	case1	0	2.13145718	27.12	0.7097347	1	0	-0.6231587	0.86424955	0.06262028	-0.03248794
343	case1	0	2.3983498	27.12	0.69211158	1	0	-0.81254426	0.82912678	0.06576875	-0.153198
344	case1	0	2.0139588	27.12	0.67450369	1	0	-0.78610948	0.60201269	-0.0101078	-0.09843332
345	case1	0	2.21947707	27.12	0.6393386	1	0	-0.80803558	0.62752189	-0.04548222	-0.24051954
346	case1	0	2.47300305	27.12	0.62178428	1	0	-0.68163884	0.79439805	0.34424275	-0.30763719
347	case1	0	2.89340657	27.12	0.60425095	1	0	-0.80309884	1.16930024	0.30056409	-0.19746827
348	case1	0	3.22261777	27.12	0.58674051	1	0	-0.93424538	1.10772963	0.18216564	-0.38600389
349	case1	0	3.56919562	27.12	0.56925506	1	0	-1.11542982	1.09796971	0.11589054	-0.46943061
350	case1	0	3.76935805	27.12	0.55179698	1	0	-1.39434303	0.99450574	0.391868	-0.27414182
351	case1	0	5.16147207	27.12	0.53436895	1	0	-1.757182	1.4716822	0.42186189	-0.55178275
352	case1	0	5.05721995	27.12	0.51697401	1	0	-1.7702407	1.32317732	0.27664389	-0.63033704
353	case1	0	5.65452451	27.12	0.49961562	1	0	-2.006784	1.38831355	0.52496072	-0.63586416
354	case1	0	5.27106566	27.12	0.48229773	1	0	-1.91049939	1.4131392	0.60482525	-0.38187693
355	case1	0	5.19615024	27.12	0.46502485	1	0	-1.92890928	1.46330582	0.42255502	-0.36752729
356	case1	0	4.85744112	27.12	0.4478022	1	0	-1.87839324	1.38657785	0.21746944	-0.29086451
357	case1	0	5.22090163	27.12	0.4306358	1	0	-2.10487496	1.44886148	0.28286458	-0.17163076
358	case1	0	5.40253421	27.12	0.41353266	1	0	-2.32244838	1.27675795	0.28766684	-0.12339963
359	case1	0	6.08203695	27.12	0.39650097	1	0	-2.73911076	1.1844396	0.2447072	-0.17779463
360	case1	0	5.99010863	27.12	0.37955034	1	0	-2.51436598	1.30770773	0.57087385	-0.17164659
361	case1	0	6.43416297	27.12	0.36269214	1	0	-2.7775141	1.44276764	0.32047546	-0.23693214
362	case1	0	5.6845525	27.12	0.34593988	1	0	-2.38736057	1.21544089	0.46771743	-0.2592337
363	case1	0	4.17360656	27.12	0.31282117	1	0	-1.71900147	1.17748549	-0.02349032	0.05285467
364	case1	0	3.24437239	27.12	0.28036852	1	0	-1.11758495	1.13680321	0.23609276	-0.13283028
365	case1	0	2.58183895	27.12	0.26446881	1	0	-0.90663489	0.69493698	0.48847865	-0.01954423
366	case1	0	3.66918355	27.12	0.20422922	1	0	-1.54711882	0.77962875	0.36061781	-0.0950543
367	case1	0	4.13983998	27.12	0.19040811	1	0	-1.81129538	0.65167559	0.42410471	-0.09705052
368	case1	0	3.72845409	27.12	1.17307083	1	0	-1.04245102	1.04553607	0.3579761	-0.61343083
369	case1	0	3.0152705	27.12	1.15529496	1	0	-0.72579117	0.94191341	0.08246188	-0.56145418
370	case1	0	2.59385935	27.12	1.11975624	1	0	-0.80637272	0.96965258	0.30616784	-0.14092616
371	case1	0	2.78601209	27.12	0.90699569	1	0	-0.57444252	1.01597033	0.06623724	-0.47600367
372	case1	0	1.71135092	27.12	0.88931307	1	0	-0.39407744	0.72956665	0.0885814	-0.15786559
373	case1	0	2.2502361	27.12	0.85397652	1	0	-0.75294425	0.76243198	0.08116146	-0.17503613
374	case1	0	2.03473471	27.12	0.83632381	1	0	-0.52842146	0.80399626	0.03081946	0.17461958
375	case1	0	1.3122403	27.12	0.78343631	1	0	-0.42647989	0.46961096	0.10990034	0.06263564
376	case1	0	2.47154604	27.12	0.67806185	1	0	-0.94411309	0.53536166	0.12144525	-0.30781593
377	case1	0	2.49098157	27.12	0.66056516	1	0	-0.80637591	0.80999939	0.11206525	-0.25750107
378	case1	0	2.55655767	27.12	0.64309135	1	0	-0.69449393	0.99802724	0.07252662	-0.23089139
379	case1	0	4.03697095	27.12	0.62564233	1	0	-1.16916899	1.30191911	0.02799527	-0.56731395
380	case1	0	4.76163859	27.12	0.60822024	1	0	-1.64458901	1.38996202	0.32125633	-0.48439701
381	case1	0	4.90181457	27.12	0.59082744	1	0	-1.92709136	1.1913466	0.05334335	-0.51888134
382	case1	0	4.71586065	27.12	0.57346662	1	0	-1.6953724	1.16333536	0.24445128	-0.59716444
383	case1	0	5.13895715	27.12	0.55614076	1	0	-1.86813586	1.40358585	0.34212252	-0.49046959
384	case1	0	4.86956746	27.12	0.53885324	1	0	-1.81150912	1.42385608	0.12630144	-0.3947005
385	case1	0	5.50233769	27.12	0.52160787	1	0	-2.13071944	1.56852212	-0.05679826	-0.41722183
386	case1	0	5.61378275	27.12	0.50440898	1	0	-2.22347112	1.39574498	0.35262885	-0.40818891
387	case1	0	5.54147013	27.12	0.48726147	1	0	-2.23194124	1.30476525	0.30434543	-0.43577845
388	case1	0	5.06626001	27.12	0.47017098	1	0	-1.7776908	1.5112389	0.43954517	-0.41399856
389	case1	0	2.83553093	27.12	0.3045055	1	0	-0.93771759	1.06318995	0.16948104	-0.01280727
390	case1	0	2.67037288	27.12	0.28882374	1	0	-1.02254471	0.79266595	0.29977193	-0.04675206
391	case1	0	3.47438224	27.12	0.2156901	1	0	-1.58234389	0.47443159	0.32057556	0.00507447
392	case1	0	3.34824553	27.12	1.17539334	1	0	-1.0928947	1.09235974	-0.01380587	-0.34542848
393	case1	0	2.82771302	27.12	1.15765313	1	0	-0.69952959	0.82784163	0.10181604	-0.55056243
394	case1	0	3.37708209	27.12	1.08674868	1	0	-0.69217023	0.77936253	0.59512359	-0.73491112
395	case1	0	2.89592837	27.12	0.9805948	1	0	-0.95266116	0.68504242	0.49697632	-0.2503968
396	case1	0	2.74184197	27.12	0.96293092	1	0	-0.67476029	1.1270545	0.20345439	-0.26878993
397	case1	0	3.4716213	27.12	0.94527639	1	0	-1.0460403	1.33158443	0.15675902	-0.2208091
398	case1	0	2.69605105	27.12	0.92763174	1	0	-0.64165903	0.83515556	0.38668357	-0.44374602
399	case1	0	2.14790589	27.12	0.874763	1	0	-0.8624673	0.51411711	-0.13465675	-0.24572195
400	case1	0	3.03740827	27.12	0.85716406	1	0	-1.22183167	0.80983141	-0.05377162	-0.23413244
401	case1	0	3.17979282	27.12	0.83957837	1	0	-0.82497893	1.10665664	-0.17933885	-0.40622887
402	case1	0	1.93459172	27.12	0.8044502	1	0	-0.61730499	0.55892643	0.33304252	-0.13574109
403	case1	0	2.69918281	27.12	0.78690964	1	0	-0.80042655	0.70823266	0.1208526	-0.47544787
404	case1	0	3.10441375	27.12	0.76938621	1	0	-1.03149803	0.98757646	-0.1212908	-0.32169992
405	case1	0	2.72721202	27.12	0.75188109	1	0	-1.02966797	0.56156078	0.0686474	-0.40168664
406	case1	0	2.49932357	27.12	0.7343956	1	0	-0.61935404	0.75258046	0.2021118	-0.45593314
407	case1	0	3.6781536	27.12	0.71693118	1	0	-1.01222125	0.78488707	0.29146752	-0.78606203
408	case1	0	3.67114485	27.12	0.69948939	1	0	-1.38282841	0.89785097	0.22364386	-0.38259775
409	case1	0	4.66570615	27.12	0.68207199	1	0	-1.70680822	1.23256736	0.04068136	-0.55618917
410	case1	0	4.60621018	27.12	0.66468087	1	0	-1.42209087	1.58919565	0.13245826	-0.46931455
411	case1	0	5.11516473	27.12	0.64731817	1	0	-1.70408703	1.70202808	0.31630317	-0.41824962
412	case1	0	5.78852011	27.12	0.62998624	1	0	-1.92336404	1.79731043	0.27967001	-0.61672803
413	case1	0	5.14353129	27.12	0.61268767	1	0	-1.82300155	1.3613703	0.07868677	-0.66382133
414	case1	0	4.7869683	27.12	0.59542539	1	0	-1.89033974	1.19011619	0.03788345	-0.47623654
415	case1	0	4.8213572	27.12	0.57820264	1	0	-1.88825289	1.16811379	-0.22227344	-0.58033476
416	case1	0	4.49182241	27.12	0.56102306	1	0	-1.70819543	1.36058225	-0.1353732	-0.29371955
417	case1	0	4.39120492	27.12	0.54389075	1	0	-1.62978663	1.29645932	-0.13292122	-0.38579599
418	case1	0	2.77903535	27.12	0.34454589	1	0	-0.88049279	1.07361433	0.03768549	0.01956574
419	case1	0	2.80737665	27.12	0.31333357	1	0	-1.02460653	0.88941934	0.25432928	-0.11800762
420	case1	0	3.58078476	27.12	1.24884639	1	0	-1.04711122	0.84222597	0.95143163	0.05698434
421	case1	0	3.6369925	27.12	1.19569057	1	0	-1.07297972	0.91495788	0.22384103	-0.6559191
422	case1	0	3.45097113	27.12	1.17798366	1	0	-1.29971417	1.12521669	0.23452085	0.09623854
423	case1	0	3.67169972	27.12	1.12490194	1	0	-0.84811552	1.13303992	0.33733227	-0.69197815
424	case1	0	3.84449296	27.12	1.10722206	1	0	-0.92144069	0.89728013	0.62999257	-0.74250051
425	case1	0	3.93004343	27.12	1.08954977	1	0	-1.04969586	0.89718091	0.42676751	-0.78867395
426	case1	0	4.14148412	27.12	1.01894436	1	0	-1.02314589	1.13554835	0.04403143	-0.86331043
427	case1	0	4.51703022	27.12	0.8957835	1	0	-1.42598376	1.35131928	0.0448769	-0.62230369
428	case1	0	4.97356875	27.12	0.86071264	1	0	-1.46645134	1.27467184	0.46904687	-0.82743869
429	case1	0	5.82289074	27.12	0.84320096	1	0	-1.76086521	1.70296067	0.24910726	-0.87740905
430	case1	0	5.42272594	27.12	0.82570645	1	0	-1.34633499	1.74493499	0.30114496	-0.93464953
431	case1	0	4.90773245	27.12	0.80823025	1	0	-1.09463209	1.52624996	0.27781971	-0.97414921
432	case1	0	5.5772368	27.12	0.79077355	1	0	-1.43102151	1.85986134	0.11362588	-0.88306695
433	case1	0	5.16199298	27.12	0.77333767	1	0	-1.64661055	1.45103548	0.30566774	-0.72315067
434	case1	0	4.59366774	27.12	0.75592407	1	0	-1.57555086	1.16984187	-0.01733508	-0.69190205
435	case1	0	5.57062562	27.12	0.7385343	1	0	-1.61359118	1.49143103	0.18338992	-1.00350513
436	case1	0	6.33870935	27.12	0.72117011	1	0	-1.87396945	1.67980278	0.56491187	-1.02903429
437	case1	0	6.6629062	27.12	0.70383338	1	0	-2.38107915	1.76137505	0.18653217	-0.82153143
438	case1	0	6.43774634	27.12	0.68652619	1	0	-2.2155667	1.93988518	0.24797028	-0.66779189
439	case1	0	5.82341788	27.12	0.66925083	1	0	-2.03516311	1.7305343	0.06742387	-0.62096356
440	case1	0	4.822789	27.12	0.65200984	1	0	-1.61965067	1.48175165	0.116606	-0.53085636
441	case1	0	4.83996036	27.12	0.63480601	1	0	-1.59173141	1.55407261	0.19040741	-0.49590639
442	case1	0	4.07556646	27.12	0.61764245	1	0	-1.49921209	1.30855148	0.18517259	-0.19241607
443	case1	0	2.82040882	27.12	0.38458884	1	0	-0.71044619	1.20389199	0.14503364	-0.16861648
444	case1	0	2.64177313	27.12	0.36883246	1	0	-0.89296996	0.92740305	0.09894903	-0.14908374
445	case1	0	3.23295234	27.12	0.3532816	1	0	-1.33228242	0.77237026	0.31195081	-0.08417113
446	case1	0	3.024495	27.12	0.27979576	1	0	-1.22252088	0.63225684	0.41342524	-0.04685854
447	case1	0	3.29942955	27.12	1.25154105	1	0	-1.37271111	0.57251607	0.3214762	-0.22624936
448	case1	0	2.67567621	27.12	1.23385555	1	0	-1.11101156	0.64010097	0.28956805	-0.01647711
449	case1	0	2.74734286	27.12	1.21617669	1	0	-1.06774611	0.62499215	0.49931372	0.15559829
450	case1	0	2.6577728	27.12	1.19850475	1	0	-0.91149827	0.9638953	0.29654557	-0.03501474
451	case1	0	3.42382105	27.12	1.18084005	1	0	-0.92312196	1.31820353	-0.01227992	-0.31861571
452	case1	0	3.35195415	27.12	1.09263736	1	0	-0.72139444	1.43559659	0.15867509	-0.35094734
453	case1	0	3.93804297	27.12	1.07502377	1	0	-1.16835311	1.43674475	0.36009938	-0.34669499
454	case1	0	5.43787953	27.12	1.03982717	1	0	-1.41844605	1.55791262	-0.12922038	-1.02466334
455	case1	0	5.84431963	27.12	1.02224523	1	0	-1.53110689	1.75579078	-0.36249119	-0.98754897
456	case1	0	6.16803753	27.12	1.00467494	1	0	-1.5558602	1.78777605	0.03453637	-1.19616734
457	case1	0	6.26192572	27.12	0.98711695	1	0	-1.52209199	2.06067061	0.29708689	-1.07582509
458	case1	0	6.026442	27.12	0.9695719	1	0	-1.39599691	2.05173506	-0.02520346	-1.0158272
459	case1	0	4.82954113	27.12	0.95204053	1	0	-1.39823889	1.53769318	0.24352067	-0.68272133
460	case1	0	5.20428254	27.12	0.9345236	1	0	-1.47103079	1.55749031	0.34322674	-0.82386874
461	case1	0	6.3251868	27.12	0.91702193	1	0	-1.92804092	1.73689027	0.24290983	-1.02591225
462	case1	0	6.29997324	27.12	0.89953642	1	0	-1.75551699	2.17763377	0.01681885	-0.81105972
463	case1	0	6.73398308	27.12	0.88206803	1	0	-1.76580839	2.07153466	-0.08584405	-1.1607085
464	case1	0	6.79042319	27.12	0.8646178	1	0	-1.63246576	2.39490549	0.02540939	-1.03895789
465	case1	0	6.87575847	27.12	0.84718685	1	0	-1.76121841	2.44415304	0.07644789	-0.95743255
466	case1	0	7.17761768	27.12	0.82977639	1	0	-1.66072875	2.64286385	-0.02630757	-1.03530615
467	case1	0	5.88180488	27.12	0.81238774	1	0	-1.30766564	2.12519178	0.20158083	-0.95755125
468	case1	0	6.96555855	27.12	0.79502233	1	0	-1.61921975	2.51325539	-0.1364885	-1.02035461
469	case1	0	6.05033213	27.12	0.77768172	1	0	-1.69283059	2.07281073	-0.00288758	-0.78852092
470	case1	0	6.50480134	27.12	0.7603676	1	0	-1.67999327	2.0569601	0.29369381	-1.10244869
471	case1	0	5.81140447	27.12	0.74308184	1	0	-1.65892349	2.04474329	0.10071354	-0.68527404
472	case1	0	5.622357	27.12	0.72582645	1	0	-1.58391471	1.91985193	0.26821412	-0.73220405
473	case1	0	5.0782134	27.12	0.70860365	1	0	-1.59098348	1.84814072	-0.14695792	-0.34628646
474	case1	0	4.72745805	27.12	0.69141587	1	0	-1.8507371	1.35387757	-0.15556511	-0.33721872
475	case1	0	3.1384863	27.12	0.42463361	1	0	-1.22046843	0.98314806	0.17811491	0.0020334
476	case1	0	2.90337119	27.12	0.40885101	1	0	-0.82959612	1.12987709	0.1073743	-0.22130402
477	case1	0	2.80792025	27.12	0.39325091	1	0	-0.80889677	0.96599464	0.08955358	-0.34547825
478	case1	0	2.60432089	27.12	0.37785591	1	0	-0.85855725	0.9633923	0.18827099	-0.09397684
479	case1	0	2.92397651	27.12	0.36269214	1	0	-1.08390947	0.9707699	0.20798545	-0.0374254
480	case1	0	2.56574308	27.12	0.34778984	1	0	-1.01721953	0.73241838	0.204275	-0.06032401
481	case1	0	4.3609289	27.12	1.25448571	1	0	-1.83383737	1.04299637	0.26209183	-0.16649045
482	case1	0	2.94056015	27.12	1.23684232	1	0	-1.02511108	0.82705021	0.31259702	-0.25656584
483	case1	0	2.38714623	27.12	1.21920676	1	0	-0.79083674	0.88922955	0.02108495	-0.04875451
484	case1	0	3.0582384	27.12	1.20157939	1	0	-0.85368944	1.05634222	-0.26150414	-0.31772529
485	case1	0	4.20268911	27.12	1.18396056	1	0	-0.65253201	1.43223716	-0.75629465	-0.42508186
486	case1	0	4.91378403	27.12	1.16635066	1	0	-0.73440751	1.64987872	-0.97074382	-0.41942667
487	case1	0	5.72218741	27.12	1.00834078	1	0	-1.08654121	1.88802332	-0.76552215	-0.83614978
488	case1	0	6.18400935	27.12	0.99084775	1	0	-1.1545635	2.26510928	-0.56154299	-0.85400323
489	case1	0	7.12939675	27.12	0.97336995	1	0	-1.218108	2.68776048	-0.37223269	-1.13571749
490	case1	0	6.53943388	27.12	0.95590824	1	0	-1.31055282	2.66432144	-0.22947757	-0.73598367
491	case1	0	6.14391302	27.12	0.9384635	1	0	-0.90622282	2.5047439	-0.449381	-0.76034872
492	case1	0	6.39172195	27.12	0.90362889	1	0	-1.13916905	2.45736182	-0.32666083	-0.94050258
493	case1	0	6.64070267	27.12	0.88624117	1	0	-1.29014136	2.33384569	-0.69058264	-0.93934281
494	case1	0	5.40205418	27.12	0.86887475	1	0	-0.97965325	1.9637994	-0.35467698	-0.86230366
495	case1	0	4.83393587	27.12	0.85153094	1	0	-1.01349026	1.88189778	-0.110719	-0.64306627
496	case1	0	4.41458225	27.12	0.83421115	1	0	-1.06007572	1.6819777	-0.06288731	-0.53618448
497	case1	0	4.45507495	27.12	0.8169169	1	0	-1.28862641	1.39098993	-0.05943124	-0.66138615
498	case1	0	4.52682392	27.12	0.79964985	1	0	-1.30834517	1.63619939	-0.12998467	-0.44037932
499	case1	0	4.92861612	27.12	0.78241181	1	0	-1.49233111	1.79880574	-0.0566456	-0.40623237
500	case1	0	4.57608467	27.12	0.76520473	1	0	-1.39534943	1.67206032	-0.0900965	-0.35648483
501	case1	0	4.1786052	27.12	0.46467975	1	0	-1.7010795	1.0315362	0.29724018	-0.20838295
502	case1	0	4.82341803	27.12	0.44887564	1	0	-1.99056064	1.2542954	0.17522579	-0.21546776
503	case1	0	3.55421871	27.12	0.43323561	1	0	-1.3011033	1.12403902	0.12163567	-0.21272657
504	case1	0	2.97807789	27.12	0.41777809	1	0	-0.71333152	1.0104825	0.05491228	-0.4957831
505	case1	0	2.64379595	27.12	0.40252411	1	0	-0.68655885	1.01176411	0.07085257	-0.29432014
506	case1	0	2.51603285	27.12	0.35824176	1	0	-1.04726764	0.59854776	0.25019624	-0.03690244
507	case1	0	4.18718417	27.12	0.30397821	1	0	-1.96389561	0.72478324	-0.05546007	-0.04161238
508	case1	0	4.29796696	27.12	1.2576786	1	0	-1.37496963	1.49126269	0.07972049	-0.37660207
509	case1	0	3.91648953	27.12	1.24008064	1	0	-1.14518814	1.3372845	0.13167334	-0.47497627
510	case1	0	2.52987751	27.12	0.85622778	1	0	-0.6965889	1.05119595	0.08082974	-0.08506126
511	case1	0	3.02245018	27.12	0.83900495	1	0	-0.96776503	1.09930732	-0.18403327	-0.15584456
512	case1	0	2.3134052	27.12	0.50472691	1	0	-0.95496417	0.58873649	0.15643776	-0.07514245
513	case1	0	2.99668798	27.12	0.48890485	1	0	-1.1885674	0.8978613	0.16220391	-0.03211549
514	case1	0	4.70376523	27.12	0.4732318	1	0	-1.98193	1.00906059	0.19099435	-0.35718854
515	case1	0	3.86548808	27.12	0.45772307	1	0	-1.74927834	0.8201927	-0.09842235	-0.04824376
516	case1	0	2.53415951	27.12	0.44239594	1	0	-0.64981754	0.99618555	0.2794715	-0.26029881
517	case1	0	2.80937071	27.12	0.39771289	1	0	-1.00670286	0.79045313	0.13847574	-0.28580427
518	case1	0	3.61698078	27.12	0.38333542	1	0	-1.57037449	0.85914907	0.15884992	-0.04884377
519	case1	0	3.42122004	27.12	0.36926715	1	0	-1.51486384	0.63803147	0.36263133	0.08346105
520	case1	0	3.12651822	27.12	0.49768536	1	0	-1.37104053	0.71284923	-0.10474219	-0.20119269
521	case1	0	4.27882794	27.12	0.48229773	1	0	-1.75463441	1.15603027	-0.1668851	-0.27117349
522	case1	0	3.1417054	27.12	0.40845845	1	0	-1.34762663	0.5733909	0.09367127	-0.31146311
523	case1	0	3.9497296	27.12	0.39447282	1	0	-1.84563513	0.6536418	0.04781943	-0.14485359
524	case1	0	3.36483446	27.12	0.5069469	1	0	-1.27320665	0.95572709	0.01299625	-0.29153465
525	case1	0	3.19518565	27.12	0.49184911	1	0	-0.94365757	1.1855272	-0.2250855	-0.20356495
526	case1	0	3.5208116	27.12	0.40609512	1	0	-1.61857318	0.67229367	-0.09286556	-0.19678735
527	case1	0	3.33154808	27.12	0.51666361	1	0	-1.30615385	0.90096465	-0.017416	-0.2825933
528	case1	0	2.31064087	27.12	0.47289269	1	0	-0.9307007	0.43156402	0.2643692	-0.14849706
529	case1	0	3.18551861	27.12	0.4587733	1	0	-1.32076481	0.64254427	0.25634579	-0.21574394
530	case1	0	2.0753759	27.12	0.72935418	1	0	-0.7819963	0.68190688	-0.04511911	0.00213927
531	case1	0	2.87882145	27.12	0.541526	1	0	-1.21611472	0.71671893	0.1639785	-0.06652068
532	case1	0	2.46089454	27.12	0.76938621	1	0	-1.15088354	0.42113979	0.2020937	0.19877953
533	case1	0	2.65631132	27.12	0.75316017	1	0	-1.13122292	0.67488167	-0.01634281	-0.1044629
534	case1	0	2.34301591	27.12	0.58124656	1	0	-0.73939455	0.73489351	0.3003672	-0.21566523
535	case1	0	2.69242363	27.12	0.56642996	1	0	-1.10067039	0.64309438	0.07974586	-0.21505749
536	case1	0	2.44341614	27.12	0.76100028	1	0	-0.77600533	0.92059251	-0.00731949	-0.10525931
537	case1	0	1.75910338	27.12	0.62100979	1	0	-0.40404969	0.57595343	0.13287078	-0.31738786
538	case1	0	2.67166554	27.12	0.59137023	1	0	-0.97646572	0.64596949	0.21992982	-0.28978591
539	case1	0	3.30968273	27.12	0.57681373	1	0	-1.46553802	0.71075288	0.12274825	-0.0915641
540	case1	0	3.12204337	27.12	0.94798784	1	0	-1.11063766	-0.46313908	0.14426563	0.61292602
541	case1	0	2.4672884	27.12	0.66080797	1	0	-1.05602622	0.52934347	0.09158121	-0.16216081
542	case1	0	2.65894913	27.12	0.64582951	1	0	-1.12682732	0.53438909	0.07940662	-0.24265893
543	case1	0	2.54674115	27.12	0.63100399	1	0	-0.96085557	0.76991604	0.11144462	-0.14297325
544	case1	0	2.54413335	27.12	0.68559087	1	0	-1.03581986	0.57715953	0.23819979	-0.12485544
545	case1	0	2.68826342	31.57	0.90149601	0	0	-0.69030344	-0.7931954	-0.66791848	-0.17530054
546	case1	0	2.51408236	31.57	0.88985407	0	0	-0.4663259	-0.64414675	-0.74233023	-0.29438535
547	case1	0	2.50388884	31.57	0.81100427	0	0	-1.01160657	-0.73596422	-0.15401556	0.07145407
548	case1	0	3.63999307	31.57	0.7603676	0	0	-0.98812233	-1.10442128	-0.27793618	0.56695236
549	case1	0	3.55652916	31.57	0.77354508	0	0	-1.03826638	-0.91603332	-0.52931568	0.54824401
550	case1	0	3.41130426	31.57	0.78690964	0	0	-1.14082399	-0.93985083	-0.72851018	0.01897292
551	case1	0	2.85278777	31.57	0.73505063	0	0	-1.05636444	-0.63124227	-0.45037732	0.39277155
552	case1	0	2.9753681	31.57	0.78894563	0	0	-0.63930453	-0.62853699	-0.98090055	0.0452932
553	case1	0	3.22341261	31.57	0.74545281	0	0	-1.31169894	-0.59513129	-0.12559592	0.49159107
554	case1	0	3.23526292	31.57	0.72538427	0	0	-1.33665887	-0.62519917	-0.48032744	0.44715181
555	case1	0	3.28431951	31.57	0.70063516	0	0	-1.32737058	-0.74268442	-0.11073043	0.39438762
556	case1	0	4.73727357	31.57	0.47017098	0	0	-2.2496673	-0.67480894	-0.01416898	0.28009299
557	case1	0	2.66340915	31.57	0.52681031	0	0	-1.18231802	-0.44740738	-0.31979654	0.13979787
558	case1	0	3.51059249	31.57	0.4313802	0	0	-1.62915118	-0.52882616	-0.17785216	0.41709925
559	case1	0	3.57135763	31.57	0.44492703	0	0	-1.65255487	-0.62639182	-0.09263777	0.26691016
560	case1	0	3.91923197	31.57	0.40609512	0	0	-1.69908143	-0.66213203	-0.23142945	0.56155773
561	case1	0	2.594242	31.57	0.5069469	0	0	-1.13251877	-0.59783614	-0.27394877	0.22520776
562	case1	0	3.71962848	31.57	0.52222262	0	0	-1.49569733	-1.02082282	-0.11350928	0.26025385
563	case1	0	4.16129524	31.57	0.38081621	0	0	-1.71233035	-0.4664128	0.04047947	0.75870615
564	case1	0	3.10504426	31.57	0.39447282	0	0	-1.42719221	-0.40918773	-0.23935072	0.46847954
565	case1	0	4.15400096	31.57	0.46709011	0	0	-1.76403762	-0.75788152	-0.56393323	0.10062171
566	case1	0	3.39415986	31.57	0.48229773	0	0	-1.29221718	-0.72827234	-0.66668829	0.32661251
567	case1	0	3.47246376	31.57	0.49768536	0	0	-1.46205101	-0.75669706	-0.35645674	0.40501599
568	case1	0	4.01865379	31.57	0.5132368	0	0	-1.73756916	-0.87181006	-0.3224575	0.42004376
569	case1	0	4.60446904	31.57	0.36926715	0	0	-1.95547212	-0.50173084	0.2157952	0.67613664
570	case1	0	4.21770763	31.57	0.39771289	0	0	-2.02424595	-0.56736237	-0.29998707	0.45899712
571	case1	0	4.2875617	31.57	0.44239594	0	0	-1.6589061	-1.12520984	-0.70744724	0.11347045
572	case1	0	4.30538077	31.57	0.45772307	0	0	-1.72548451	-0.91270522	-0.64549817	0.00630432
573	case1	0	3.85934125	31.57	0.4732318	0	0	-1.45362991	-0.85805445	-0.73404824	0.45169049
574	case1	0	3.48263158	31.57	0.38749771	0	0	-1.66587716	-0.50698204	-0.22686056	0.33875819
575	case1	0	4.38164657	31.57	0.41777809	0	0	-1.64075082	-0.73893215	-0.85216117	0.06611525
576	case1	0	4.3310649	31.57	0.44887564	0	0	-1.56025884	-1.32818549	-0.72394631	0.20125543
577	case1	0	4.69430278	31.57	0.29158767	0	0	-2.10324532	-0.55240211	0.17149823	0.5364435
578	case1	0	3.96088633	31.57	0.3331841	0	0	-1.85351514	-0.43434806	0.13310372	0.31954096
579	case1	0	4.27941597	31.57	0.36269214	0	0	-1.83296134	-0.48912908	-0.2439127	0.80427518
580	case1	0	3.46053756	31.57	0.37785591	0	0	-1.41033528	-0.71223623	-0.20026419	0.47751323
581	case1	0	3.73335352	31.57	0.39325091	0	0	-1.55423883	-0.99831302	-0.48093191	0.24119553
582	case1	0	4.12351117	31.57	0.40885101	0	0	-1.66642855	-1.07566383	-0.61623866	0.17455166
583	case1	0	3.8733012	31.57	0.42463361	0	0	-1.43400565	-1.15994886	-0.48200907	0.2725569
584	case1	0	4.08717891	31.57	0.44057911	0	0	-1.64832974	-1.11283165	-0.39217347	0.31349815
585	case1	0	4.14579029	31.57	0.36883246	0	0	-1.66829824	-0.78578615	-0.57041969	0.62664946
586	case1	0	3.95271207	31.57	0.38458884	0	0	-1.61513914	-0.83054575	-0.62618645	0.18535135
587	case1	0	4.08653075	31.57	0.40052646	0	0	-1.67904184	-1.07390988	-0.43651343	0.01827311
588	case1	0	4.07087838	31.57	0.41662454	0	0	-1.73063663	-0.94001566	-0.41445819	0.40569793
589	case1	0	4.3091873	31.57	0.2545786	0	0	-1.79713991	-0.72538465	-0.01971955	0.62177099
590	case1	0	3.38507143	31.57	0.26868132	0	0	-1.61253643	-0.46036316	0.03140859	0.16026108
591	case1	0	4.62778405	31.57	0.32882222	0	0	-2.14072476	-0.6879888	-0.08194264	0.47916268
592	case1	0	4.30661159	31.57	0.34454589	0	0	-1.64958861	-1.11805598	0.02026379	0.45182572
593	case1	0	4.14501276	31.57	0.36047382	0	0	-1.74339465	-0.92950539	-0.23237591	0.44473205
594	case1	0	3.81775151	31.57	0.37658008	0	0	-1.44324191	-1.06161456	-0.58429916	0.29538813
595	case1	0	4.04207979	31.57	0.39284276	0	0	-1.66784734	-1.0520198	-0.49867476	0.099784
596	case1	0	4.42572491	31.57	0.3045055	0	0	-2.06234899	-0.40615229	-0.39842934	0.54911759
597	case1	0	4.2727782	31.57	0.32042117	0	0	-1.9909721	-0.72427363	-0.24863095	0.41454423
598	case1	0	4.52703415	31.57	0.33653758	0	0	-2.00233802	-1.03043313	-0.28631739	0.30523619
599	case1	0	4.17535178	31.57	0.35282721	0	0	-1.73290561	-1.08720054	-0.57769232	0.2248239
600	case1	0	4.11415246	31.57	0.36926715	0	0	-1.66713355	-1.01698208	-0.60348124	0.12587849
601	case1	0	4.63746247	31.57	0.17732062	0	0	-2.12323208	-0.38746044	0.17525527	0.56122419
602	case1	0	3.82597302	31.57	0.28036852	0	0	-1.80315269	-0.45771291	-0.15091898	0.49958965
603	case1	0	4.04578084	31.57	0.31282117	0	0	-1.89274878	-0.71385404	-0.27222677	0.309716
604	case1	0	4.06181392	31.57	0.32930973	0	0	-1.7917944	-0.91451514	-0.35150394	0.33804096
605	case1	0	3.89577073	31.57	0.34593988	0	0	-1.69160976	-0.80603146	-0.48152724	0.18422291
606	case1	0	4.04440138	31.57	0.15198911	0	0	-1.96370046	-0.48225264	-0.03332743	0.08991409
607	case1	0	4.1783316	31.57	0.16514129	0	0	-1.96097146	-0.59040794	0.01990547	0.31331701
608	case1	0	3.67607553	31.57	0.17912088	0	0	-1.79127496	-0.41055607	-0.12432865	0.22449126
609	case1	0	4.0645506	31.57	0.2728288	0	0	-1.82348656	-0.38185583	-0.38725095	0.68801899
610	case1	0	4.09296068	31.57	0.30608189	0	0	-1.80938523	-0.79173458	-0.36349869	-0.00266425
611	case1	0	3.49100505	31.57	0.32291476	0	0	-1.55336929	-0.79314665	-0.27383415	0.16924295
612	case1	0	4.66476486	31.57	0.26628233	0	0	-1.95102251	-0.58676938	-0.6593134	0.74256482
613	case1	0	4.32544701	31.57	0.28321498	0	0	-1.94485883	-0.75831367	-0.51578973	0.44750646
614	case1	0	4.01483845	31.57	0.30026131	0	0	-1.72897748	-0.82026356	-0.49612647	0.12819178
615	case1	0	3.20071048	31.57	0.11469332	0	0	-1.40296592	-0.43154922	-0.42531038	0.19142084
616	case1	0	3.99118304	31.57	0.26080394	0	0	-1.77435733	-0.74012169	-0.50310036	0.49820363
617	case1	0	4.06702007	31.57	0.27807038	0	0	-1.81556345	-0.65718004	-0.50262044	0.38260807
618	case1	0	2.54875623	31.57	0.15304095	0	0	-1.20086049	-0.334039	-0.18646537	0.34919925
619	case1	0	3.73802293	31.57	0.20422922	0	0	-1.44655144	-0.60275461	0.16132068	0.59676271
620	case1	0	3.67467034	31.57	0.23897706	0	0	-1.59900281	-0.72346099	-0.0968385	0.39108887
621	case1	0	4.22613822	31.57	0.25646207	0	0	-1.73748449	-0.83875861	-0.24020664	0.5941444
622	case1	0	5.66118304	31.57	0.11328599	1	0	-2.50156459	-0.94458137	-0.12009491	0.69301174
623	case1	0	2.92601013	31.57	0.16514129	0	0	-1.35805519	-0.52456591	-0.16458203	0.24912405
624	case1	0	3.14353929	31.57	0.21790995	0	0	-1.13957821	-0.95546657	-0.08542494	0.27676021
625	case1	0	4.24750963	31.57	0.23559673	0	0	-1.73748317	-1.08017468	0.03499131	0.30706697
626	case1	0	4.21634793	31.57	0.07385343	1	0	-1.85891098	-0.9593169	-0.38844428	0.34417006
627	case1	0	3.37036504	31.57	0.16220086	0	0	-1.58095064	-0.56546952	-0.29696799	0.36476398
628	case1	0	3.74172816	31.57	0.18001426	0	0	-1.64931167	-0.68633007	-0.26604618	0.47056912
629	case1	0	3.52073433	31.57	0.19784548	0	0	-1.36948022	-0.76989682	-0.01656662	0.47749909
630	case1	0	3.80039787	31.57	0.2156901	0	0	-1.59946103	-0.78158898	0.16877721	0.31291189
631	case1	0	3.61885738	31.57	0.16120879	0	0	-1.48924505	-0.73043269	-0.32381618	0.5050574
632	case1	0	3.36281833	31.57	0.17912088	0	0	-1.44269024	-0.59865028	-0.25011593	0.48069475
633	case1	0	5.21781691	31.57	0.4688042	1	0	-2.56026059	0.48133247	0.14367783	0.18648089
634	case1	0	3.51898061	31.57	0.08956044	1	0	-1.62402383	-0.66502236	-0.01558114	0.10482887
635	case1	0	5.42841262	31.57	0.57764748	1	0	-2.61875387	0.68541259	0.19383817	0.15374572
636	case1	0	6.21227003	31.57	0.55987812	1	0	-2.95839582	0.69074067	0.32583199	-0.08434528
637	case1	0	5.93748712	31.57	0.54211815	1	0	-2.81976864	0.5560014	0.41924053	0.03813718
638	case1	0	5.50037647	31.57	0.47119347	1	0	-2.52463265	0.91660261	0.48282723	0.19865544
639	case1	0	6.11910783	31.57	0.45349784	1	0	-2.90678074	0.76798968	0.38921351	0.14581015
640	case1	0	3.51530562	31.57	0.20965561	1	0	-1.65844429	0.51938669	0.10253539	0.31838
641	case1	0	6.04504503	31.57	0.10132607	1	0	-2.16787841	-1.57760364	0.24930518	0.72941743
642	case1	0	4.86646023	31.57	0.58014153	1	0	-2.32550193	0.70330838	0.02055532	-0.08973186
643	case1	0	5.13328038	31.57	0.56245097	1	0	-2.40787984	0.57901804	0.27457321	-0.22485187
644	case1	0	5.16263834	31.57	0.38666884	1	0	-2.48611576	0.49089301	0.34428812	0.29836732
645	case1	0	6.36915493	31.57	0.33462542	1	0	-2.99135828	0.39520593	0.57456529	0.21369712
646	case1	0	5.86373471	31.57	0.12665759	1	0	-2.3227881	-1.24475568	0.36994184	0.59813221
647	case1	0	5.77761285	31.57	0.91981667	1	0	-2.7104334	0.50664834	-0.08452126	0.69128238
648	case1	0	5.43291541	31.57	0.88424778	1	0	-2.64533351	0.61653832	0.01409593	-0.01112609
649	case1	0	3.99709515	31.57	0.75994553	1	0	-1.78794491	0.77699717	0.136258	0.36922494
650	case1	0	4.18817585	31.57	0.74221779	1	0	-1.96669016	0.67011232	0.12886556	0.33503269
651	case1	0	4.54791759	31.57	0.68909178	1	0	-2.1160529	0.60767003	0.42583497	0.63822857
652	case1	0	5.16663373	31.57	0.40845845	1	0	-2.49840978	0.6495499	0.09128944	0.25520631
653	case1	0	3.76382061	31.57	0.19374885	1	0	-1.76403628	-0.49011572	-0.1120267	0.44732674
654	case1	0	3.85984796	31.57	0.17912088	1	0	-1.78901207	-0.52424116	-0.21598691	0.52461124
655	case1	0	5.7391974	31.57	0.15198911	1	0	-2.45135808	-1.0203474	0.10686243	0.64795933
656	case1	0	3.61151612	31.57	1.18882839	1	0	-1.59838281	0.61715347	-0.18869423	0.23545139
657	case1	0	5.64698263	31.57	1.02865926	1	0	-2.62255537	0.59234398	0.4781119	0.88112961
658	case1	0	5.77257557	31.57	0.9931118	1	0	-2.36546767	0.96005406	0.79953671	0.95214266
659	case1	0	4.86842902	31.57	0.92208116	1	0	-2.33613477	0.50578225	0.17725337	0.6237995
660	case1	0	4.71680953	31.57	0.90433873	1	0	-2.0025419	1.03432311	-0.21516168	0.2911586
661	case1	0	3.91263071	31.57	0.20422922	1	0	-1.77678664	-0.70207272	-0.17920583	0.40223197
662	case1	0	5.38458495	31.57	1.04873707	1	0	-2.15786094	0.99906142	-0.45643703	0.53009958
663	case1	0	4.55524847	31.57	1.03099588	1	0	-1.67273982	1.03287299	-0.0014583	0.68059659
664	case1	0	4.4618023	31.57	0.92468714	1	0	-1.90658959	0.77079942	0.23562305	0.64725405
665	case1	0	3.79017005	31.57	0.24363074	1	0	-1.70032506	-0.69975872	-0.41985037	0.22586277
666	case1	0	3.86710774	31.57	0.22938665	1	0	-1.74777372	-0.699864	-0.37198531	0.13989096
667	case1	0	4.81877302	31.57	0.2156901	1	0	-2.34776245	-0.53904402	-0.16918852	0.39039351
668	case1	0	5.56700121	31.57	0.20265214	1	0	-2.37347487	-0.96221418	-0.04859526	0.73373791
669	case1	0	2.76213686	31.57	1.21088894	1	0	-1.11008842	-0.65402223	0.07277079	0.2591643
670	case1	0	2.98523955	31.57	0.59542539	1	0	-1.38211576	0.53602556	0.01985497	-0.10644145
671	case1	0	3.4895558	31.57	0.2545786	1	0	-1.5124861	-0.78839007	-0.37315455	0.10612278
672	case1	0	4.38584795	31.57	0.2409825	1	0	-1.8116677	-1.17760151	-0.15592083	0.25784972
673	case1	0	6.2651548	31.57	0.22798366	1	0	-2.61310172	-1.18298482	0.27765979	0.64212024
674	case1	0	4.51512275	31.57	0.68652619	1	0	-1.99163091	0.84474018	-0.08719204	-0.46882739
675	case1	0	4.70912669	31.57	0.66925083	1	0	-1.89238334	1.08060519	0.11733851	-0.47590056
676	case1	0	4.42068419	31.57	0.65200984	1	0	-1.87109936	0.94855562	0.22264206	-0.28951969
677	case1	0	4.28823878	31.57	0.63480601	1	0	-1.9593707	0.8089364	0.00454813	-0.21789336
678	case1	0	4.32342471	31.57	0.61764245	1	0	-2.06235068	0.52172998	-0.06052282	-0.41702362
679	case1	0	2.94199733	31.57	0.30817121	1	0	-1.24364518	-0.42136533	-0.44463033	0.16667594
680	case1	0	4.08971639	31.57	0.26628233	1	0	-1.76665078	-0.9276665	0.21767565	0.12264495
681	case1	0	6.37725882	31.57	0.25331518	1	0	-2.27074761	-1.43236042	0.43771022	0.88144149
682	case1	0	5.90381698	31.57	1.00467494	1	0	-1.40934433	1.16672462	-0.49432373	-1.50773181
683	case1	0	4.89298028	31.57	0.79502233	1	0	-1.47222125	1.38639093	0.25129436	-0.76744411
684	case1	0	4.30681265	31.57	0.77768172	1	0	-1.5353031	1.12796187	0.23543044	-0.50596962
685	case1	0	3.96892611	31.57	0.7603676	1	0	-1.53159057	1.10382315	0.11374726	-0.29934252
686	case1	0	3.77350848	31.57	0.72582645	1	0	-1.66837733	0.8726316	0.05618051	-0.03526818
687	case1	0	4.84527913	31.57	0.70860365	1	0	-2.28755025	0.78388204	-0.03998107	-0.16808671
688	case1	0	2.76934347	31.57	0.31891566	1	0	-1.14719528	-0.54264747	-0.41508187	0.0930705
689	case1	0	6.18235069	31.57	0.27864669	1	0	-2.64426015	-1.15543983	0.31113887	0.50922918
690	case1	0	3.94950415	31.57	0.83421115	1	0	-1.29621901	1.09690131	-0.18588733	-0.57059648
691	case1	0	1.90633418	31.57	0.35824176	1	0	-0.79352497	-0.42729023	-0.28664981	0.11687637
692	case1	0	3.34700388	31.57	0.33028258	1	0	-1.55160955	-0.48851165	-0.23872132	0.00497723
693	case1	0	5.36765996	31.57	0.31689719	1	0	-2.42685882	-1.10161167	-0.04735197	0.24403767
694	case1	0	5.76075182	31.57	0.30397821	1	0	-2.44700119	-1.12964156	0.15541713	0.55205579
695	case1	0	5.34166743	31.57	0.34220996	1	0	-2.31973955	-0.99153054	0.01861576	0.55608322
696	case1	0	3.09991341	31.57	0.48229773	1	0	-1.43511082	0.58485	0.0892685	0.10986763
697	case1	0	4.27185147	31.57	0.38081621	1	0	-1.71504228	-0.79806253	0.2506988	0.49659145
698	case1	0	4.93395459	31.57	0.36752532	1	0	-2.04015378	-0.87115129	0.07154146	0.66018014
699	case1	0	2.5473784	31.57	0.5848235	1	0	-1.20333257	-0.34090314	0.00135237	0.20159553
700	case1	0	4.61985222	31.57	0.40609512	1	0	-1.87566278	-0.86122348	0.34246886	0.45651533
701	case1	0	3.66752869	31.57	0.48395797	1	0	-1.51859809	-0.68422812	-0.0551533	0.50411512
702	case1	0	3.02382492	31.57	0.80205362	1	0	-0.8928555	-0.53441539	-0.06492708	0.72691166
703	case1	0	1.44981161	31.57	0.64209276	1	0	-0.41788944	-0.43075125	-0.33320888	0.04629789
704	case1	0	4.53875436	31.57	0.97485212	1	0	-1.52109124	-0.58723248	-0.00880227	1.08515367
705	case1	0	4.96290403	31.57	0.95808743	1	0	-1.56767453	-0.97212093	-0.10630819	1.063369
706	case1	0	5.38788601	31.57	0.941365	1	0	-1.59545383	-1.2698563	-0.24993852	1.07808945
707	case1	0	4.80523238	31.57	0.92468714	1	0	-1.74599754	-0.53023808	-0.17630879	1.13646081
708	case1	0	4.70677581	31.57	0.9080563	1	0	-1.65484248	-0.55904586	-0.09742852	1.11629797
709	case1	0	5.09703319	31.57	1.0146846	1	0	-1.77889475	-0.92203732	0.20961231	0.9416446
710	case1	0	5.32213187	31.57	0.99794606	1	0	-1.76459188	-0.8519946	0.30223338	1.09742027
711	case1	0	5.56750616	31.57	0.98124896	1	0	-1.68447679	-1.00271716	0.15012188	1.26234764
712	case1	0	5.12431323	31.57	0.96459545	1	0	-1.77979673	-0.96981489	0.08558124	0.96666089
713	case1	0	4.40343967	31.57	0.94798784	1	0	-1.74187935	-0.75761556	-0.40656149	0.7724747
714	case1	0	4.10346387	31.57	0.93142857	1	0	-1.42178093	-0.70491651	-0.26535526	0.86344741
715	case1	0	4.0877318	31.57	0.91492028	1	0	-1.3806729	-0.65466491	-0.12305133	0.91036329
716	case1	0	3.15384339	31.57	0.88206803	1	0	-1.06262614	-0.65399787	-0.14765432	0.60703015
717	case1	0	3.66137507	31.57	0.61634243	1	0	-1.64872133	-0.73571447	-0.19918852	0.32045049
718	case1	0	4.18234944	31.57	0.95490078	1	0	-1.17518084	-1.09173272	-0.25250719	0.79097129
719	case1	0	4.02714936	31.57	0.9384635	1	0	-1.31495097	-0.97974997	-0.07854954	0.6996611
720	case1	0	3.8530105	31.57	0.92208116	1	0	-1.20921554	-0.84460477	-0.47597132	0.71601901
721	case1	0	3.56460859	31.57	0.90575674	1	0	-0.97272501	-0.77781559	-0.17528818	0.80889174
722	case1	0	3.15456773	31.57	0.88949344	1	0	-0.84217374	-0.67587768	-0.19187765	0.73129438
723	case1	0	3.02970286	31.57	0.87329466	1	0	-0.95591125	-0.58958253	-0.28144188	0.64022068
724	case1	0	2.57339251	31.57	0.85716406	1	0	-0.85519955	-0.45401659	-0.22997469	0.5520282
725	case1	0	1.72234746	31.57	0.70063516	1	0	-0.53333158	-0.60073552	-0.29155915	0.02647727
726	case1	0	1.86249048	31.57	0.67068751	1	0	-0.75436125	-0.54551796	0.04716317	-0.02776248
727	case1	0	2.49662528	34.24	0.72294749	0	0	-1.10582947	0.40022927	-0.2342902	0.04979094
728	case1	0	4.53296182	34.24	0.54595151	0	0	-1.966739	-0.8303634	0.00431089	0.49095371
729	case1	0	4.42373774	34.24	0.5206844	0	0	-2.03175402	-0.71564956	0.14248454	0.22942905
730	case1	0	5.01518772	34.24	0.11328599	1	0	-2.36231626	-0.80719099	-0.29949048	0.22678033
731	case1	0	4.45213681	34.24	0.07385343	1	0	-2.08124805	-0.78090284	-0.38770715	0.4340852
732	case1	0	3.98146149	34.24	0.05373626	1	0	-1.65500964	-0.72458368	-0.22918141	0.59616016
733	case1	0	4.36378237	34.24	0.08956044	1	0	-2.01304112	-0.61681819	-0.15176754	0.54031094
734	case1	0	6.06160012	34.24	0.10132607	1	0	-2.17985929	-0.98477349	0.02684946	1.204823
735	case1	0	5.13360436	34.24	0.68652619	1	0	-2.29136571	0.55927293	0.59129739	0.02538401
736	case1	0	5.64705035	34.24	0.47424769	1	0	-2.71735998	0.66098646	0.30453734	0.20348206
737	case1	0	6.32550971	34.24	0.12665759	1	0	-2.13994778	-1.20248358	-0.08551934	1.27211217
738	case1	0	4.59774529	34.24	1.08008553	1	0	-2.12326913	0.6315233	0.27591394	-0.1591237
739	case1	0	4.36882681	34.24	1.04444523	1	0	-1.92429467	0.79497601	0.38666912	-0.07362204
740	case1	0	4.43770709	34.24	1.00881795	1	0	-1.96902434	0.69047584	0.28518571	-0.2808009
741	case1	0	4.6026931	34.24	0.83093556	1	0	-2.02732304	0.85385347	0.42773327	-0.03247682
742	case1	0	4.46420733	34.24	0.81317723	1	0	-1.9238508	0.73811224	0.45265358	-0.16467355
743	case1	0	4.58432203	34.24	0.79542579	1	0	-1.8490303	0.90797898	0.51262561	-0.26879604
744	case1	0	4.59341726	34.24	0.77768172	1	0	-1.92538715	1.10368638	0.2899576	-0.17333061
745	case1	0	4.53380521	34.24	0.74221779	1	0	-2.03131723	0.86378528	0.27132203	-0.09889425
746	case1	0	4.84073207	34.24	0.72449912	1	0	-2.21964635	0.87885977	0.34236526	0.10559447
747	case1	0	4.40779355	34.24	0.7067902	1	0	-2.03203886	0.74088229	0.37814303	0.1925408
748	case1	0	4.6131591	34.24	0.68909178	1	0	-2.11893567	0.79231557	0.40654078	0.2036883
749	case1	0	4.52849982	34.24	0.6714047	1	0	-2.06563742	0.84881984	0.14085931	0.36107317
750	case1	0	4.50299872	34.24	0.61842116	1	0	-1.96409015	0.80038284	0.41643059	-0.12033297
751	case1	0	5.14241131	34.24	0.47795412	1	0	-2.4015435	0.84856895	0.09076657	0.35761911
752	case1	0	5.51919631	34.24	0.46051835	1	0	-2.69147476	0.60775261	0.06170455	0.07836735
753	case1	0	5.55903271	34.24	0.15198911	1	0	-2.06420283	-1.02462652	-0.07409716	0.99450714
754	case1	0	4.03083279	34.24	1.13540598	1	0	-1.84999481	0.78378457	0.24159287	0.30694767
755	case1	0	5.08629124	34.24	1.08201466	1	0	-2.34697701	0.93642418	-0.02281889	-0.22586065
756	case1	0	5.46709031	34.24	1.06422526	1	0	-2.49754355	1.03700592	-0.31806692	-0.05180969
757	case1	0	5.95003466	34.24	0.93983003	1	0	-2.81099966	0.93098693	-0.03235518	-0.27276064
758	case1	0	4.40968207	34.24	0.92208116	1	0	-2.09758049	0.6721337	-0.0313264	-0.12668901
759	case1	0	3.94421375	34.24	0.90433873	1	0	-1.78083668	0.84641281	-0.00549248	-0.02867888
760	case1	0	3.48472156	34.24	0.88660312	1	0	-1.24132892	0.900295	0.22431863	-0.4058306
761	case1	0	3.2376327	34.24	0.79804332	1	0	-1.41772072	0.77311686	-0.10060658	-0.12765356
762	case1	0	3.53700321	34.24	0.78035877	1	0	-1.52365025	0.82355669	-0.19624353	0.08293708
763	case1	0	3.09841641	34.24	0.72737194	1	0	-1.474368	0.47180161	-0.02322415	0.01977201
764	case1	0	3.19654754	34.24	0.7097347	1	0	-1.53281784	0.4509567	0.07548485	0.15059686
765	case1	0	3.06547508	34.24	0.6393386	1	0	-1.39841317	0.60510312	0.2565547	0.28329309
766	case1	0	6.22878475	34.24	0.17732062	1	0	-2.47766463	-1.10453864	-0.20968645	1.02891033
767	case1	0	4.01427311	34.24	0.9600946	1	0	-1.57614323	1.10731922	0.05409353	-0.2909914
768	case1	0	4.65158862	34.24	0.94238693	1	0	-1.98739073	1.122124	-0.06736828	-0.29213572
769	case1	0	3.92890201	34.24	0.90699569	1	0	-1.71949384	0.88109341	-0.07608056	-0.25851723
770	case1	0	5.94523944	34.24	0.20265214	1	0	-2.45021846	-0.88605475	-0.14246161	1.01013248
771	case1	0	3.66594151	34.24	1.05133428	1	0	-1.65179435	0.79237128	-0.13515975	-0.07259122
772	case1	0	3.83926084	34.24	0.68207199	1	0	-1.68991558	0.82660129	-0.20287571	0.08359239
773	case1	0	4.58605643	34.24	0.66468087	1	0	-2.04401627	0.95062809	-0.14142501	0.1599115
774	case1	0	6.87686168	34.24	0.22798366	1	0	-2.6860889	-1.08337021	-0.05243044	1.23048898
775	case1	0	4.03845229	34.24	1.21340349	1	0	-1.67986973	1.037005	0.09598669	-0.19431878
776	case1	0	3.34454566	34.24	0.84320096	1	0	-1.41894726	0.88469038	0.16278971	0.06960595
777	case1	0	4.29746158	34.24	0.82570645	1	0	-1.97763826	0.82482182	-0.14043367	-0.02881579
778	case1	0	4.11587803	34.24	0.80823025	1	0	-1.88238241	0.80996102	0.01785683	-0.11277492
779	case1	0	3.68968615	34.24	0.79077355	1	0	-1.59976542	0.89864359	0.04715991	-0.08393248
780	case1	0	4.02942952	34.24	0.7385343	1	0	-1.91340193	0.62981874	-0.14266776	-0.16589938
781	case1	0	4.48563553	34.24	0.72117011	1	0	-2.05508607	0.89079431	-0.03216461	0.04908664
782	case1	0	5.25531507	34.24	0.70383338	1	0	-2.47670202	0.87779485	0.07205884	0.09101953
783	case1	0	5.43084772	34.24	0.68652619	1	0	-2.51445811	0.97888749	0.36220988	0.20775602
784	case1	0	5.48535078	34.24	0.66925083	1	0	-2.51658711	1.08950833	0.18509694	0.1446637
785	case1	0	5.63387072	34.24	0.65200984	1	0	-2.61864509	1.00672352	0.11222944	-0.06555916
786	case1	0	6.15548902	34.24	0.63480601	1	0	-3.0013604	0.66518736	0.06736549	0.30552874
787	case1	0	6.75405446	34.24	0.25331518	1	0	-2.72796825	-1.07182997	-0.06067064	1.1231356
788	case1	0	3.97688423	34.24	1.19850475	1	0	-1.36711752	1.15773067	0.23547741	-0.42593774
789	case1	0	4.37045997	34.24	1.18084005	1	0	-1.70105845	1.24557525	0.23667989	-0.22709812
790	case1	0	4.98437809	34.24	0.91702193	1	0	-2.12799171	1.20061082	-0.09326203	-0.32860007
791	case1	0	4.86870217	34.24	0.84718685	1	0	-1.76930223	1.64882986	0.62431003	0.08714276
792	case1	0	5.92103821	34.24	0.82977639	1	0	-2.24196559	1.88994054	0.60456921	-0.03477392
793	case1	0	6.04556157	34.24	0.79502233	1	0	-2.70463933	1.31636604	0.39065256	0.14200934
794	case1	0	6.64561629	34.24	0.77768172	1	0	-2.91591485	1.5024834	0.50895056	0.08104324
795	case1	0	6.34921029	34.24	0.7603676	1	0	-2.75979164	1.51370973	0.40744012	0.03792832
796	case1	0	6.28045061	34.24	0.74308184	1	0	-2.86776027	1.17493161	0.57167557	0.34035915
797	case1	0	6.16286098	34.24	0.72582645	1	0	-2.94475492	0.87280618	0.34091438	0.34165194
798	case1	0	6.7735428	34.24	0.70860365	1	0	-3.25013782	0.9328097	0.27634926	0.28021949
799	case1	0	6.51684975	34.24	0.69141587	1	0	-3.15234118	0.80875026	0.23304373	0.27277273
800	case1	0	6.55435294	34.24	0.27864669	1	0	-2.74554531	-0.79297437	0.10268163	1.08771634
801	case1	0	5.07466371	34.24	1.00834078	1	0	-2.04820105	1.43037088	0.57514486	0.0672642
802	case1	0	4.82345713	34.24	0.99084775	1	0	-1.9796982	1.12967769	0.56579831	0.52604271
803	case1	0	5.34169905	34.24	0.83421115	1	0	-2.23308726	1.4024582	0.49965691	0.06261489
804	case1	0	5.24075572	34.24	0.8169169	1	0	-2.40764388	0.88013285	0.43356951	0.15219817
805	case1	0	5.38813573	34.24	0.76520473	1	0	-2.57334084	0.64690293	0.39036477	0.36340015
806	case1	0	6.76914742	34.24	0.30397821	1	0	-2.70667264	-1.10874093	0.25201613	0.99552468
807	case1	0	6.45074444	34.24	0.34220996	1	0	-2.70057847	-0.96362135	0.08986189	0.95341701
808	case1	0	2.45526924	34.24	0.49768536	1	0	-1.08249111	0.54296294	-0.09940064	0.05162301
809	case1	0	6.75894046	34.24	0.36752532	1	0	-2.51557681	-1.12213162	0.0890686	1.23888562
810	case1	0	6.6091909	34.24	0.40609512	1	0	-3.00548945	-0.8498966	0.05508579	0.77753145
811	case1	0	2.86789425	34.24	0.57764748	1	0	-1.31872852	0.375522	-0.19542501	0.09946197
812	case1	0	2.08660375	34.24	0.53166022	1	0	-0.94657983	0.43676663	-0.08473041	-0.09600068
813	case1	0	2.18318688	34.24	0.71311709	1	0	-0.97812492	0.45236326	0.08209629	-0.04495605
814	case1	0	2.11009077	34.24	0.66492218	1	0	-0.99472305	0.31315421	-0.07948777	0.02696273
815	case1	0	2.62969096	34.24	0.64905063	1	0	-1.223361	0.31617906	-0.19363784	0.03457636
816	case1	0	2.43056401	34.24	0.58674051	1	0	-1.15265977	0.38188253	0.01959295	0.06685871
817	case1	0	2.17197234	34.24	0.541526	1	0	-1.00716811	0.40617522	-0.06764502	-0.07037534
818	case1	0	2.82677103	34.24	0.75316017	1	0	-1.28413087	0.58539732	-0.03850488	-0.08330124
819	case1	0	2.92679468	34.24	0.73701222	1	0	-1.3001345	0.58386203	0.07773631	-0.15727353
820	case1	0	2.15344241	34.24	0.68909178	1	0	-1.01966751	0.34570948	0.01343698	0.00967978
821	case1	0	5.48443133	34.24	0.52314337	1	0	-2.48067057	-0.66792268	0.03825713	0.7029247
822	case1	0	2.96756554	34.24	0.97485212	1	0	-0.87230049	-0.87897621	-0.10641072	0.46285625
823	case1	0	2.98107365	34.24	0.95808743	1	0	-1.0831537	-0.76556558	-0.20696198	0.39559632
824	case1	0	3.13786198	34.24	0.87494637	1	0	-0.88931371	-1.07067246	-0.26547787	0.33267858
825	case1	0	2.44616329	34.24	0.85847314	1	0	-0.71991835	-0.77986668	-0.46314588	0.12068372
826	case1	0	2.67481527	34.24	0.91492028	1	0	-0.92342627	-0.71093037	-0.37508234	0.31730911
827	case1	0	2.74580304	34.24	0.89846576	1	0	-0.86437274	-0.66639734	-0.03298188	0.50157611
828	case1	0	2.75415849	34.24	0.88206803	1	0	-0.58482424	-0.85047145	-0.10576793	0.55023633
829	case1	0	2.63425428	34.24	0.86573033	1	0	-0.61978958	-0.75096476	-0.34898689	0.4443722
830	case1	0	4.18320518	34.24	0.61634243	1	0	-1.9667911	-0.51533907	-0.29720248	0.60364254
831	case1	0	2.56446138	34.24	0.97139022	1	0	-0.89083971	-0.60351396	-0.23998167	0.40884811
832	case1	0	2.81005625	34.24	0.87329466	1	0	-0.7348835	-0.68550161	-0.16108094	0.60319255
833	case1	0	2.54467168	37.8	0.66056516	0	0	-0.59957878	-0.90037919	0.01314622	0.39648415
834	case1	0	2.86902085	37.8	0.64905063	0	0	-0.67534685	-0.74444731	0.07611622	0.64691748
835	case1	0	3.10127845	37.8	0.68089499	0	0	-0.87941137	-1.1556543	-0.28392975	0.18958509
836	case1	0	2.73199508	37.8	0.69557967	0	0	-0.48611466	-1.0274266	-0.24398894	0.36312192
837	case1	0	2.94855621	37.8	0.57122432	0	0	-0.68110753	-1.28385815	0.06150305	0.18149609
838	case1	0	2.85648043	37.8	0.6413428	0	0	-0.77244513	-0.88493823	-0.499631	0.25795313
839	case1	0	2.65961655	37.8	0.65593469	0	0	-0.66847805	-0.95295678	-0.4490084	0.09315249
840	case1	0	2.48496478	37.8	0.67068751	0	0	-0.58442513	-1.01763677	0.10692132	0.26653616
841	case1	0	4.38507535	37.8	0.54595151	0	0	-0.89537659	-1.66509916	-0.28807325	0.55701331
842	case1	0	2.78684928	37.8	0.55959152	0	0	-0.76452361	-1.06908233	-0.13913937	0.20745809
843	case1	0	2.22577807	37.8	0.58756017	0	0	-0.72813934	-0.69848664	0.07358513	0.24908223
844	case1	0	2.7019085	37.8	0.61634243	0	0	-0.99962813	-0.62249721	-0.18846267	0.40518571
845	case1	0	3.64944459	37.8	0.63100399	0	0	-1.05674067	-1.15272554	-0.62960233	0.2693096
846	case1	0	2.52070714	37.8	0.64582951	0	0	-0.65994971	-0.99835951	-0.15210899	0.15573246
847	case1	0	2.4427768	37.8	0.56245097	0	0	-0.91979736	-0.5224768	-0.48977716	0.22916429
848	case1	0	2.64800044	37.8	0.57681373	0	0	-0.94039823	-0.47160381	-0.11433083	0.52863233
849	case1	0	4.32549095	37.8	0.5091572	0	0	-0.97943111	-1.35581507	-0.42505764	0.71440786
850	case1	0	3.29230161	37.8	0.52314337	0	0	-0.79815045	-1.06113121	-0.3841064	0.44953084
851	case1	0	3.37424959	37.8	0.53736264	0	0	-0.94687159	-1.11644413	-0.15320394	0.44803561
852	case1	0	2.64183011	37.8	0.55179698	0	0	-1.14513226	-0.50420374	-0.33498042	0.10666598
853	case1	0	4.86405582	37.8	0.47017098	0	0	-1.07853689	-1.8456464	-0.4476844	0.47710059
854	case1	0	4.36885818	37.8	0.48395797	0	0	-1.16328337	-1.3539299	-0.53698417	0.57502041
855	case1	0	3.29211203	37.8	0.49800759	0	0	-1.02271692	-1.19091186	-0.37127891	0.13646342
856	case1	0	2.91065126	37.8	0.51229824	0	0	-0.84375512	-0.85372111	-0.02802348	0.47625083
857	case1	0	2.43810176	37.8	0.52681031	0	0	-1.01788616	-0.44901272	-0.05443028	0.3364364
858	case1	0	4.10818487	37.8	0.4313802	0	0	-0.69238031	-1.40945772	-0.28747482	0.76049522
859	case1	0	4.21766144	37.8	0.44492703	0	0	-0.74660188	-1.52961155	-0.3106024	0.66961994
860	case1	0	4.08974805	37.8	0.4587733	0	0	-0.86688117	-1.48660612	-0.31638454	0.54717875
861	case1	0	3.27990127	37.8	0.47289269	0	0	-0.87473652	-0.9325716	-0.44608438	0.49131162
862	case1	0	3.03409762	37.8	0.48726147	0	0	-0.78510417	-1.04576615	-0.07863686	0.42710717
863	case1	0	2.7737046	37.8	0.50185822	0	0	-0.5766998	-0.79451582	0.06258374	0.62787427
864	case1	0	3.83560075	37.8	0.40609512	0	0	-0.98038051	-1.20460142	-0.58111164	0.43624286
865	case1	0	2.94756351	37.8	0.46225682	0	0	-0.85490336	-0.90471692	-0.19413943	0.4219844
866	case1	0	3.10738548	37.8	0.47694613	0	0	-0.95582809	-0.84164259	-0.21623251	0.50282924
867	case1	0	3.11546794	37.8	0.38081621	0	0	-0.92259419	-1.10187879	-0.53702844	0.03623876
868	case1	0	4.36489654	37.8	0.39447282	0	0	-1.09697051	-1.45842073	-0.58167426	0.46438736
869	case1	0	4.28542737	37.8	0.40845845	0	0	-0.98690054	-1.36365842	-0.5153015	0.62476653
870	case1	0	3.07293451	37.8	0.46709011	0	0	-1.24892423	-0.59627666	-0.52168361	0.36517457
871	case1	0	3.37361897	37.8	0.34220996	0	0	-1.24577904	-1.00327746	-0.076369	0.2942262
872	case1	0	3.58587644	37.8	0.35554479	0	0	-1.19110445	-1.22445027	0.04769481	0.28463542
873	case1	0	3.76417921	37.8	0.36926715	0	0	-1.33274659	-1.18082655	-0.15163763	0.32413093
874	case1	0	4.06916483	37.8	0.38333542	0	0	-1.04110388	-1.36283926	-0.27317983	0.56801353
875	case1	0	4.24726685	37.8	0.39771289	0	0	-0.95190226	-1.50261987	0.122393	0.70976207
876	case1	0	4.60478599	37.8	0.41236723	0	0	-1.20140899	-1.60034735	0.01656911	0.65252257
877	case1	0	3.09875852	37.8	0.42726995	0	0	-0.85042683	-1.19125475	-0.16140881	0.22357354
878	case1	0	3.57744859	37.8	0.4732318	0	0	-1.48019443	-0.67851612	-0.57977812	0.41212214
879	case1	0	3.25871483	37.8	0.31689719	0	0	-0.9307258	-1.09859266	-0.22931416	0.37410098
880	case1	0	3.43981228	37.8	0.33028258	0	0	-1.24223411	-1.13130683	-0.0987326	0.19233384
881	case1	0	3.42051194	37.8	0.34407997	0	0	-1.03231301	-1.2026519	-0.24173731	0.28953319
882	case1	0	3.59975699	37.8	0.35824176	0	0	-1.19041855	-1.18914338	-0.2112232	0.3166081
883	case1	0	3.95518135	37.8	0.37272641	0	0	-0.81104227	-1.4379954	0.17426032	0.68995305
884	case1	0	4.00145904	37.8	0.40252411	0	0	-0.95494017	-1.22980066	-0.19399671	0.72772591
885	case1	0	2.22874671	37.8	0.41777809	0	0	-0.59198626	-0.8318679	-0.00981812	0.24698248
886	case1	0	3.74177682	37.8	0.29158767	0	0	-1.02721376	-1.08071946	-0.39232445	0.58510038
887	case1	0	3.81555772	37.8	0.30503187	0	0	-1.26838371	-1.10277979	-0.35154486	0.46650802
888	case1	0	3.48350936	37.8	0.31891566	0	0	-1.3252692	-1.01892427	-0.19073247	0.27985384
889	case1	0	3.47294074	37.8	0.3331841	0	0	-1.21257963	-1.1157392	-0.06211434	0.28976629
890	case1	0	4.21351616	37.8	0.34778984	0	0	-1.29859423	-1.37198408	-0.30735353	0.45909727
891	case1	0	3.84712121	37.8	0.36269214	0	0	-0.80586545	-1.33432584	-0.12034017	0.66100525
892	case1	0	3.62077628	37.8	0.37785591	0	0	-0.75093083	-1.24717274	-0.16759262	0.61664529
893	case1	0	3.65379543	37.8	0.39325091	0	0	-0.83264236	-1.09045109	-0.07627487	0.73625333
894	case1	0	2.54879485	37.8	0.40885101	0	0	-0.81057799	-0.69481072	-0.18403357	0.38888762
895	case1	0	3.4866205	37.8	0.26628233	0	0	-1.06739564	-1.26734662	-0.26122954	0.21778229
896	case1	0	3.39673061	37.8	0.27979576	0	0	-1.23894721	-0.98968951	-0.42854632	0.28458699
897	case1	0	3.89589759	37.8	0.29378009	0	0	-1.28084532	-1.19433251	-0.3590548	0.41732191
898	case1	0	3.63814707	37.8	0.30817121	0	0	-1.36823078	-1.05934759	0.08058305	0.2824475
899	case1	0	3.40114364	37.8	0.32291476	0	0	-1.09516827	-0.95292974	-0.04566091	0.50612267
900	case1	0	3.35108265	37.8	0.3532816	0	0	-0.79868018	-1.12809071	-0.24225379	0.49408033
901	case1	0	3.3015457	37.8	0.36883246	0	0	-0.65550652	-1.24374719	-0.15141732	0.47744544
902	case1	0	2.93919094	37.8	0.38458884	0	0	-0.60347061	-1.10142664	0.13861947	0.48691481
903	case1	0	2.64096803	37.8	0.40052646	0	0	-0.72661575	-0.61935067	-0.27590977	0.53411896
904	case1	0	3.87696012	37.8	0.22798366	0	0	-1.29176994	-1.21091914	-0.20301456	0.41498942
905	case1	0	4.20190124	37.8	0.2409825	0	0	-1.31157902	-1.48032999	-0.26612832	0.32259937
906	case1	0	4.21275298	37.8	0.2545786	0	0	-1.18833924	-1.49176013	0.04079314	0.4981286
907	case1	0	3.66479161	37.8	0.26868132	0	0	-1.14155263	-1.11658943	-0.45949038	0.39333294
908	case1	0	3.53854597	37.8	0.28321498	0	0	-1.19109904	-0.93165043	-0.29190838	0.51448895
909	case1	0	3.65789474	37.8	0.29811656	0	0	-1.04200368	-0.98677644	-0.22074377	0.65753239
910	case1	0	4.1830362	37.8	0.31333357	0	0	-1.28545909	-1.31107279	-0.15739824	0.54465636
911	case1	0	3.03062896	37.8	0.32882222	0	0	-1.06961912	-0.92412313	-0.20475617	0.28607254
912	case1	0	3.99679544	37.8	0.34454589	0	0	-1.14837871	-1.17098907	-0.19661665	0.64448254
913	case1	0	3.25754125	37.8	0.36047382	0	0	-0.81742414	-1.06714606	-0.11088077	0.52140113
914	case1	0	3.18640502	37.8	0.37658008	0	0	-0.90439344	-0.98925758	-0.19918132	0.46266453
915	case1	0	3.59204674	37.8	0.39284276	0	0	-1.24512251	-0.85943721	-0.39847334	0.54831943
916	case1	0	2.83427223	37.8	0.20265214	0	0	-1.10098523	-0.77546314	-0.15642299	0.26351836
917	case1	0	3.33418486	37.8	0.2156901	0	0	-1.21589241	-1.04244663	-0.39719779	0.20159691
918	case1	0	4.12156471	37.8	0.22938665	0	0	-1.44722219	-1.3929291	-0.10855825	0.23537216
919	case1	0	3.80645304	37.8	0.24363074	0	0	-1.38737439	-1.26777673	-0.07161911	0.15691486
920	case1	0	3.57016816	37.8	0.25833181	0	0	-1.00308787	-1.10944271	-0.04375279	0.55748205
921	case1	0	2.96087674	37.8	0.27341616	0	0	-0.85223753	-0.69503089	-0.23260581	0.59605254
922	case1	0	3.58199947	37.8	0.28882374	0	0	-1.18758552	-0.96996068	-0.47634537	0.45025892
923	case1	0	3.67786112	37.8	0.3045055	0	0	-1.17691676	-1.30806029	-0.13855558	0.25951842
924	case1	0	3.05927493	37.8	0.32042117	0	0	-0.95033471	-0.86826576	-0.14645298	0.46648909
925	case1	0	3.34187323	37.8	0.33653758	0	0	-1.0070908	-1.05824504	-0.07874056	0.44747254
926	case1	0	3.2026444	37.8	0.35282721	0	0	-0.88537313	-0.92997094	-0.34283978	0.48936832
927	case1	0	3.50239913	37.8	0.36926715	0	0	-1.09266839	-0.77803749	0.05685315	0.68541039
928	case1	0	3.03933664	37.8	0.17732062	0	0	-1.11629592	-0.89469327	-0.24789679	0.27433357
929	case1	0	2.92939713	37.8	0.19040811	0	0	-1.13166841	-0.77437087	-0.22495852	0.30700029
930	case1	0	2.90210103	37.8	0.20422922	0	0	-1.0895054	-0.94498047	-0.15696059	0.09490604
931	case1	0	3.36228714	37.8	0.2186449	0	0	-1.04357059	-1.27666509	-0.27382001	0.08764967
932	case1	0	3.04834757	37.8	0.23354505	0	0	-1.11456663	-0.95778726	-0.09569275	0.21737529
933	case1	0	3.63329358	37.8	0.24884268	0	0	-1.03855252	-1.19881248	-0.05783876	0.49136403
934	case1	0	3.14456561	37.8	0.28036852	0	0	-0.68519614	-0.90239539	-0.49967513	0.49843784
935	case1	0	3.09411736	37.8	0.29649781	0	0	-0.71582796	-1.14829575	-0.07732252	0.41907933
936	case1	0	3.42209291	37.8	0.31282117	0	0	-1.05937609	-1.0846503	-0.09562982	0.43227769
937	case1	0	3.06716119	37.8	0.32930973	0	0	-1.0221386	-0.84945257	-0.01916227	0.43450271
938	case1	0	3.22230673	37.8	0.34593988	0	0	-1.13444346	-0.92004977	-0.34035767	0.34488535
939	case1	0	3.13499101	37.8	0.15198911	0	0	-1.01564017	-0.94482131	0.00955737	0.40402313
940	case1	0	3.10473101	37.8	0.16514129	0	0	-1.09854028	-0.88264367	-0.26857639	0.34731642
941	case1	0	2.62231886	37.8	0.17912088	0	0	-0.90794355	-0.78167228	-0.21905862	0.27422808
942	case1	0	2.43146213	37.8	0.19374885	0	0	-0.93989945	-0.76942685	-0.2014784	0.05946998
943	case1	0	3.08832736	37.8	0.20888905	0	0	-1.06368043	-0.97929158	-0.11297966	0.28687598
944	case1	0	3.32224318	37.8	0.22443782	0	0	-1.26661164	-0.86632943	-0.16893413	0.3777296
945	case1	0	3.20751596	37.8	0.24031588	0	0	-1.05447373	-0.93116981	0.05873242	0.42471269
946	case1	0	2.60539025	37.8	0.2728288	0	0	-0.56383459	-0.83850722	-0.38819053	0.33476385
947	case1	0	3.38512558	37.8	0.28937864	0	0	-0.61989138	-0.96424571	-0.61382716	0.54023098
948	case1	0	3.4091022	37.8	0.30608189	0	0	-1.02589041	-0.94063332	-0.54031849	0.42660777
949	case1	0	2.70906516	37.8	0.32291476	0	0	-0.97946832	-0.8824421	-0.14316806	0.16095336
950	case1	0	2.78149589	37.8	0.12665759	0	0	-0.95433695	-0.8597926	0.14100828	0.26405614
951	case1	0	2.69777776	37.8	0.13989788	0	0	-0.95360494	-0.75214025	-0.03642655	0.32949232
952	case1	0	3.0429691	37.8	0.15408561	0	0	-1.03019084	-0.81557092	-0.19088595	0.43546268
953	case1	0	3.09167339	37.8	0.18441623	0	0	-1.05670969	-0.96834085	-0.16934849	0.30233922
954	case1	0	2.94955647	37.8	0.20026323	0	0	-1.14373123	-0.81190599	-0.23614085	0.26974787
955	case1	0	3.3161054	37.8	0.21643258	0	0	-1.02902189	-1.11127048	-0.23715282	0.32195448
956	case1	0	3.20923603	37.8	0.23285714	0	0	-0.95483344	-0.96922996	0.12873709	0.47579025
957	case1	0	3.0057745	37.8	0.24948652	0	0	-0.8559204	-0.77414419	0.19738868	0.55279681
958	case1	0	3.23787415	37.8	0.28321498	0	0	-0.64520396	-1.04768387	-0.44385937	0.47137065
959	case1	0	2.87038582	37.8	0.30026131	0	0	-0.64598586	-0.96164956	-0.24603526	0.43397255
960	case1	0	2.1039382	37.8	0.11469332	0	0	-0.838008	-0.47246349	0.04516808	0.23430129
961	case1	0	2.75704269	37.8	0.16021059	0	0	-0.91893021	-0.60318654	-0.35989513	0.47518491
962	case1	0	3.15982348	37.8	0.17641361	0	0	-1.07408637	-0.72678193	-0.25170622	0.54078838
963	case1	0	3.03251354	37.8	0.19291909	0	0	-1.25052109	-0.8040502	-0.40954143	0.21405461
964	case1	0	3.07740395	37.8	0.20965561	0	0	-0.91869944	-1.03636269	-0.4031669	0.22911566
965	case1	0	2.76938444	37.8	0.22657198	0	0	-0.91757354	-0.87956703	-0.06442017	0.29493282
966	case1	0	3.40647419	37.8	0.24363074	0	0	-1.03784797	-0.84533107	0.1137467	0.61754603
967	case1	0	2.94812811	37.8	0.26080394	0	0	-0.87663437	-0.96467681	0.07420753	0.38212272
968	case1	0	3.07099862	37.8	0.27807038	0	0	-0.76518504	-1.01338431	-0.18528865	0.46494447
969	case1	0	2.94283716	37.8	0.16992899	0	0	-1.03561919	-0.81142516	-0.18643158	0.36934102
970	case1	0	2.52182798	37.8	0.18700769	0	0	-0.90895573	-0.66373131	-0.1758977	0.32607048
971	case1	0	2.87103197	37.8	0.20422922	0	0	-0.69941583	-0.89909051	-0.3103987	0.43111714
972	case1	0	2.52759731	37.8	0.22156029	0	0	-0.7787936	-0.86221648	-0.25774943	0.1996667
973	case1	0	2.96288258	37.8	0.25646207	0	0	-0.87002947	-0.94314295	-0.11754121	0.40310854
974	case1	0	4.48572817	37.8	0.23559673	1	0	-1.73064434	-1.21097492	-0.14841411	0.44122587
975	case1	0	4.47932114	37.8	0.21790995	1	0	-1.74297458	-1.14671663	-0.21814743	0.49369606
976	case1	0	4.14797736	37.8	0.20026323	1	0	-1.71142403	-1.11465992	-0.1071703	0.23509384
977	case1	0	4.98896776	37.8	0.18266817	1	0	-1.95995221	-1.40438514	-0.05983395	0.35884472
978	case1	0	4.930838	37.8	0.16514129	1	0	-2.01521017	-1.2244279	-0.44585271	0.48602449
979	case1	0	4.63697534	37.8	0.11328599	1	0	-1.13447422	-1.82016208	-0.43627276	0.27861283
980	case1	0	1.96989427	37.8	0.11328599	0	0	-0.77949658	-0.34452044	0.00422001	0.31362176
981	case1	0	3.02154559	37.8	0.18266817	0	0	-1.05098775	-0.68287937	-0.31653552	0.49701832
982	case1	0	2.58838012	37.8	0.20026323	0	0	-0.74932241	-0.84225219	-0.2947216	0.27198441
983	case1	0	2.73647743	37.8	0.21790995	0	0	-0.89444896	-0.7605854	0.0559562	0.39303745
984	case1	0	3.24637622	37.8	0.23559673	0	0	-1.00024561	-0.96601453	-0.24339044	0.44330929
985	case1	0	3.94290535	37.8	0.25140813	1	0	-1.56364606	-0.97970281	-0.28817837	0.43710183
986	case1	0	4.29926668	37.8	0.23354505	1	0	-1.70549745	-1.03785606	-0.14978366	0.49214918
987	case1	0	4.28469529	37.8	0.2156901	1	0	-1.82883284	-0.94125773	-0.2768483	0.4537629
988	case1	0	4.49944637	37.8	0.19784548	1	0	-1.98079991	-1.01781602	-0.30042688	0.34763799
989	case1	0	4.85625544	37.8	0.18001426	1	0	-2.1516823	-1.09918129	-0.28681094	0.31831626
990	case1	0	3.62898739	37.8	0.12665759	1	0	-1.21695447	-1.14783896	-0.39662381	0.30732756
991	case1	0	3.67312715	37.8	0.10895498	1	0	-1.42616018	-0.97667828	-0.42332188	0.35240504
992	case1	0	3.29724229	37.8	0.09133409	1	0	-1.21448469	-0.98164128	-0.20297192	0.28943759
993	case1	0	3.6891354	37.8	0.07385343	1	0	-1.0662864	-1.32606745	-0.58972927	0.07786036
994	case1	0	2.35253323	37.8	0.16220086	0	0	-0.9216247	-0.48497374	-0.16036369	0.35806562
995	case1	0	3.40800479	37.8	0.18001426	0	0	-1.1162019	-0.70256557	-0.62104048	0.55834938
996	case1	0	3.04069095	37.8	0.19784548	0	0	-0.84113693	-0.89590207	-0.22132529	0.49057357
997	case1	0	2.95612903	37.8	0.2156901	0	0	-0.97858067	-0.73601715	-0.17408213	0.48742237
998	case1	0	4.0848197	37.8	0.26868132	1	0	-1.66234293	-0.94108173	-0.18162741	0.46999944
999	case1	0	4.14666395	37.8	0.25076923	1	0	-1.67256655	-0.98406395	-0.29578465	0.47669595
1000	case1	0	4.32508209	37.8	0.23285714	1	0	-1.64650523	-1.00114637	-0.20306182	0.60586893
1001	case1	0	4.66552584	37.8	0.21494506	1	0	-1.86750839	-1.17955907	-0.25045553	0.47420124
1002	case1	0	4.74194283	37.8	0.19703297	1	0	-1.99228214	-1.08728821	-0.19470973	0.4712799
1003	case1	0	3.31029784	37.8	0.1432967	1	0	-1.35805039	-0.76649633	-0.20029992	0.37265566
1004	case1	0	3.35813897	37.8	0.12538462	1	0	-1.3520491	-0.84165837	-0.15792431	0.33722465
1005	case1	0	2.89803724	37.8	0.10747253	1	0	-1.14402915	-0.71507233	-0.15470034	0.32933385
1006	case1	0	2.66717496	37.8	0.08956044	1	0	-1.06164004	-0.70652813	-0.05422224	0.22960908
1007	case1	0	3.1560483	37.8	0.07164835	1	0	-1.21559163	-0.85659733	-0.22134314	0.31213052
1008	case1	0	3.78485214	37.8	0.05373626	1	0	-1.2215622	-1.17815983	-0.26731493	0.42837675
1009	case1	0	2.60211611	37.8	0.16120879	0	0	-0.93918946	-0.71766783	-0.31669648	0.27367024
1010	case1	0	2.49595717	37.8	0.17912088	0	0	-0.90027616	-0.71135829	-0.46639415	0.14798462
1011	case1	0	4.43303118	37.8	0.28715261	1	0	-1.75861597	-0.96269188	-0.0017467	0.5645173
1012	case1	0	4.34866987	37.8	0.26927773	1	0	-1.78020093	-0.89800662	-0.06804999	0.55104852
1013	case1	0	4.55230441	37.8	0.25140813	1	0	-1.79521549	-0.95776977	-0.14767069	0.65100547
1014	case1	0	4.42888832	37.8	0.23354505	1	0	-1.76417698	-0.90003694	-0.13339819	0.63975769
1015	case1	0	4.94022343	37.8	0.2156901	1	0	-1.9929242	-1.09117581	0.04546191	0.55845429
1016	case1	0	3.20011005	37.8	0.16220086	1	0	-1.41881011	-0.64247047	-0.24769981	0.34281757
1017	case1	0	3.44041401	37.8	0.12665759	1	0	-1.3677411	-0.57669454	-0.18820063	0.60435639
1018	case1	0	2.95626984	37.8	0.10895498	1	0	-0.81982104	-0.77257929	0.05535053	0.57773283
1019	case1	0	2.49432847	37.8	0.09133409	1	0	-0.76250416	-0.77051378	-0.02343811	0.34496795
1020	case1	0	2.76468856	37.8	0.07385343	1	0	-0.96879429	-0.90755884	-0.21948237	0.18121403
1021	case1	0	3.15969448	37.8	0.056643	1	0	-1.09815634	-1.11474219	-0.34055222	0.06037122
1022	case1	0	4.32593112	37.8	0.30660556	1	0	-1.82469154	-0.82553178	-0.10624608	0.55562644
1023	case1	0	4.25382264	37.8	0.28882374	1	0	-1.90190079	-0.74364938	-0.27811238	0.53129182
1024	case1	0	4.52015992	37.8	0.27105908	1	0	-1.96565812	-0.83203868	-0.1670534	0.55487561
1025	case1	0	4.44687053	37.8	0.25331518	1	0	-1.92638023	-0.80578227	-0.09155403	0.53908985
1026	case1	0	4.75809367	37.8	0.23559673	1	0	-1.99956689	-0.8702157	-0.22234069	0.67873813
1027	case1	0	4.90279241	37.8	0.21790995	1	0	-2.121562	-0.9142157	-0.17307597	0.60166746
1028	case1	0	3.36282203	37.8	0.18266817	1	0	-1.36354848	-0.61144395	-0.23947666	0.53858364
1029	case1	0	3.59360745	37.8	0.14770686	1	0	-1.30098594	-0.46748838	-0.03980425	0.79304395
1030	case1	0	3.47472845	37.8	0.13040197	1	0	-1.26303472	-0.55038906	0.00379878	0.69158539
1031	case1	0	3.37009113	37.8	0.11328599	1	0	-1.09358452	-0.62701183	-0.08907946	0.72456692
1032	case1	0	2.03516726	37.8	0.09645955	1	0	-0.7516294	-0.6431608	-0.05145829	0.12824915
1033	case1	0	2.29223715	37.8	0.08010529	1	0	-0.91221545	-0.67990587	0.03466211	0.06234868
1034	case1	0	2.76089048	37.8	0.06458295	1	0	-1.16179879	-0.74548864	-0.21713084	0.09554731
1035	case1	0	2.42930345	37.8	0.08010529	0	0	-0.55425166	-0.88811013	-0.17434843	0.30056026
1036	case1	0	3.92598507	37.8	0.52222262	1	0	-1.74009267	-0.60547885	-0.00677196	0.47528446
1037	case1	0	4.28046156	37.8	0.50440898	1	0	-1.69343983	-0.78050664	0.1536888	0.59856284
1038	case1	0	3.7058852	37.8	0.48660256	1	0	-1.56811088	-0.67421219	0.11780595	0.3974482
1039	case1	0	3.6171316	37.8	0.4688042	1	0	-1.55770421	-0.59184609	0.19120569	0.34068321
1040	case1	0	3.69608705	37.8	0.45101485	1	0	-1.60786726	-0.60898611	0.130153	0.37039821
1041	case1	0	3.84970159	37.8	0.43323561	1	0	-1.83063547	-0.58324425	-0.09917187	0.22747541
1042	case1	0	3.94691714	37.8	0.41546778	1	0	-1.84872217	-0.65632425	-0.02597225	0.19359666
1043	case1	0	4.67978774	37.8	0.39771289	1	0	-1.80901825	-1.09640451	0.10196471	0.54940124
1044	case1	0	5.12804989	37.8	0.37997277	1	0	-1.84154901	-1.13911908	0.20127788	0.7652151
1045	case1	0	4.80448293	37.8	0.36224956	1	0	-1.93067108	-0.91190009	0.09374326	0.6495043
1046	case1	0	4.64300705	37.8	0.34454589	1	0	-1.94286474	-0.9821844	-0.16248713	0.54475889
1047	case1	0	4.73083261	37.8	0.32686493	1	0	-2.04176535	-0.99085889	-0.03083856	0.42704896
1048	case1	0	4.56380037	37.8	0.30921058	1	0	-2.02827161	-0.75550969	-0.04670308	0.52158475
1049	case1	0	4.58752434	37.8	0.29158767	1	0	-2.17762823	-0.66081089	-0.26745581	0.50498916
1050	case1	0	4.83678485	37.8	0.27400226	1	0	-2.19552858	-0.94505488	-0.14982318	0.35576343
1051	case1	0	4.41207371	37.8	0.25646207	1	0	-2.06575448	-0.70260392	-0.13999139	0.38381982
1052	case1	0	4.48626225	37.8	0.23897706	1	0	-2.04217332	-0.83901292	-0.24724503	0.43124796
1053	case1	0	3.5638099	37.8	0.20422922	1	0	-1.44826776	-0.7746584	-0.05266917	0.42992795
1054	case1	0	2.93921087	37.8	0.18700769	1	0	-1.15133639	-0.50308021	0.10294095	0.44737159
1055	case1	0	3.17717415	37.8	0.16992899	1	0	-1.39237404	-0.51891138	-0.17612862	0.45151236
1056	case1	0	3.38279467	37.8	0.15304095	1	0	-1.19523179	-0.84313896	-0.26462138	0.49408963
1057	case1	0	2.90203767	37.8	0.1364144	1	0	-0.97836957	-0.66583167	-0.17411713	0.50971949
1058	case1	0	2.99683217	37.8	0.12015794	1	0	-1.01040287	-0.72938081	-0.01142314	0.49145098
1059	case1	0	2.49348779	37.8	0.10444452	1	0	-0.91366735	-0.66105599	-0.18620057	0.30428845
1060	case1	0	2.54112941	37.8	0.08956044	1	0	-0.91358893	-0.87972914	-0.23248254	0.03494522
1061	case1	0	4.67525325	37.8	0.54211815	1	0	-2.19086562	-0.50023811	0.1398127	0.40274291
1062	case1	0	5.38723706	37.8	0.43581991	1	0	-2.55345621	-0.60269454	0.10019769	0.42697063
1063	case1	0	5.50693152	37.8	0.4181619	1	0	-2.53022201	-0.7657396	0.19525506	0.40048015
1064	case1	0	5.87917702	37.8	0.40052646	1	0	-2.64298193	-1.08667968	0.124754	0.36622652
1065	case1	0	5.0765645	37.8	0.3829167	1	0	-2.32267013	-0.89432355	-0.11543022	0.43800248
1066	case1	0	5.06513878	37.8	0.36533634	1	0	-2.22871181	-0.79119669	-0.00238684	0.62464106
1067	case1	0	5.02940478	37.8	0.34778984	1	0	-2.25481627	-0.79309663	-0.03268822	0.56871863
1068	case1	0	5.32641642	37.8	0.33028258	1	0	-2.38275061	-0.88687975	-0.14792207	0.62902635
1069	case1	0	5.3964314	37.8	0.31282117	1	0	-2.3220254	-0.93775196	0.02044623	0.64767078
1070	case1	0	5.56598741	37.8	0.29541372	1	0	-2.35712893	-1.04077931	0.0282811	0.65438495
1071	case1	0	5.34350026	37.8	0.27807038	1	0	-2.3729455	-0.96361011	-0.01820387	0.51755941
1072	case1	0	4.70053294	37.8	0.26080394	1	0	-2.19580509	-0.80053143	-0.18585812	0.36667474
1073	case1	0	3.0017868	37.8	0.20965561	1	0	-1.19452019	-0.42805279	0.23383186	0.40853845
1074	case1	0	3.10729616	37.8	0.19291909	1	0	-1.2315612	-0.72765202	0.07319835	0.32575955
1075	case1	0	3.13443771	37.8	0.17641361	1	0	-1.17274251	-0.72939402	-0.12463691	0.45238736
1076	case1	0	3.2847542	37.8	0.16021059	1	0	-0.99788344	-0.83174418	-0.09959995	0.60151944
1077	case1	0	2.6793967	37.8	0.14441187	1	0	-0.83815404	-0.63706534	-0.18005433	0.49603838
1078	case1	0	2.73319316	37.8	0.1291659	1	0	-0.90821968	-0.68671024	-0.15991947	0.44333183
1079	case1	0	3.45883385	37.8	0.11469332	1	0	-1.19413845	-0.91175574	-0.55108996	0.38488128
1080	case1	0	4.32753931	37.8	0.10132607	1	0	-1.13479539	-1.52054916	-0.45555503	0.4230397
1081	case1	0	5.48928016	37.8	0.43912023	1	0	-2.68048505	-0.45835952	0.06182454	0.33781201
1082	case1	0	5.5929578	37.8	0.42160048	1	0	-2.58998631	-0.64280786	0.13607384	0.55318687
1083	case1	0	5.78529086	37.8	0.40411512	1	0	-2.47904036	-0.89925353	0.2596819	0.63956213
1084	case1	0	4.89575466	37.8	0.38666884	1	0	-2.16756101	-0.5073155	0.26253187	0.57408973
1085	case1	0	4.91271154	37.8	0.36926715	1	0	-2.16328122	-0.76751638	0.10788119	0.53235471
1086	case1	0	5.02496516	37.8	0.35191669	1	0	-2.32717567	-0.72583317	-0.06761471	0.52130222
1087	case1	0	5.27456278	37.8	0.33462542	1	0	-2.26497722	-0.96245998	-0.05642271	0.63746133
1088	case1	0	4.82007542	37.8	0.31740301	1	0	-2.02927705	-0.92033258	0.02010502	0.56870086
1089	case1	0	5.09682987	37.8	0.30026131	1	0	-2.12520161	-1.09557431	0.07966455	0.49484232
1090	case1	0	4.42826993	37.8	0.28321498	1	0	-1.99209045	-0.86610227	-0.18527322	0.39695409
1091	case1	0	4.18495551	37.8	0.26628233	1	0	-1.96631111	-0.61968976	-0.13709296	0.41288445
1092	case1	0	3.82086157	37.8	0.23285714	1	0	-1.74402674	-0.5687035	-0.1915219	0.5017611
1093	case1	0	2.64274346	37.8	0.21643258	1	0	-1.20181912	-0.54907689	-0.10076005	0.07933705
1094	case1	0	3.07828914	37.8	0.20026323	1	0	-1.18871992	-0.85553453	-0.04398762	0.26636037
1095	case1	0	2.70204048	37.8	0.18441623	1	0	-1.09098331	-0.70163186	-0.03284965	0.22051696
1096	case1	0	2.7517718	37.8	0.1689823	1	0	-1.01384042	-0.79107418	-0.14726723	0.27400898
1097	case1	0	2.37474505	37.8	0.15408561	1	0	-0.73239145	-0.71014669	0.0591443	0.33952314
1098	case1	0	3.45800188	37.8	0.13989788	1	0	-1.08397682	-1.13985046	-0.17722083	0.36714328
1099	case1	0	5.24757867	37.8	0.12665759	1	0	-1.14104402	-1.72884022	-0.71065361	0.68246846
1100	case1	0	3.63352069	37.8	0.84870036	1	0	-1.59258683	0.41409767	0.44322611	0.52764595
1101	case1	0	3.87597718	37.8	0.51292414	1	0	-1.91479343	-0.28980814	0.0229424	0.04950054
1102	case1	0	4.35895709	37.8	0.49542387	1	0	-2.01192866	-0.34876787	0.28540294	0.33926098
1103	case1	0	5.0082877	37.8	0.46051835	1	0	-2.42603468	-0.58047894	-0.14155339	0.44752651
1104	case1	0	4.96702146	37.8	0.44312058	1	0	-2.35714905	-0.72004423	-0.11626511	0.39235511
1105	case1	0	4.99082698	37.8	0.42576547	1	0	-2.33955953	-0.723044	-0.07581143	0.45537999
1106	case1	0	5.09702015	37.8	0.40845845	1	0	-2.36689933	-0.89817514	-0.18638197	0.38458184
1107	case1	0	5.23725247	37.8	0.39120591	1	0	-2.46424271	-0.65583506	0.0677928	0.42851275
1108	case1	0	4.96502828	37.8	0.37401538	1	0	-2.33592465	-0.68217706	-0.0952981	0.49288299
1109	case1	0	4.88494652	37.8	0.35689582	1	0	-2.30618034	-0.66716413	0.03080403	0.34164177
1110	case1	0	4.76735481	37.8	0.33985797	1	0	-2.12113306	-0.92033323	-0.15635938	0.46556583
1111	case1	0	4.14071853	37.8	0.32291476	1	0	-1.78660692	-0.96522541	-0.05079681	0.26514711
1112	case1	0	4.42271723	37.8	0.30608189	1	0	-1.80680833	-1.01262026	-0.14613851	0.49711793
1113	case1	0	3.76817898	37.8	0.25646207	1	0	-1.60100435	-0.70741753	0.18120193	0.33286923
1114	case1	0	2.93822682	37.8	0.24031588	1	0	-1.32397236	-0.56629183	-0.03255156	0.21652456
1115	case1	0	2.70103901	37.8	0.22443782	1	0	-1.13622764	-0.57706269	-0.06386977	0.2951385
1116	case1	0	3.2787818	37.8	0.20888905	1	0	-0.93181265	-1.15851737	0.03230512	0.38393752
1117	case1	0	2.6352203	37.8	0.19374885	1	0	-0.96859949	-0.77792318	0.10020011	0.2130829
1118	case1	0	2.66346064	37.8	0.17912088	1	0	-0.95527715	-0.86914264	0.02400524	0.16565031
1119	case1	0	3.35544415	37.8	0.16514129	1	0	-1.0807173	-1.14944305	-0.17019433	0.27900309
1120	case1	0	5.63777134	37.8	0.15198911	1	0	-1.47479816	-1.90306068	-0.64293117	0.6160686
1121	case1	0	2.44181675	37.8	0.72737194	1	0	-1.14303257	0.38456047	0.22580941	0.26642759
1122	case1	0	3.19785229	37.8	0.69211158	1	0	-0.971909	-0.63444547	0.24414852	0.63898442
1123	case1	0	3.81640205	37.8	0.51697401	1	0	-1.65143075	-0.61509871	0.0982959	0.43359612
1124	case1	0	4.2335599	37.8	0.49961562	1	0	-1.93153699	-0.5706153	0.06784769	0.43719278
1125	case1	0	4.61019491	37.8	0.48229773	1	0	-2.12106094	-0.73076033	-0.01119784	0.39899684
1126	case1	0	4.73749934	37.8	0.46502485	1	0	-2.12743662	-0.9670429	-0.09307724	0.31525548
1127	case1	0	4.64505118	37.8	0.4478022	1	0	-2.10112407	-0.86605781	0.0375403	0.29482132
1128	case1	0	4.41534914	37.8	0.4306358	1	0	-1.89824513	-0.90631851	0.04286926	0.3926246
1129	case1	0	4.99068163	37.8	0.41353266	1	0	-2.10251554	-1.03083328	-0.09363683	0.56583665
1130	case1	0	4.8943058	37.8	0.39650097	1	0	-2.24295498	-0.81861095	-0.19202841	0.51588791
1131	case1	0	4.79000237	37.8	0.37955034	1	0	-2.0584643	-1.01455016	0.09800384	0.36486525
1132	case1	0	4.59184721	37.8	0.36269214	1	0	-2.0986611	-0.76316819	0.10179693	0.29193113
1133	case1	0	4.54793628	37.8	0.34593988	1	0	-2.15452917	-0.57362557	-0.16614854	0.53616317
1134	case1	0	4.25729549	37.8	0.32930973	1	0	-1.88762382	-0.86605361	-0.04457975	0.32564297
1135	case1	0	3.89000928	37.8	0.31282117	1	0	-1.56994472	-0.77722336	-0.09310683	0.54693103
1136	case1	0	3.03455534	37.8	0.26446881	1	0	-1.16085028	-0.73250275	0.11274457	0.33507436
1137	case1	0	2.81219192	37.8	0.24884268	1	0	-1.07050171	-0.77806625	0.10230328	0.23012052
1138	case1	0	2.92443172	37.8	0.23354505	1	0	-1.0833664	-0.73753412	-0.06599283	0.37988545
1139	case1	0	2.97864708	37.8	0.2186449	1	0	-1.04949455	-0.92577196	-2.76e-05	0.2708397
1140	case1	0	2.42547408	37.8	0.20422922	1	0	-0.78644307	-0.75532953	-0.03481074	0.29032406
1141	case1	0	3.42405769	37.8	0.19040811	1	0	-1.13679919	-1.19000559	-0.17617097	0.22350676
1142	case1	0	5.00377342	37.8	0.17732062	1	0	-1.33986286	-1.83219168	-0.48682188	0.39812916
1143	case1	0	3.61947257	37.8	0.57346662	1	0	-1.64883262	-0.45730104	0.08254496	0.38380519
1144	case1	0	4.1147479	37.8	0.55614076	1	0	-1.82366131	-0.67767461	0.16483012	0.33394082
1145	case1	0	4.76797803	37.8	0.53885324	1	0	-2.11822592	-0.7174767	0.31924066	0.30094947
1146	case1	0	4.91426159	37.8	0.52160787	1	0	-2.30935452	-0.55249183	0.03323468	0.50845147
1147	case1	0	4.7885434	37.8	0.50440898	1	0	-2.09612671	-0.87547239	-0.2246614	0.59174941
1148	case1	0	4.7117705	37.8	0.48726147	1	0	-2.05286036	-0.89970537	-0.02429463	0.47836861
1149	case1	0	4.66098174	37.8	0.47017098	1	0	-2.06090626	-0.98024798	-0.24224311	0.42099829
1150	case1	0	3.00698202	37.8	0.3045055	1	0	-1.26365263	-0.70724982	-0.07533181	0.26485339
1151	case1	0	2.9674436	37.8	0.28882374	1	0	-1.13838657	-0.61902021	0.01357512	0.43351551
1152	case1	0	2.80997397	37.8	0.27341616	1	0	-1.01589154	-0.72407871	0.08145862	0.34832904
1153	case1	0	2.55814049	37.8	0.25833181	1	0	-0.79874061	-0.70850779	-0.06058125	0.40675642
1154	case1	0	2.69595066	37.8	0.24363074	1	0	-0.94509671	-0.80070558	-0.06278898	0.29208411
1155	case1	0	2.66143939	37.8	0.22938665	1	0	-0.93658662	-0.82756136	-0.20346679	0.23106033
1156	case1	0	3.69610448	37.8	0.2156901	1	0	-1.06491077	-1.31171501	-0.40763957	0.26402627
1157	case1	0	5.7333747	37.8	0.20265214	1	0	-1.25914481	-2.02580598	-0.68926561	0.64179905
1158	case1	0	4.87227072	37.8	0.59542539	1	0	-2.07118104	-0.61145497	0.22203181	0.66417195
1159	case1	0	4.82360772	37.8	0.57820264	1	0	-1.95206067	-0.77519057	0.13125726	0.71866592
1160	case1	0	4.48000712	37.8	0.56102306	1	0	-1.72446755	-0.92155813	-0.12893406	0.69293896
1161	case1	0	4.67800143	37.8	0.54389075	1	0	-2.02905481	-0.91777422	-0.17159175	0.52835469
1162	case1	0	2.99081323	37.8	0.34454589	1	0	-1.23660448	-0.58187432	0.14457453	0.30094175
1163	case1	0	3.36863862	37.8	0.32882222	1	0	-1.40261733	-0.68252513	-0.04232401	0.40691653
1164	case1	0	3.47253548	37.8	0.31333357	1	0	-1.41982854	-0.68938906	-0.30285707	0.50195929
1165	case1	0	3.0988351	37.8	0.29811656	1	0	-1.04830866	-0.59141968	-0.1220282	0.62850873
1166	case1	0	2.56180543	37.8	0.28321498	1	0	-0.83290952	-0.731214	-0.32422661	0.30251218
1167	case1	0	2.41086632	37.8	0.26868132	1	0	-0.75370578	-0.8147362	-0.22732898	0.20012715
1168	case1	0	2.65872043	37.8	0.2545786	1	0	-1.02388891	-0.70730128	-0.30754617	0.26146945
1169	case1	0	3.9875732	37.8	0.2409825	1	0	-1.13116389	-1.29545809	-0.35695204	0.4848347
1170	case1	0	6.16130423	37.8	0.22798366	1	0	-1.24159212	-2.28442296	-0.78818984	0.56937978
1171	case1	0	3.48857481	37.8	0.7385343	1	0	-1.63221329	0.45417927	0.30915151	0.20024083
1172	case1	0	2.1920975	37.8	0.3532816	1	0	-0.9589458	-0.42831113	-0.16279491	0.26097185
1173	case1	0	3.17817659	37.8	0.3379646	1	0	-1.19676796	-0.78234734	-0.14624194	0.41718655
1174	case1	0	3.45593698	37.8	0.32291476	1	0	-1.29767131	-0.81813335	-0.09665182	0.47938383
1175	case1	0	2.82814158	37.8	0.30817121	1	0	-0.97392134	-0.87888801	-0.17954959	0.27334288
1176	case1	0	2.83201349	37.8	0.29378009	1	0	-1.06347214	-0.78070384	-0.21342424	0.29316037
1177	case1	0	3.13091228	37.8	0.27979576	1	0	-1.17809531	-0.77848951	-0.17951065	0.4056677
1178	case1	0	4.30748372	37.8	0.26628233	1	0	-1.31534218	-1.35723947	-0.60176538	0.39235366
1179	case1	0	6.42914662	37.8	0.25331518	1	0	-1.5499686	-2.1652088	-0.80883306	0.73894649
1180	case1	0	3.64487209	37.8	0.88206803	1	0	-1.65164156	0.47282719	0.38010739	0.06651078
1181	case1	0	4.6860856	37.8	0.8646178	1	0	-2.09513797	0.57115395	0.56002198	0.18095059
1182	case1	0	5.20151254	37.8	0.84718685	1	0	-2.40594719	0.57535833	0.49287168	0.12933249
1183	case1	0	5.40764238	37.8	0.82977639	1	0	-2.57264442	0.59379843	0.41153407	0.28840796
1184	case1	0	6.68814436	37.8	0.81238774	1	0	-2.85998428	0.58828556	0.97955391	0.26091125
1185	case1	0	6.06151415	37.8	0.77768172	1	0	-2.66923362	0.68096321	0.76202151	0.74039248
1186	case1	0	4.09654587	37.8	0.42463361	1	0	-1.35236906	-1.13080676	-0.0277644	0.59450973
1187	case1	0	3.26526903	37.8	0.40885101	1	0	-1.20995614	-0.73995426	0.06542392	0.46079524
1188	case1	0	2.99480693	37.8	0.39325091	1	0	-1.30325406	-0.43299282	0.14004812	0.31908927
1189	case1	0	2.11165908	37.8	0.37785591	1	0	-1.00452391	-0.25022889	0.11966795	-0.00475265
1190	case1	0	2.16926947	37.8	0.36269214	1	0	-1.00840756	-0.35250147	-0.1728808	0.25576801
1191	case1	0	3.02121236	37.8	0.34778984	1	0	-0.92667443	-0.92261486	0.03326159	0.42411793
1192	case1	0	2.61510049	37.8	0.3331841	1	0	-0.83776161	-0.85701225	0.02654497	0.28185349
1193	case1	0	2.48287685	37.8	0.31891566	1	0	-0.68800364	-0.99372499	0.04312968	0.16525128
1194	case1	0	3.47234007	37.8	0.30503187	1	0	-1.18259277	-1.08840105	-0.0311892	0.35323698
1195	case1	0	4.84255916	37.8	0.29158767	1	0	-1.29071577	-1.75419397	-0.09495713	0.57389204
1196	case1	0	5.65464094	37.8	0.27864669	1	0	-1.32330667	-1.99247682	-0.70194918	0.57235385
1197	case1	0	4.58469618	37.8	0.44887564	1	0	-1.70704745	-1.07969109	-0.16397088	0.65716835
1198	case1	0	3.59657107	37.8	0.43323561	1	0	-1.16123756	-0.92438366	-0.13437688	0.59739019
1199	case1	0	3.38500099	37.8	0.41777809	1	0	-1.23470768	-0.94490518	-0.11651263	0.37868423
1200	case1	0	2.92441768	37.8	0.40252411	1	0	-1.22427312	-0.48166025	-0.00248366	0.42014717
1201	case1	0	1.7648302	37.8	0.38749771	1	0	-0.71738756	-0.29427184	-0.0017428	0.27402511
1202	case1	0	1.94727263	37.8	0.35824176	1	0	-0.60784784	-0.59015434	0.01141016	0.26836139
1203	case1	0	2.40484991	37.8	0.34407997	1	0	-0.72326855	-0.79231723	-0.00834088	0.2989627
1204	case1	0	3.85095425	37.8	0.33028258	1	0	-1.04597959	-1.35408236	-0.24774389	0.43019448
1205	case1	0	5.48144542	37.8	0.31689719	1	0	-1.19947325	-1.90166908	-0.36134118	0.83676676
1206	case1	0	6.25573156	37.8	0.30397821	1	0	-1.45519655	-2.05411773	-0.68873703	0.87560319
1207	case1	0	4.40183755	37.8	0.45772307	1	0	-1.50497232	-1.14980352	-0.44870543	0.61151911
1208	case1	0	3.05046147	37.8	0.44239594	1	0	-0.93706213	-0.76106801	-0.24659557	0.54052501
1209	case1	0	1.92329806	37.8	0.36926715	1	0	-0.72214088	-0.42430144	-0.07926236	0.29412242
1210	case1	0	3.57581709	37.8	0.35554479	1	0	-1.05773708	-1.17495926	-0.09679443	0.45340905
1211	case1	0	5.63134462	37.8	0.34220996	1	0	-1.15565322	-1.97183842	-0.60213528	0.75668172
1212	case1	0	2.34120274	37.8	0.54477489	1	0	-0.78187665	-0.44253656	0.05210741	0.46420163
1213	case1	0	3.23436808	37.8	0.48229773	1	0	-1.34546391	-0.61735593	-0.11529755	0.44618446
1214	case1	0	3.82957926	37.8	0.46709011	1	0	-1.12847685	-1.03689151	-0.31342964	0.64170843
1215	case1	0	2.55925303	37.8	0.4372898	1	0	-0.55705173	1.1323448	0.2525263	-0.10603133
1216	case1	0	2.20023363	37.8	0.39447282	1	0	-0.87325258	-0.60512834	-0.13887035	0.17888203
1217	case1	0	3.77731367	37.8	0.38081621	1	0	-1.02343883	-1.18920639	-0.42631599	0.48800761
1218	case1	0	5.30338418	37.8	0.36752532	1	0	-1.10765114	-1.97964926	-0.55998806	0.5541098
1219	case1	0	3.48099878	37.8	0.49184911	1	0	-1.16562129	-0.75093881	0.07285156	0.62917144
1220	case1	0	3.46375171	37.8	0.41969364	1	0	-0.98974379	-1.14602062	-0.14017893	0.45048612
1221	case1	0	5.10066009	37.8	0.40609512	1	0	-1.06124862	-1.93628344	-0.45560561	0.5565484
1222	case1	0	2.06529341	37.8	0.62487263	1	0	-0.90217108	-0.32281307	0.09881325	0.19318112
1223	case1	0	1.72356369	37.8	0.57764748	1	0	-0.58820456	-0.2633108	0.08355715	0.35412587
1224	case1	0	2.29124068	37.8	0.54683231	1	0	-0.95473297	0.24803079	0.2724098	0.45646
1225	case1	0	2.769272	37.8	0.51666361	1	0	-1.21353879	-0.49794559	0.05761156	0.25496139
1226	case1	0	2.60419299	37.8	0.4587733	1	0	-0.8182771	-0.70575369	-0.24975638	0.39211478
1227	case1	0	4.35973501	37.8	0.44492703	1	0	-1.1887521	-1.56403716	-0.27833675	0.44832964
1228	case1	0	2.53172385	37.8	0.64905063	1	0	-1.17924768	-0.45992227	-0.08655525	0.10469673
1229	case1	0	2.26389273	37.8	0.63328794	1	0	-1.04686401	-0.40982288	-0.21595639	0.20709021
1230	case1	0	3.02848351	37.8	0.52681031	1	0	-1.0888326	-0.89849728	-0.09620912	0.30124848
1231	case1	0	2.57362623	37.8	0.49800759	1	0	-1.04727968	-0.52460147	-0.08089687	0.34931067
1232	case1	0	3.96302089	37.8	0.48395797	1	0	-1.09315906	-1.17976666	-0.52044951	0.52989356
1233	case1	0	2.35602342	37.8	0.83498	1	0	-0.75445104	-0.52673844	-0.3558227	0.39559663
1234	case1	0	1.80782531	37.8	0.81848638	1	0	-0.7590345	-0.38547749	-0.2536583	0.2122946
1235	case1	0	2.40802481	37.8	0.75316017	1	0	-0.96922548	-0.25949449	0.28147919	0.26652543
1236	case1	0	2.25645009	37.8	0.65764445	1	0	-1.02438243	-0.3624669	-0.1411442	0.29000826
1237	case1	0	2.21861926	37.8	0.64209276	1	0	-0.86746154	-0.3741645	0.0134822	0.36985213
1238	case1	0	2.57377577	37.8	0.56642996	1	0	-1.09651244	-0.37790904	0.09326661	0.32664878
1239	case1	0	2.90456711	37.8	0.55179698	1	0	-1.03243853	-0.72690953	0.04788083	0.40405572
1240	case1	0	4.33188899	37.8	0.53736264	1	0	-1.10016201	-1.6035491	-0.31327307	0.43016993
1241	case1	0	3.76448519	37.8	0.52314337	1	0	-1.06504509	-1.12307172	-0.47331715	0.49666152
1242	case1	0	2.59215484	37.8	0.95808743	1	0	-0.61201412	-0.90050582	-0.06743793	0.40100558
1243	case1	0	3.04847663	37.8	0.87494637	1	0	-0.63386351	-0.94248537	-0.40804492	0.48404174
1244	case1	0	2.04567579	37.8	0.85847314	1	0	-0.41415666	-0.83449984	-0.23154397	0.09217665
1245	case1	0	1.25820687	37.8	0.82570645	1	0	-0.39330957	-0.40031808	0.07986217	0.14755368
1246	case1	0	1.56944463	37.8	0.80942028	1	0	-0.55396806	-0.35980581	0.11534865	0.21350543
1247	case1	0	1.18766245	37.8	0.79320421	1	0	-0.38880786	-0.39957247	0.15503539	0.07070427
1248	case1	0	2.08079555	37.8	0.77706263	1	0	-0.56924192	-0.5753479	0.08954945	0.38552197
1249	case1	0	1.62298541	37.8	0.74502229	1	0	-0.6452318	-0.48141418	0.01175671	0.05020908
1250	case1	0	3.02421935	37.8	0.57681373	1	0	-1.23252465	-0.76146295	0.03506397	0.23113945
1251	case1	0	2.79304978	37.8	1.0146846	1	0	-0.77440918	-0.7436274	-0.24694906	0.50385149
1252	case1	0	2.77921208	37.8	0.89846576	1	0	-0.35505858	-1.11943571	-0.3490318	0.24061815
1253	case1	0	2.70092263	37.8	0.88206803	1	0	-0.54728425	-0.91031405	-0.31393267	0.38934948
1254	case1	0	2.56248671	37.8	0.86573033	1	0	-0.67061539	-0.78890035	-0.25145273	0.38245458
1255	case1	0	1.78940977	37.8	0.83324908	1	0	-0.41189953	-0.65931169	-0.09672067	0.22873583
1256	case1	0	1.81240642	37.8	0.81711325	1	0	-0.42408557	-0.77276421	0.14053172	0.16851918
1257	case1	0	1.42383294	37.8	0.75337313	1	0	-0.6416673	-0.29506269	-0.10183864	0.12096329
1258	case1	0	2.02527456	37.8	0.66080797	1	0	-0.76919779	-0.39263268	0.0858523	0.29594082
1259	case1	0	2.20172712	37.8	0.64582951	1	0	-0.67077015	-0.74280354	0.00747126	0.24990729
1260	case1	0	2.73331024	37.8	0.63100399	1	0	-0.77618218	-0.7654191	-0.21130411	0.45883697
1261	case1	0	3.29546214	37.8	0.61634243	1	0	-0.97753205	-0.74994273	0.12983007	0.65785327
1262	case1	0	2.46990813	37.8	1.03781963	1	0	-0.80849618	-0.71146119	0.32447936	0.22983749
1263	case1	0	2.78533992	37.8	1.02114612	1	0	-0.89504223	-1.00359199	0.11905063	0.19053291
1264	case1	0	2.33498535	37.8	0.98792919	1	0	-0.62506877	-0.98510983	-0.06178034	-0.05223354
1265	case1	0	2.55117445	37.8	0.9384635	1	0	-0.48403425	-1.13105232	-0.10832585	0.13731244
1266	case1	0	2.23070092	37.8	0.92208116	1	0	-0.62764643	-0.72997501	-0.23560672	0.2518654
1267	case1	0	2.77308287	37.8	0.90575674	1	0	-0.62726152	-1.08493797	-0.27975175	0.19547422
1268	case1	0	1.74372555	37.8	0.84110557	1	0	-0.37822119	-0.76165253	-0.08891905	0.05464075
1269	case1	0	2.09957654	37.8	0.8251234	1	0	-0.43631208	-0.8582374	0.02444728	0.26255606
1270	case1	0	1.32050515	37.8	0.77768172	1	0	-0.56518842	-0.32125443	-0.07948003	-0.0168297
1271	case1	0	1.08816368	37.8	0.76205357	1	0	-0.39108708	-0.24570358	-0.16250407	-0.07870691
1272	case1	0	1.30641132	37.8	0.74652803	1	0	-0.36678155	-0.51650308	-0.08565848	0.05174926
1273	case1	0	1.97172845	37.8	0.73111166	1	0	-0.60873793	-0.7501115	0.06832547	0.11109647
1274	case1	0	2.34963162	37.8	0.7158115	1	0	-0.56802265	-0.99125574	0.03245264	0.17196247
1275	case1	0	2.19278571	37.8	0.70063516	1	0	-0.55715048	-0.69119824	0.0322965	0.38206847
1276	case1	0	2.43694436	37.8	0.68559087	1	0	-0.59503204	-0.7807836	-0.07227686	0.41875552
1277	case1	0	3.17184586	37.8	0.67068751	1	0	-0.71679233	-1.19456529	-0.17290276	0.38495391
1278	case1	0	2.0572821	42.25	0.78507273	0	0	-0.79015571	-0.46363529	-0.26072317	0.27851383
1279	case1	0	2.85433352	42.25	0.74545281	0	0	-0.94454571	-0.78219577	0.03884592	0.4110758
1280	case1	0	2.69377404	42.25	0.7601566	0	0	-0.69567292	-0.76853321	-0.17721318	0.49295676
1281	case1	0	3.05218821	42.25	0.73526885	0	0	-1.25608043	-0.49778269	-0.05714735	0.48503103
1282	case1	0	3.27953147	42.25	0.68089499	0	0	-0.9621257	-0.91664973	0.03970776	0.5612623
1283	case1	0	2.623815	42.25	0.67068751	0	0	-0.87360743	-0.58652917	-0.23622539	0.47011501
1284	case1	0	3.09950119	42.25	0.54595151	0	0	-0.99925905	-0.79590964	-0.53849188	0.38135744
1285	case1	0	2.37450207	42.25	0.55959152	0	0	-0.8920881	-0.76699218	-0.18705358	-0.03831591
1286	case1	0	3.31916478	42.25	0.61634243	0	0	-1.30976929	-0.52227729	0.2056021	0.47321493
1287	case1	0	4.124406	42.25	0.63100399	0	0	-1.52611544	-0.87514043	0.01489739	0.6463365
1288	case1	0	3.47443227	42.25	0.64582951	0	0	-1.27731635	-0.82576992	-0.24367727	0.50635072
1289	case1	0	3.39986489	42.25	0.5206844	0	0	-1.17805989	-1.02345759	-0.41035761	0.30260284
1290	case1	0	3.68151256	42.25	0.60610652	0	0	-1.42533307	-0.5611803	0.20648065	0.58125175
1291	case1	0	3.92832643	42.25	0.62100979	0	0	-1.59301001	-0.66467802	-0.1173708	0.64143349
1292	case1	0	3.16751769	42.25	0.5091572	0	0	-0.99680567	-0.86764467	-0.48702316	0.38683804
1293	case1	0	2.35652455	42.25	0.52314337	0	0	-0.96360164	-0.53808393	-0.22477431	0.27829733
1294	case1	0	3.467676	42.25	0.59623311	0	0	-1.39312687	-0.65305963	0.05190614	0.47978465
1295	case1	0	3.71021187	42.25	0.61137711	0	0	-1.50129138	-0.53119604	0.23596585	0.51250017
1296	case1	0	3.82053866	42.25	0.47017098	0	0	-1.29189334	-1.0505402	-0.46493866	0.46607129
1297	case1	0	3.95971755	42.25	0.48395797	0	0	-1.70585048	-0.81913621	-0.48739787	0.46399916
1298	case1	0	3.19043393	42.25	0.49800759	0	0	-1.30267395	-0.80100415	-0.32823542	0.30431952
1299	case1	0	2.85779358	42.25	0.51229824	0	0	-1.09267795	-0.75300306	-0.2751784	0.30617744
1300	case1	0	3.64412001	42.25	0.52681031	0	0	-1.46049783	-0.70944909	-0.24829362	0.56062454
1301	case1	0	4.28900074	42.25	0.55642914	0	0	-1.37134163	-1.055832	0.30279261	0.68287962
1302	case1	0	4.02585892	42.25	0.57150509	0	0	-1.08263639	-1.03360479	0.077188	0.82334347
1303	case1	0	4.39739534	42.25	0.4313802	0	0	-1.38703446	-0.97941245	-0.43020941	0.83236001
1304	case1	0	4.14232015	42.25	0.44492703	0	0	-1.37148641	-0.96035897	-0.48553768	0.69205274
1305	case1	0	3.54671424	42.25	0.4587733	0	0	-1.51430101	-0.66207763	-0.34049822	0.49393879
1306	case1	0	3.1304385	42.25	0.47289269	0	0	-1.37726295	-0.68810105	-0.29894674	0.09430444
1307	case1	0	3.25701543	42.25	0.50185822	0	0	-1.10962493	-0.98185997	-0.15697528	0.36496733
1308	case1	0	4.43333197	42.25	0.51666361	0	0	-1.59846404	-1.28722759	-0.45228235	0.42655634
1309	case1	0	4.15633341	42.25	0.54683231	0	0	-1.36418554	-1.22556621	0.61102505	0.31695599
1310	case1	0	4.46703722	42.25	0.56216568	0	0	-1.58696394	-0.98171147	0.40089497	0.58407942
1311	case1	0	4.88244111	42.25	0.57764748	0	0	-1.64186895	-0.9313744	0.65046537	0.67757994
1312	case1	0	3.3378135	42.25	0.40609512	0	0	-1.29108931	-0.78452812	-0.16494065	0.43958931
1313	case1	0	3.78094062	42.25	0.41969364	0	0	-1.11304102	-0.98369928	-0.42288362	0.63212394
1314	case1	0	3.9491704	42.25	0.43360574	0	0	-1.37248553	-1.00964276	-0.40706136	0.55173886
1315	case1	0	3.27329357	42.25	0.4478022	0	0	-1.39871789	-0.66058261	-0.15652216	0.38973873
1316	case1	0	3.09192792	42.25	0.46225682	0	0	-1.30800354	-0.80493809	-0.35304518	0.20482707
1317	case1	0	3.4257191	42.25	0.49184911	0	0	-1.45821601	-0.68858785	0.04528381	0.33568026
1318	case1	0	4.4876063	42.25	0.5069469	0	0	-1.52286343	-1.24060216	0.21243712	0.56992832
1319	case1	0	4.86748088	42.25	0.52222262	0	0	-1.65933513	-1.2024493	0.57244652	0.54613184
1320	case1	0	3.89926764	42.25	0.53766109	0	0	-1.14734701	-1.03931886	0.68819388	0.42993368
1321	case1	0	4.45367913	42.25	0.5532487	0	0	-1.6484768	-0.8513037	0.36645218	0.60813604
1322	case1	0	3.73965426	42.25	0.38081621	0	0	-1.34798402	-1.07299198	-0.30707208	0.39071879
1323	case1	0	3.43719885	42.25	0.39447282	0	0	-0.9710582	-1.1140423	-0.27583443	0.43645649
1324	case1	0	3.42111231	42.25	0.40845845	0	0	-1.0946758	-1.04640496	-0.33901604	0.38305032
1325	case1	0	3.88917789	42.25	0.42274045	0	0	-1.36965905	-0.79143482	-0.53612349	0.66613755
1326	case1	0	3.85202413	42.25	0.4372898	0	0	-1.47706454	-0.93199274	-0.27206104	0.4970025
1327	case1	0	3.60149441	42.25	0.46709011	0	0	-1.32357477	-1.15789877	0.02797442	0.19618379
1328	case1	0	4.22350995	42.25	0.48229773	0	0	-1.53704042	-1.02886407	0.20316589	0.53042917
1329	case1	0	5.37214678	42.25	0.49768536	0	0	-1.67885222	-1.55251128	0.46185598	0.70905986
1330	case1	0	4.3645561	42.25	0.5132368	0	0	-1.37318941	-1.17923364	0.45165075	0.58790396
1331	case1	0	4.03385454	42.25	0.34220996	0	0	-1.4809672	-1.04430498	-0.06896721	0.51119301
1332	case1	0	3.75384994	42.25	0.35554479	0	0	-1.20630946	-1.10048328	-0.34522747	0.47409486
1333	case1	0	3.24297743	42.25	0.36926715	0	0	-1.20246665	-0.87897812	-0.27587768	0.36073396
1334	case1	0	3.11654103	42.25	0.38333542	0	0	-0.96345969	-0.99824071	-0.3340776	0.31366297
1335	case1	0	3.10897362	42.25	0.39771289	0	0	-1.03378721	-0.92038396	-0.28122601	0.35970338
1336	case1	0	3.75654362	42.25	0.41236723	0	0	-1.61285935	-0.90564085	-0.07231824	0.22541482
1337	case1	0	4.32227064	42.25	0.42726995	0	0	-1.71303509	-1.11962557	-0.1853479	0.42604857
1338	case1	0	4.58426642	42.25	0.44239594	0	0	-1.72491487	-1.03944351	0.06068046	0.6294781
1339	case1	0	4.85452103	42.25	0.45772307	0	0	-1.39979549	-1.5010298	0.28952142	0.71692723
1340	case1	0	5.14745596	42.25	0.4732318	0	0	-1.74262281	-1.34337449	0.32265883	0.69021786
1341	case1	0	3.89928392	42.25	0.31689719	0	0	-1.16049427	-1.00889564	-0.07361029	0.71672214
1342	case1	0	3.87978859	42.25	0.33028258	0	0	-1.4992501	-0.94860425	-0.1626427	0.47779479
1343	case1	0	3.17960778	42.25	0.34407997	0	0	-1.11729555	-0.8278434	-0.21236453	0.44311357
1344	case1	0	3.28807494	42.25	0.35824176	0	0	-1.23745624	-1.04932775	-0.13645104	0.14961108
1345	case1	0	3.5172846	42.25	0.37272641	0	0	-1.18011161	-0.94335449	-0.31274281	0.49381851
1346	case1	0	3.32047386	42.25	0.38749771	0	0	-1.07420204	-0.9487221	-0.44728334	0.38158135
1347	case1	0	3.97569103	42.25	0.40252411	0	0	-1.3461288	-1.08501635	-0.308664	0.54208892
1348	case1	0	4.68933175	42.25	0.41777809	0	0	-1.64464456	-1.21016845	-0.01350818	0.66115677
1349	case1	0	5.22081219	42.25	0.44887564	0	0	-1.54767251	-1.60667722	0.27026012	0.74685138
1350	case1	0	4.05658261	42.25	0.29158767	0	0	-1.1249846	-1.12886668	-0.07860359	0.74523389
1351	case1	0	4.54383298	42.25	0.30503187	0	0	-1.40426704	-1.14624265	-0.161139	0.81725328
1352	case1	0	4.29431682	42.25	0.31891566	0	0	-1.52461443	-1.06700621	-0.01059207	0.62076517
1353	case1	0	3.78379056	42.25	0.3331841	0	0	-1.45949267	-0.86889726	-0.11337096	0.51159989
1354	case1	0	3.32978583	42.25	0.34778984	0	0	-1.13168721	-1.04368607	-0.01688125	0.34092279
1355	case1	0	3.57323028	42.25	0.36269214	0	0	-1.14108982	-1.15883786	-0.33593057	0.33630856
1356	case1	0	3.93964088	42.25	0.37785591	0	0	-1.2234779	-1.11002941	-0.50040163	0.51564528
1357	case1	0	4.23444729	42.25	0.39325091	0	0	-1.3248101	-1.20516578	-0.44229363	0.57628013
1358	case1	0	4.31134227	42.25	0.40885101	0	0	-1.44134665	-1.17667735	0.05098517	0.61259998
1359	case1	0	5.42661716	42.25	0.42463361	0	0	-2.04686853	-1.36076771	0.2699502	0.56440316
1360	case1	0	5.59802919	42.25	0.44057911	0	0	-1.63231133	-1.84501689	0.14404669	0.74291105
1361	case1	0	3.44801387	42.25	0.26628233	0	0	-1.29864695	-0.86453978	-0.03980178	0.42558747
1362	case1	0	3.44917105	42.25	0.27979576	0	0	-1.25510998	-0.89784638	-0.06510942	0.44433447
1363	case1	0	4.21459649	42.25	0.29378009	0	0	-1.33795152	-0.89298736	-0.0439738	0.85031552
1364	case1	0	4.20265317	42.25	0.30817121	0	0	-1.44078253	-0.8769392	0.04084531	0.76202954
1365	case1	0	3.76047459	42.25	0.32291476	0	0	-1.29123686	-0.98654496	-0.04813886	0.54582709
1366	case1	0	3.334989	42.25	0.3532816	0	0	-0.98970615	-1.20010252	-0.04559374	0.31644251
1367	case1	0	3.81716863	42.25	0.36883246	0	0	-1.22741183	-1.1594686	-0.07315625	0.4924095
1368	case1	0	3.85921079	42.25	0.38458884	0	0	-1.0446266	-1.17061477	-0.25969869	0.61443526
1369	case1	0	4.6465033	42.25	0.40052646	0	0	-1.59466081	-1.26418031	0.09864897	0.61762683
1370	case1	0	5.56592	42.25	0.41662454	0	0	-1.72715463	-1.48657165	0.3331554	0.87706427
1371	case1	0	4.06139035	42.25	0.22798366	0	0	-1.59663106	-0.93205949	0.12648582	0.44524857
1372	case1	0	3.86992733	42.25	0.2409825	0	0	-1.47055253	-0.93166418	-0.23519925	0.51563746
1373	case1	0	3.44945303	42.25	0.2545786	0	0	-1.26197714	-0.6487577	0.1766442	0.55264713
1374	case1	0	4.11178103	42.25	0.26868132	0	0	-1.44426622	-1.0135882	0.09214702	0.59424081
1375	case1	0	4.11467421	42.25	0.28321498	0	0	-1.35610807	-1.09664	0.00059717	0.62767786
1376	case1	0	3.83479071	42.25	0.29811656	0	0	-1.3002197	-0.96609093	0.08412754	0.58243938
1377	case1	0	3.55197617	42.25	0.31333357	0	0	-1.17633169	-1.02180061	0.00867847	0.47609862
1378	case1	0	3.13830451	42.25	0.32882222	0	0	-1.16926041	-0.80444648	-0.15682863	0.39542722
1379	case1	0	3.6387307	42.25	0.34454589	0	0	-1.25408867	-1.12812825	-0.00556723	0.36598111
1380	case1	0	4.51269463	42.25	0.36047382	0	0	-1.32410706	-1.3458826	-0.18981875	0.69357419
1381	case1	0	4.6279594	42.25	0.37658008	0	0	-1.28905905	-1.35541724	-0.22868406	0.77452151
1382	case1	0	4.97335176	42.25	0.39284276	0	0	-1.65432347	-1.41246338	0.14051168	0.65768095
1383	case1	0	4.34498544	42.25	0.20265214	0	0	-1.70886864	-1.0565889	0.14314392	0.42154855
1384	case1	0	4.48605645	42.25	0.2156901	0	0	-1.79763088	-0.9645269	0.17465812	0.48365754
1385	case1	0	4.18383845	42.25	0.22938665	0	0	-1.71520634	-0.87156015	0.01183457	0.49387049
1386	case1	0	3.66710943	42.25	0.24363074	0	0	-1.36505572	-0.73150004	0.27823792	0.48706132
1387	case1	0	4.35756467	42.25	0.25833181	0	0	-1.42467156	-1.05060936	0.00274516	0.75552413
1388	case1	0	4.07526	42.25	0.27341616	0	0	-1.43633123	-1.06840304	0.03111035	0.54800907
1389	case1	0	3.9287039	42.25	0.28882374	0	0	-1.26235598	-1.09621291	0.02754705	0.58634809
1390	case1	0	3.2697089	42.25	0.3045055	0	0	-1.12183444	-1.01556755	-0.2227565	0.31761538
1391	case1	0	3.31208366	42.25	0.32042117	0	0	-1.00416985	-0.89820068	-0.3316651	0.51739483
1392	case1	0	3.20367624	42.25	0.33653758	0	0	-1.13952234	-0.81042002	-0.04488272	0.45473901
1393	case1	0	4.65966259	42.25	0.35282721	0	0	-1.64374806	-1.17919434	-0.07512212	0.67413802
1394	case1	0	4.95525203	42.25	0.36926715	0	0	-1.57531062	-1.32221753	-0.10234124	0.80596193
1395	case1	0	4.03696915	42.25	0.17732062	0	0	-1.7158584	-1.00152147	-0.13683385	0.26244467
1396	case1	0	4.29168073	42.25	0.19040811	0	0	-1.94188642	-0.88287223	-0.16424602	0.27339351
1397	case1	0	4.09011955	42.25	0.20422922	0	0	-1.85993432	-0.76929883	0.02384461	0.22733417
1398	case1	0	3.94008959	42.25	0.2186449	0	0	-1.71989116	-0.71516824	0.06416711	0.38027884
1399	case1	0	4.14943534	42.25	0.23354505	0	0	-1.68549939	-0.96253962	0.22033837	0.32117223
1400	case1	0	3.76608384	42.25	0.24884268	0	0	-1.59811585	-0.89214023	-0.00160853	0.25914916
1401	case1	0	3.40522964	42.25	0.26446881	0	0	-1.24193788	-1.01145179	-0.13995507	0.31823433
1402	case1	0	3.78386107	42.25	0.28036852	0	0	-1.27484962	-0.96664829	-0.082006	0.59208326
1403	case1	0	2.84831288	42.25	0.29649781	0	0	-1.10557271	-0.80696632	-0.07058221	0.22547037
1404	case1	0	3.27144796	42.25	0.31282117	0	0	-1.14581751	-0.9844001	-0.15031764	0.33999201
1405	case1	0	3.40075699	42.25	0.32930973	0	0	-1.24927063	-1.03970347	-0.02945317	0.26723425
1406	case1	0	4.73366525	42.25	0.34593988	0	0	-1.53659239	-1.36394914	0.03590723	0.65845988
1407	case1	0	3.52853473	42.25	0.15198911	0	0	-1.54240743	-0.74646845	-0.16199027	0.33611131
1408	case1	0	3.88368954	42.25	0.16514129	0	0	-1.67339459	-0.97182894	-0.03515252	0.11188429
1409	case1	0	4.00603293	42.25	0.17912088	0	0	-1.74088646	-0.91025814	-0.00130521	0.23586766
1410	case1	0	4.24399482	42.25	0.20888905	0	0	-1.7618227	-0.85785614	0.08743409	0.46023895
1411	case1	0	3.5467959	42.25	0.22443782	0	0	-1.35739143	-0.8936525	0.26775973	0.29176309
1412	case1	0	3.24692934	42.25	0.24031588	0	0	-1.26364433	-0.9235271	-0.02166758	0.23658748
1413	case1	0	2.9411507	42.25	0.25646207	0	0	-0.99085357	-0.93808954	-0.24587605	0.26286076
1414	case1	0	3.71412064	42.25	0.2728288	0	0	-1.39075798	-0.99922729	-0.08780959	0.41184076
1415	case1	0	3.12350324	42.25	0.28937864	0	0	-1.10564471	-0.91300141	-0.11664109	0.34219575
1416	case1	0	3.66775931	42.25	0.30608189	0	0	-1.23013579	-1.27336149	-0.13300188	0.23569399
1417	case1	0	3.93827275	42.25	0.32291476	0	0	-1.28129683	-1.27260976	0.27712066	0.38492996
1418	case1	0	2.69755893	42.25	0.12665759	0	0	-1.13190803	-0.54741409	-0.17511469	0.34981299
1419	case1	0	3.09727042	42.25	0.13989788	0	0	-1.38568804	-0.63961664	-0.06827811	0.2138809
1420	case1	0	3.6335319	42.25	0.15408561	0	0	-1.52497025	-0.80125938	0.07803697	0.30697218
1421	case1	0	3.87582159	42.25	0.18441623	0	0	-1.72480417	-0.45561744	0.0391338	0.54215785
1422	case1	0	3.71374522	42.25	0.20026323	0	0	-1.54906544	-0.70765085	0.19043164	0.35735732
1423	case1	0	3.19032524	42.25	0.21643258	0	0	-1.09466168	-0.81986699	0.31550506	0.36680432
1424	case1	0	3.39421995	42.25	0.23285714	0	0	-1.08171796	-0.75598841	0.31538701	0.56005809
1425	case1	0	3.58156226	42.25	0.24948652	0	0	-1.31190332	-0.87241056	-0.22087488	0.50958609
1426	case1	0	3.86124018	42.25	0.26628233	0	0	-1.2308321	-1.15593269	0.03664303	0.52089193
1427	case1	0	3.62776861	42.25	0.28321498	0	0	-1.11659942	-1.25753477	-0.13829643	0.34461839
1428	case1	0	2.24095665	42.25	0.11469332	0	0	-0.9298006	-0.5435938	-0.11464831	0.21119502
1429	case1	0	3.02668756	42.25	0.16021059	0	0	-1.36358598	-0.42582792	0.13488989	0.25020476
1430	case1	0	3.35566792	42.25	0.22657198	0	0	-1.2079684	-0.74899461	0.22580885	0.45511085
1431	case1	0	3.91989252	42.25	0.24363074	0	0	-1.3486528	-0.90716311	0.05783675	0.64149653
1432	case1	0	3.91882445	42.25	0.26080394	0	0	-1.26088741	-1.2249669	-0.04949924	0.47388102
1433	case1	0	4.95904377	42.25	0.27807038	0	0	-1.60648641	-1.58619975	-0.15561423	0.54773327
1434	case1	0	2.78655754	42.25	0.1364144	0	0	-1.21461177	-0.45252193	-0.36878472	0.14666332
1435	case1	0	2.83187542	42.25	0.15304095	0	0	-1.28251434	-0.34555407	0.01840369	0.36086297
1436	case1	0	2.49283521	42.25	0.20422922	0	0	-1.07805351	-0.44432358	0.18038215	0.14955672
1437	case1	0	3.59768459	42.25	0.22156029	0	0	-1.46764332	-0.89223825	0.15470735	0.23348794
1438	case1	0	4.20512692	42.25	0.23897706	0	0	-1.46695108	-1.23512114	0.12577195	0.45084032
1439	case1	0	4.59284083	42.25	0.25646207	0	0	-1.56052119	-1.40030103	0.14660092	0.49017858
1440	case1	0	5.03936887	42.25	0.23559673	1	0	-2.00667848	-1.22773302	0.14086546	0.4638411
1441	case1	0	5.02464266	42.25	0.21790995	1	0	-1.96109414	-1.15857659	0.18362082	0.55209853
1442	case1	0	5.30591475	42.25	0.20026323	1	0	-2.23119034	-1.14737065	0.03752925	0.5023786
1443	case1	0	5.37100813	42.25	0.18266817	1	0	-2.28448786	-1.11610984	0.0424609	0.50980817
1444	case1	0	5.01568301	42.25	0.16514129	1	0	-2.03093463	-1.22482081	-0.1271822	0.50252988
1445	case1	0	4.60734505	42.25	0.11328599	1	0	-1.42990271	-1.37695675	-0.50594868	0.56029398
1446	case1	0	3.47750949	42.25	0.20026323	0	0	-1.57586823	-0.64241501	0.04237324	0.20883419
1447	case1	0	4.32833872	42.25	0.21790995	0	0	-1.45229101	-1.17933631	0.14037779	0.5955134
1448	case1	0	5.0747093	42.25	0.23559673	0	0	-1.39280427	-1.66299703	-0.07776726	0.74244482
1449	case1	0	4.82949449	42.25	0.25140813	1	0	-2.01537705	-0.97743816	0.00499259	0.55302554
1450	case1	0	4.64168148	42.25	0.23354505	1	0	-1.88709788	-0.99951994	0.08251465	0.51135102
1451	case1	0	4.58638056	42.25	0.2156901	1	0	-1.88019868	-0.96744012	0.19754511	0.4398676
1452	case1	0	5.14168486	42.25	0.19784548	1	0	-2.25242331	-1.04925745	0.1898546	0.28457429
1453	case1	0	5.05466062	42.25	0.18001426	1	0	-2.1289938	-1.15701393	0.02273655	0.41353211
1454	case1	0	4.67589147	42.25	0.12665759	1	0	-1.59489345	-1.23091237	-0.12771464	0.68751943
1455	case1	0	4.31595437	42.25	0.10895498	1	0	-1.56373224	-1.03647577	-0.19905679	0.6412502
1456	case1	0	3.54106575	42.25	0.09133409	1	0	-1.25158617	-1.01565874	-0.2561334	0.39762829
1457	case1	0	3.92571498	42.25	0.07385343	1	0	-1.26945089	-1.18216901	-0.04380308	0.51010698
1458	case1	0	3.50914331	42.25	0.18001426	0	0	-1.3720982	-0.83138934	0.10507933	0.3742522
1459	case1	0	4.5417888	42.25	0.19784548	0	0	-1.62964874	-1.39777729	0.15333413	0.36662145
1460	case1	0	5.67533317	42.25	0.2156901	0	0	-1.48374451	-1.62351119	0.20547955	1.07199956
1461	case1	0	5.12776159	42.25	0.26868132	1	0	-2.07458242	-1.25290868	0.12635104	0.42792372
1462	case1	0	4.71070093	42.25	0.25076923	1	0	-1.92158744	-1.09893421	0.05820865	0.4456224
1463	case1	0	4.46836712	42.25	0.23285714	1	0	-1.80787059	-1.02072767	0.08871704	0.44908538
1464	case1	0	4.78330148	42.25	0.21494506	1	0	-2.00580578	-0.95146322	0.1486911	0.47485643
1465	case1	0	5.127427	42.25	0.19703297	1	0	-2.26405694	-0.97452102	0.09934575	0.39204428
1466	case1	0	3.96813639	42.25	0.1432967	1	0	-1.71584158	-0.81224136	-0.15783925	0.42659684
1467	case1	0	4.05618527	42.25	0.12538462	1	0	-1.61193796	-0.89639781	-0.02270102	0.50710404
1468	case1	0	3.73148155	42.25	0.10747253	1	0	-1.52254452	-0.80566137	-0.02327267	0.43753682
1469	case1	0	3.28667817	42.25	0.08956044	1	0	-1.2716875	-0.79452488	0.00323942	0.3856481
1470	case1	0	3.59933698	42.25	0.07164835	1	0	-1.10149519	-1.10271188	0.10133058	0.50003034
1471	case1	0	3.16789874	42.25	0.05373626	1	0	-1.13607192	-1.00137009	0.09593183	0.22934412
1472	case1	0	2.42656019	42.25	0.1432967	0	0	-1.01637905	-0.51393329	-0.32158525	0.04315876
1473	case1	0	3.03642785	42.25	0.16120879	0	0	-1.25031759	-0.72204187	-0.04650655	0.28772668
1474	case1	0	4.08858705	42.25	0.17912088	0	0	-1.40777461	-1.20565591	-0.03893267	0.4748147
1475	case1	0	5.13923087	42.25	0.28715261	1	0	-2.17970178	-1.10079799	0.08199415	0.44380557
1476	case1	0	4.84531657	42.25	0.26927773	1	0	-2.0140389	-1.07179919	0.13528592	0.42079
1477	case1	0	4.8645788	42.25	0.25140813	1	0	-2.07963517	-1.01449395	0.09469763	0.40956793
1478	case1	0	4.62521859	42.25	0.23354505	1	0	-1.94961957	-0.92091455	0.12717765	0.45298836
1479	case1	0	5.05857589	42.25	0.2156901	1	0	-2.08647986	-1.02284821	0.13616478	0.55009731
1480	case1	0	3.6876137	42.25	0.16220086	1	0	-1.67082732	-0.46289934	-0.04571906	0.50406615
1481	case1	0	4.08882907	42.25	0.14441187	1	0	-1.70349457	-0.57403427	0.14647592	0.58863379
1482	case1	0	3.01228438	42.25	0.09133409	1	0	-1.04652592	-0.69868433	-0.00617548	0.49254148
1483	case1	0	3.17866568	42.25	0.07385343	1	0	-0.89552494	-1.07622569	0.09579679	0.42454685
1484	case1	0	3.33039237	42.25	0.056643	1	0	-1.06327961	-1.16319656	0.10601177	0.28422333
1485	case1	0	5.4946357	42.25	0.30660556	1	0	-2.4276006	-0.98946019	0.06700521	0.50115161
1486	case1	0	5.27288626	42.25	0.28882374	1	0	-2.25318219	-1.08178858	0.13800491	0.44157196
1487	case1	0	4.8997253	42.25	0.27105908	1	0	-2.07805255	-1.01064437	0.14780451	0.41981508
1488	case1	0	4.89231634	42.25	0.25331518	1	0	-2.19129458	-0.85531461	0.08912044	0.39097008
1489	case1	0	4.97718405	42.25	0.23559673	1	0	-2.22465504	-0.81807525	0.11973137	0.43592227
1490	case1	0	4.83962216	42.25	0.21790995	1	0	-2.13511378	-0.93431246	0.16635008	0.30216872
1491	case1	0	4.08489895	42.25	0.18266817	1	0	-1.79353611	-0.76058144	-0.03760622	0.42012299
1492	case1	0	2.97992382	42.25	0.16514129	1	0	-1.41289672	-0.41199318	-0.06125771	0.26417912
1493	case1	0	3.65593638	42.25	0.14770686	1	0	-1.60751951	-0.54406351	0.15262409	0.36491546
1494	case1	0	3.8797863	42.25	0.13040197	1	0	-1.81874735	-0.53127283	-0.02873536	0.36422225
1495	case1	0	3.11663115	42.25	0.11328599	1	0	-1.40296554	-0.58965551	-0.09748885	0.28531329
1496	case1	0	3.57968809	42.25	0.09645955	1	0	-1.27680204	-0.96822383	-0.23322493	0.45179636
1497	case1	0	3.43778611	42.25	0.08010529	1	0	-1.08559516	-1.2276484	-0.14787309	0.24789999
1498	case1	0	4.82929318	42.25	0.06458295	1	0	-1.53745486	-1.72682358	-0.13548741	0.34595673
1499	case1	0	2.79392223	42.25	0.09645955	0	0	-1.10540738	-0.84594929	-0.26815431	0.03168995
1500	case1	0	5.07030243	42.25	0.45101485	1	0	-2.20495528	-0.6143596	0.35600969	0.51324097
1501	case1	0	4.7124285	42.25	0.43323561	1	0	-1.97440921	-0.63972915	0.26152123	0.61321934
1502	case1	0	4.65551113	42.25	0.41546778	1	0	-1.96752096	-0.79461904	0.336153	0.39638683
1503	case1	0	4.97854915	42.25	0.39771289	1	0	-2.11040883	-0.81115878	0.27356663	0.51815363
1504	case1	0	5.08955527	42.25	0.37997277	1	0	-2.12983966	-0.7738466	0.26901001	0.61933221
1505	case1	0	5.45837094	42.25	0.36224956	1	0	-2.50450368	-0.75528382	0.18934769	0.41410551
1506	case1	0	5.36943191	42.25	0.34454589	1	0	-2.33218934	-0.71785911	0.4177691	0.45386177
1507	case1	0	5.29498435	42.25	0.32686493	1	0	-2.30534493	-0.80257811	0.22151212	0.55573343
1508	case1	0	5.20532255	42.25	0.30921058	1	0	-2.27784515	-0.70724737	0.26419694	0.54888359
1509	case1	0	5.32458895	42.25	0.29158767	1	0	-2.47376673	-0.72555976	-0.04924295	0.56356301
1510	case1	0	5.32312407	42.25	0.27400226	1	0	-2.36790357	-0.78307765	0.0995088	0.59076122
1511	case1	0	5.40633157	42.25	0.25646207	1	0	-2.33601329	-0.86378456	0.12317619	0.63598503
1512	case1	0	5.17439914	42.25	0.23897706	1	0	-2.2568473	-0.79523072	0.28976989	0.46211324
1513	case1	0	3.91446101	42.25	0.20422922	1	0	-1.73337572	-0.52956108	0.23060176	0.34425105
1514	case1	0	3.92852728	42.25	0.15304095	1	0	-1.64974987	-0.53507833	0.17059492	0.54025701
1515	case1	0	3.57633509	42.25	0.1364144	1	0	-1.52730549	-0.55182797	0.22248289	0.35435214
1516	case1	0	4.01316529	42.25	0.10444452	1	0	-1.70534461	-0.91132649	-0.14762372	0.37612913
1517	case1	0	4.74727935	42.25	0.08956044	1	0	-1.63287548	-1.59418222	-0.29720998	0.31278823
1518	case1	0	5.62386335	42.25	0.48890485	1	0	-2.65479585	-0.56487857	0.27873867	0.29118154
1519	case1	0	6.0111915	42.25	0.4181619	1	0	-2.63184825	-0.69023406	0.44449335	0.5757842
1520	case1	0	6.00547304	42.25	0.40052646	1	0	-2.62361248	-0.8348391	0.26160026	0.66492377
1521	case1	0	5.99742771	42.25	0.3829167	1	0	-2.7932521	-0.74580892	0.11490208	0.53425896
1522	case1	0	6.56821674	42.25	0.36533634	1	0	-3.03536678	-0.82124049	0.10327637	0.65906402
1523	case1	0	6.12597118	42.25	0.34778984	1	0	-2.75440068	-0.83146998	0.23161423	0.5857742
1524	case1	0	5.32157399	42.25	0.33028258	1	0	-2.31579655	-0.7480244	0.13896164	0.66886743
1525	case1	0	5.47950423	42.25	0.31282117	1	0	-2.23562973	-0.85211786	0.24165898	0.76213021
1526	case1	0	5.60799888	42.25	0.29541372	1	0	-2.4441822	-0.81500077	0.03422676	0.75077883
1527	case1	0	5.68842139	42.25	0.27807038	1	0	-2.43335997	-0.88331565	0.08925201	0.74738166
1528	case1	0	5.6338612	42.25	0.26080394	1	0	-2.34967433	-0.93992793	0.05061364	0.78571315
1529	case1	0	3.2431336	42.25	0.19291909	1	0	-1.44629981	-0.59280279	0.00083395	0.28695483
1530	case1	0	3.71857019	42.25	0.17641361	1	0	-1.56503725	-0.83204167	-0.02521803	0.34492426
1531	case1	0	3.43987511	42.25	0.16021059	1	0	-1.30710239	-0.748046	0.20205406	0.41747002
1532	case1	0	3.73125235	42.25	0.14441187	1	0	-1.57379347	-0.7825385	0.06322125	0.35044632
1533	case1	0	3.76286623	42.25	0.1291659	1	0	-1.66180844	-0.86372466	-0.25056531	0.25213596
1534	case1	0	4.79639224	42.25	0.11469332	1	0	-1.83000935	-1.45868005	-0.16989465	0.29709943
1535	case1	0	5.7138062	42.25	0.10132607	1	0	-1.62163685	-2.03734494	-0.02089069	0.64319763
1536	case1	0	6.57118808	42.25	0.42160048	1	0	-2.97049421	-0.68152345	0.46301173	0.50689642
1537	case1	0	6.21462099	42.25	0.38666884	1	0	-2.93941654	-0.58535401	0.14693761	0.58586387
1538	case1	0	6.37019594	42.25	0.36926715	1	0	-2.91816147	-0.84300727	0.26271993	0.48477854
1539	case1	0	5.68985459	42.25	0.33462542	1	0	-2.54716481	-0.77966707	0.37822063	0.38028101
1540	case1	0	5.76081423	42.25	0.31740301	1	0	-2.49881436	-0.99516734	0.21044251	0.5452664
1541	case1	0	5.7030257	42.25	0.30026131	1	0	-2.54621942	-0.73147473	0.19910775	0.62889262
1542	case1	0	5.52905736	42.25	0.28321498	1	0	-2.34459709	-0.97422908	0.2344345	0.57093488
1543	case1	0	4.98192664	42.25	0.26628233	1	0	-2.04440194	-0.96583276	0.11696902	0.5977275
1544	case1	0	4.08171342	42.25	0.23285714	1	0	-1.78240641	-0.59919314	0.19627006	0.41270625
1545	case1	0	3.18049574	42.25	0.21643258	1	0	-1.44898648	-0.48141854	-0.07469582	0.37291642
1546	case1	0	3.66363948	42.25	0.20026323	1	0	-1.35940386	-0.81880162	-0.0289514	0.54957895
1547	case1	0	3.80477407	42.25	0.18441623	1	0	-1.5462717	-0.92350224	0.06808184	0.32434099
1548	case1	0	3.36331895	42.25	0.1689823	1	0	-1.35452676	-0.89757494	0.0185715	0.23223114
1549	case1	0	3.72172403	42.25	0.15408561	1	0	-1.37905793	-1.06576483	0.01432851	0.35071049
1550	case1	0	5.05761417	42.25	0.13989788	1	0	-1.78495265	-1.5653474	-0.03998401	0.46646608
1551	case1	0	6.48827385	42.25	0.12665759	1	0	-1.82577718	-2.33700434	-0.05346887	0.7146724
1552	case1	0	3.08720203	42.25	1.15140038	1	0	-1.3677946	0.62260161	-0.02201246	0.21094312
1553	case1	0	3.62486889	42.25	0.95540464	1	0	-1.62820822	0.79064206	0.35804512	0.29269562
1554	case1	0	4.25904487	42.25	0.93760841	1	0	-1.87551801	0.55412196	0.5382698	0.55065423
1555	case1	0	4.22926742	42.25	0.91981667	1	0	-1.92493546	0.56960673	0.44752457	0.6107991
1556	case1	0	3.61034106	42.25	0.88424778	1	0	-1.61518987	0.66513775	0.26976121	0.4263783
1557	case1	0	4.11179996	42.25	0.86647122	1	0	-1.72140505	0.69500201	0.58767668	0.64157783
1558	case1	0	4.72022899	42.25	0.84870036	1	0	-2.11016688	0.66832574	0.56538449	0.25292107
1559	case1	0	5.54531484	42.25	0.83093556	1	0	-2.39563995	0.57100105	0.78501014	0.35894598
1560	case1	0	5.72329815	42.25	0.79542579	1	0	-2.41861277	0.70422697	0.86584697	0.54123483
1561	case1	0	5.048705	42.25	0.28937864	1	0	-2.23766356	-0.83754527	0.16577714	0.43583442
1562	case1	0	4.42004422	42.25	0.25646207	1	0	-1.87859663	-0.72844037	0.1985447	0.48080313
1563	case1	0	3.77656477	42.25	0.24031588	1	0	-1.77346589	-0.4861469	0.03378619	0.32080699
1564	case1	0	3.35084332	42.25	0.22443782	1	0	-1.26772808	-0.79898631	0.0055429	0.43279908
1565	case1	0	4.26109928	42.25	0.20888905	1	0	-1.50572504	-1.01203113	0.05575238	0.64503672
1566	case1	0	3.73801121	42.25	0.19374885	1	0	-1.30241881	-1.02289866	-0.09280278	0.4932721
1567	case1	0	3.85513346	42.25	0.17912088	1	0	-1.44783637	-0.96087938	-0.06015293	0.48758884
1568	case1	0	5.02212793	42.25	0.16514129	1	0	-1.72616884	-1.51938277	-0.01055532	0.54764245
1569	case1	0	6.84402286	42.25	0.15198911	1	0	-2.01078711	-2.35397846	-0.18594174	0.77332734
1570	case1	0	4.57219071	42.25	0.95758498	1	0	-1.85519668	0.72803529	0.78011642	0.32638855
1571	case1	0	5.40416312	42.25	0.93983003	1	0	-2.21973928	0.61459538	0.89284868	0.41100677
1572	case1	0	5.18835598	42.25	0.92208116	1	0	-2.01850138	0.81950388	0.9631075	0.61037145
1573	case1	0	4.72988601	42.25	0.90433873	1	0	-1.94174717	0.86533927	0.76346968	0.24882861
1574	case1	0	4.27624081	42.25	0.88660312	1	0	-1.65811525	0.81012185	0.8086886	0.3404987
1575	case1	0	4.94772461	42.25	0.86887475	1	0	-1.89927754	0.73031099	0.94274409	0.56298617
1576	case1	0	5.67753874	42.25	0.4478022	1	0	-2.5713184	-0.83568674	0.24403607	0.41459926
1577	case1	0	5.45602957	42.25	0.41353266	1	0	-2.50049115	-0.55903851	0.31332809	0.44202131
1578	case1	0	5.60040174	42.25	0.39650097	1	0	-2.56633853	-0.70461656	0.19894812	0.49380641
1579	case1	0	6.42296056	42.25	0.37955034	1	0	-2.90907954	-0.93531079	0.35495655	0.38683397
1580	case1	0	6.66711936	42.25	0.36269214	1	0	-2.97085803	-1.14885352	0.26380226	0.46172772
1581	case1	0	3.8935382	42.25	0.28036852	1	0	-1.7101487	-0.69463952	-0.08158616	0.4504379
1582	case1	0	3.73426608	42.25	0.26446881	1	0	-1.61855319	-0.56150426	-0.04001788	0.529199
1583	case1	0	3.40111704	42.25	0.24884268	1	0	-1.44444593	-0.77054123	0.05835843	0.2434944
1584	case1	0	3.99494467	42.25	0.23354505	1	0	-1.44904784	-0.93531147	0.1071995	0.56450781
1585	case1	0	3.65964292	42.25	0.2186449	1	0	-1.50265549	-0.95134916	-0.13568475	0.28081203
1586	case1	0	4.35840398	42.25	0.20422922	1	0	-1.4918143	-1.22411874	-0.16236109	0.57067451
1587	case1	0	5.29810181	42.25	0.19040811	1	0	-1.73427348	-1.58842471	-0.10035202	0.67555523
1588	case1	0	6.36496531	42.25	0.17732062	1	0	-1.97544704	-2.00156899	0.05031111	0.82480642
1589	case1	0	5.34326868	42.25	0.48726147	1	0	-2.47501733	-0.92771264	0.02611561	0.25927655
1590	case1	0	5.19061914	42.25	0.47017098	1	0	-2.28337492	-0.92990166	0.23812345	0.36014978
1591	case1	0	4.29798487	42.25	0.3045055	1	0	-1.82605318	-0.90117399	0.1341544	0.34595917
1592	case1	0	3.79112946	42.25	0.28882374	1	0	-1.52371395	-0.51363981	0.10554265	0.63824524
1593	case1	0	3.68134932	42.25	0.27341616	1	0	-1.34348258	-0.6791927	0.23770073	0.57716784
1594	case1	0	3.69105501	42.25	0.25833181	1	0	-1.38500862	-0.96647977	0.05773464	0.40292223
1595	case1	0	4.14335747	42.25	0.24363074	1	0	-1.63902285	-1.01740816	0.00322351	0.42977101
1596	case1	0	4.58369404	42.25	0.22938665	1	0	-1.83109937	-1.2255266	-0.12314625	0.37818185
1597	case1	0	6.47405484	42.25	0.2156901	1	0	-2.21696901	-2.04421007	-0.37798897	0.60688359
1598	case1	0	6.61241849	42.25	0.20265214	1	0	-2.02312404	-2.31583619	0.03191413	0.65373834
1599	case1	0	3.64630909	42.25	0.31333357	1	0	-1.61435086	-0.65226885	0.1637138	0.23445481
1600	case1	0	3.67379658	42.25	0.29811656	1	0	-1.58738867	-0.71247822	-0.01631255	0.38177125
1601	case1	0	3.58601102	42.25	0.28321498	1	0	-1.39597274	-0.66729647	-0.07850166	0.58798528
1602	case1	0	3.91372749	42.25	0.26868132	1	0	-1.39695181	-1.11507994	-0.10195982	0.44546388
1603	case1	0	4.79348695	42.25	0.2545786	1	0	-1.63723386	-1.32509062	-0.21161352	0.6477333
1604	case1	0	5.73378991	42.25	0.2409825	1	0	-2.06393802	-1.65561285	-0.09997163	0.61110883
1605	case1	0	6.97813344	42.25	0.22798366	1	0	-2.22633328	-2.08156016	0.18013996	0.93453388
1606	case1	0	3.55447978	42.25	0.93091173	1	0	-1.32837411	0.61964941	0.59424125	-0.18350639
1607	case1	0	3.27629273	42.25	0.38458884	1	0	-1.38058654	-0.44697971	0.13009991	0.45234604
1608	case1	0	4.00749021	42.25	0.3379646	1	0	-1.66533566	-0.53989555	0.36646192	0.41069226
1609	case1	0	3.25670633	42.25	0.30817121	1	0	-1.28946895	-0.82400397	0.09495446	0.27974599
1610	case1	0	3.90775017	42.25	0.29378009	1	0	-1.36423935	-0.96375741	-0.03075238	0.59388498
1611	case1	0	4.99261674	42.25	0.27979576	1	0	-1.51023344	-1.35677002	0.29389009	0.80676777
1612	case1	0	6.15020654	42.25	0.26628233	1	0	-1.96126093	-1.8107807	0.27671662	0.82319751
1613	case1	0	6.36215886	42.25	0.25331518	1	0	-1.96264681	-1.87838513	0.20396869	0.92228153
1614	case1	0	4.59711126	42.25	1.03982717	1	0	-1.58059767	0.65012151	0.7122832	-0.62054195
1615	case1	0	5.6558929	42.25	0.9345236	1	0	-2.07016489	0.86201235	0.95519449	-0.42866753
1616	case1	0	5.27131063	42.25	0.88206803	1	0	-2.15569302	0.92391067	0.64115311	-0.26544932
1617	case1	0	6.44859582	42.25	0.8646178	1	0	-2.53050463	0.97389786	1.02625828	-0.24201069
1618	case1	0	7.93527534	42.25	0.77768172	1	0	-2.9724004	0.85060225	1.56839925	-0.0080984
1619	case1	0	3.32687157	42.25	0.40885101	1	0	-1.39386117	-0.63174053	0.13046842	0.3400229
1620	case1	0	3.52230913	42.25	0.39325091	1	0	-1.62476012	-0.52706472	0.13544339	0.18557712
1621	case1	0	3.14000693	42.25	0.34778984	1	0	-1.17513554	-0.7939864	0.27553801	0.26933312
1622	case1	0	3.59294068	42.25	0.3331841	1	0	-1.36763797	-0.92652424	0.28892907	0.27828428
1623	case1	0	3.44217223	42.25	0.31891566	1	0	-1.2917959	-0.99978558	0.18616285	0.23776346
1624	case1	0	4.70056649	42.25	0.30503187	1	0	-1.44438346	-1.62182144	0.16417959	0.48468088
1625	case1	0	6.32204514	42.25	0.29158767	1	0	-1.97723136	-1.83653196	0.492247	0.84472956
1626	case1	0	6.52980437	42.25	0.27864669	1	0	-2.04887428	-1.71394633	0.29552446	1.05450293
1627	case1	0	3.9026528	42.25	1.04336951	1	0	-1.38063103	0.81007707	0.75341651	-0.11010608
1628	case1	0	4.42479209	42.25	1.02584828	1	0	-1.45732621	1.13707125	0.71205774	-0.37819509
1629	case1	0	5.24070131	42.25	1.00834078	1	0	-1.95367652	1.24248166	0.65438638	-0.36657944
1630	case1	0	5.9335822	42.25	0.99084775	1	0	-2.21987453	1.11481565	0.81444427	-0.50676806
1631	case1	0	5.24872122	42.25	0.97336995	1	0	-1.77330913	1.05938439	0.9735013	-0.38892515
1632	case1	0	5.11745439	42.25	0.95590824	1	0	-2.17227025	0.93184714	0.55867614	-0.14680819
1633	case1	0	6.1926939	42.25	0.9384635	1	0	-2.33431884	1.35910656	0.79771063	-0.43928095
1634	case1	0	5.89077236	42.25	0.9210367	1	0	-2.07241618	1.11209706	1.13689249	-0.24949536
1635	case1	0	6.02834821	42.25	0.90362889	1	0	-2.07633503	1.25336158	1.00457134	-0.51383959
1636	case1	0	6.26778353	42.25	0.88624117	1	0	-2.27897965	1.54739529	0.93230606	-0.33569449
1637	case1	0	6.84449517	42.25	0.86887475	1	0	-2.65127988	1.50558127	0.76483972	-0.48675302
1638	case1	0	5.4856177	42.25	0.85153094	1	0	-2.05540712	1.13272802	0.92167751	-0.1652352
1639	case1	0	5.51130032	42.25	0.83421115	1	0	-2.2435482	1.04472043	0.74319044	-0.13550348
1640	case1	0	4.30122189	42.25	0.46467975	1	0	-1.71520204	-0.65651082	0.51865297	0.36840926
1641	case1	0	3.47707174	42.25	0.41777809	1	0	-1.5386926	-0.62906241	0.21547217	0.15824538
1642	case1	0	2.54863481	42.25	0.37272641	1	0	-1.03595162	-0.58274379	0.16315748	0.18528118
1643	case1	0	3.22128197	42.25	0.35824176	1	0	-1.08984686	-1.0209956	0.24796193	0.27607381
1644	case1	0	4.1595202	42.25	0.34407997	1	0	-1.57164084	-1.21489848	0.15283788	0.28982271
1645	case1	0	4.96275495	42.25	0.33028258	1	0	-1.94422028	-1.27174426	0.1566891	0.43566803
1646	case1	0	6.50883333	42.25	0.31689719	1	0	-2.09983432	-1.85858681	0.19616334	0.91156312
1647	case1	0	6.1739669	42.25	0.30397821	1	0	-1.98959247	-1.71070385	0.28258715	0.88583377
1648	case1	0	2.6665583	42.25	0.97748153	1	0	-1.01673198	0.66637537	0.19806053	-0.23100829
1649	case1	0	2.98191322	42.25	0.48890485	1	0	-1.27520936	-0.62318562	0.14338541	0.19100914
1650	case1	0	2.46330871	42.25	0.39771289	1	0	-1.0556482	-0.47482412	-0.01415315	0.272908
1651	case1	0	2.58536163	42.25	0.38333542	1	0	-1.13655893	-0.61559638	0.00904557	-0.01620389
1652	case1	0	3.67082096	42.25	0.36926715	1	0	-1.51985463	-1.02548177	0.02068757	0.03732213
1653	case1	0	4.83681229	42.25	0.35554479	1	0	-1.85655288	-1.40550339	-0.01742558	0.35194693
1654	case1	0	6.12918926	42.25	0.34220996	1	0	-2.27873401	-1.5865646	0.1619289	0.68980411
1655	case1	0	2.95531944	42.25	0.54477489	1	0	-1.12343098	-0.54219773	-0.08254339	0.51675269
1656	case1	0	2.25110649	42.25	0.5132368	1	0	-0.93654769	-0.48534445	-0.05710109	0.2562528
1657	case1	0	3.93123171	42.25	0.39447282	1	0	-1.57729139	-1.01612129	-0.02781714	0.33549717
1658	case1	0	5.01145096	42.25	0.38081621	1	0	-1.71615234	-1.4612345	0.16099664	0.57870546
1659	case1	0	5.72091747	42.25	0.36752532	1	0	-1.90390841	-1.69904603	0.30174819	0.66460611
1660	case1	0	3.69118182	42.25	0.43360574	1	0	-1.53898638	-0.80733077	0.00081414	0.371499
1661	case1	0	4.73508612	42.25	0.41969364	1	0	-1.78023439	-1.34722918	-0.07203143	0.43811122
1662	case1	0	5.73990957	42.25	0.40609512	1	0	-1.86510477	-1.57404825	0.07884782	0.85587418
1663	case1	0	3.05371204	42.25	0.62487263	1	0	-1.24351385	-0.40588959	0.20263839	0.42526695
1664	case1	0	2.98720505	42.25	0.60901099	1	0	-1.08914181	-0.41452113	0.08934622	0.59997988
1665	case1	0	2.50452502	42.25	0.59326609	1	0	-1.09087373	-0.299166	0.10426507	0.32225541
1666	case1	0	3.67884311	42.25	0.4587733	1	0	-1.36817886	-0.90531592	0.16181212	0.42837426
1667	case1	0	4.5984011	42.25	0.44492703	1	0	-1.61262763	-1.27968599	0.13117645	0.54623275
1668	case1	0	2.78766137	42.25	0.51229824	1	0	-1.12969629	-0.66623611	-0.03133247	0.28206045
1669	case1	0	3.08658404	42.25	0.49800759	1	0	-1.24300936	-0.69801692	-0.03122843	0.35769402
1670	case1	0	3.93049574	42.25	0.48395797	1	0	-1.31790304	-0.96947987	0.16392752	0.60568472
1671	case1	0	2.3121924	42.25	0.83498	1	0	-0.62344599	-0.50304206	-0.15597488	0.52464042
1672	case1	0	2.50990881	42.25	0.81848638	1	0	-0.7053326	-0.59707072	-0.31172516	0.47478492
1673	case1	0	2.75595753	42.25	0.80205362	1	0	-0.71132077	-0.68835487	-0.17232775	0.58286014
1674	case1	0	3.03139728	42.25	0.78568551	1	0	-0.92802634	-0.82061624	-0.13085909	0.50651204
1675	case1	0	2.9670549	42.25	0.76938621	1	0	-1.04517503	-0.48768922	0.10290452	0.57671329
1676	case1	0	3.65855892	42.25	0.55179698	1	0	-1.43317388	-0.66196692	0.38026552	0.35724773
1677	case1	0	4.87899635	42.25	0.53736264	1	0	-1.79538566	-1.13471212	0.29386124	0.60385747
1678	case1	0	4.40924351	42.25	0.52314337	1	0	-1.50699289	-1.25466371	-0.04155134	0.56364233
1679	case1	0	2.9780057	42.25	0.97485212	1	0	-0.81363682	-0.75794228	0.01381639	0.60695303
1680	case1	0	3.19827628	42.25	0.95808743	1	0	-0.80925435	-1.05199256	-0.14432534	0.49431358
1681	case1	0	3.81492294	42.25	0.941365	1	0	-1.04640759	-1.03175969	-0.09790287	0.72914796
1682	case1	0	3.80631008	42.25	0.92468714	1	0	-1.15207205	-1.01953522	-0.1429526	0.6560364
1683	case1	0	3.96526675	42.25	0.9080563	1	0	-1.11416167	-1.01027665	-0.17095504	0.77907595
1684	case1	0	3.6395773	42.25	0.8914751	1	0	-0.75122341	-1.12212377	-0.21453501	0.7199691
1685	case1	0	4.10559808	42.25	0.87494637	1	0	-0.47378028	-1.25297487	-0.6392509	0.79428792
1686	case1	0	3.88900431	42.25	0.85847314	1	0	-0.62137828	-1.14705254	-0.56046697	0.74358721
1687	case1	0	2.81822429	42.25	0.84205866	1	0	-0.68563756	-0.60449392	-0.28002123	0.66760056
1688	case1	0	3.06124135	42.25	0.82570645	1	0	-0.89036868	-0.88040018	-0.17688295	0.49483731
1689	case1	0	2.63842822	42.25	0.80942028	1	0	-0.59213428	-0.77599237	-0.15445912	0.52422172
1690	case1	0	2.14739758	42.25	0.79320421	1	0	-0.81668384	-0.4685912	-0.18247388	0.32429083
1691	case1	0	2.38921191	42.25	0.62100979	1	0	-0.96205776	-0.53217171	0.00614063	0.27430012
1692	case1	0	3.0729281	42.25	0.60610652	1	0	-1.23422576	-0.81980346	0.13042184	0.17168349
1693	case1	0	3.70687187	42.25	1.0146846	1	0	-0.77723338	-1.12362366	-0.30630734	0.70969829
1694	case1	0	4.22588221	42.25	0.99794606	1	0	-1.0255982	-1.20697162	-0.14515551	0.84301666
1695	case1	0	4.37513879	42.25	0.98124896	1	0	-0.8379578	-1.41515847	-0.25984369	0.84773319
1696	case1	0	3.87600688	42.25	0.96459545	1	0	-0.80361572	-1.36123654	-0.31015773	0.57590062
1697	case1	0	3.54015783	42.25	0.94798784	1	0	-1.19491435	-1.03119881	-0.28897386	0.42114107
1698	case1	0	3.29386054	42.25	0.93142857	1	0	-1.05829017	-0.79574931	-0.22277137	0.5812015
1699	case1	0	2.45225553	42.25	0.91492028	1	0	-0.77066281	-0.55655138	-0.31672633	0.43473676
1700	case1	0	2.63289929	42.25	0.89846576	1	0	-0.79747517	-0.69181276	-0.24445951	0.43702589
1701	case1	0	2.89774938	42.25	0.88206803	1	0	-0.58368663	-0.70131232	-0.26972106	0.69893022
1702	case1	0	3.46014728	42.25	0.86573033	1	0	-0.6904222	-0.89603406	-0.35112199	0.78190931
1703	case1	0	2.31081183	42.25	0.8494561	1	0	-0.79984858	-0.5539882	-0.14417125	0.37190419
1704	case1	0	2.21751038	42.25	0.83324908	1	0	-0.73987561	-0.66550212	-0.10425437	0.26544248
1705	case1	0	2.46889385	42.25	0.81711325	1	0	-0.84417823	-0.71479267	-0.11108893	0.30334527
1706	case1	0	2.07403599	42.25	0.80105292	1	0	-0.70025037	-0.49313716	-0.1885853	0.34128609
1707	case1	0	2.29193781	42.25	0.69118382	1	0	-0.96524311	-0.57143254	-0.14792129	0.1819627
1708	case1	0	2.52532897	42.25	0.6759292	1	0	-1.03256557	-0.56779659	-0.04483047	0.28256282
1709	case1	0	2.72475502	42.25	0.66080797	1	0	-1.156556	-0.56905684	0.14123189	0.18400944
1710	case1	0	2.35250514	42.25	0.64582951	1	0	-0.89731409	-0.60479123	0.18128733	0.18585219
1711	case1	0	3.41471587	42.25	0.63100399	1	0	-1.34603477	-0.98937677	0.08712988	0.16090485
1712	case1	0	3.81654258	42.25	0.61634243	1	0	-1.30503204	-1.28061416	0.10419011	0.27794613
1713	case1	0	2.68654648	42.25	1.05453377	1	0	-0.81677707	-0.8326302	-0.19525072	0.34475753
1714	case1	0	2.90795972	42.25	1.02114612	1	0	-0.6774182	-0.84105747	0.05075708	0.60430735
1715	case1	0	4.12641726	42.25	1.00451526	1	0	-1.09570078	-1.23895142	-0.06153507	0.72455241
1716	case1	0	4.51425437	42.25	0.98792919	1	0	-1.36899585	-1.42037121	-0.36587401	0.54861477
1717	case1	0	3.33869805	42.25	0.97139022	1	0	-0.94796541	-0.97773127	-0.50008839	0.40936691
1718	case1	0	3.02642235	42.25	0.95490078	1	0	-1.16438531	-0.77262452	-0.52784187	0.10960518
1719	case1	0	2.43730597	42.25	0.9384635	1	0	-1.00484597	-0.56706466	-0.23027411	0.27022678
1720	case1	0	2.67667887	42.25	0.92208116	1	0	-0.93749348	-0.67907931	-0.37018864	0.34267803
1721	case1	0	2.59010526	42.25	0.90575674	1	0	-0.91018226	-0.8782665	-0.29094783	0.09791763
1722	case1	0	2.99391169	42.25	0.87329466	1	0	-0.7784527	-1.08870988	-0.17394169	0.32750044
1723	case1	0	2.41234199	42.25	0.85716406	1	0	-0.50539358	-0.92551015	-0.09164611	0.3209053
1724	case1	0	2.5048678	42.25	0.84110557	1	0	-0.67869693	-0.84717417	-0.17294653	0.31291546
1725	case1	0	2.29150836	42.25	0.8251234	1	0	-0.80525329	-0.69237274	-0.13675604	0.22928457
1726	case1	0	2.03375819	42.25	0.80922206	1	0	-0.81320827	-0.45960914	-0.15707414	0.26185382
1727	case1	0	2.40766982	42.25	0.76205357	1	0	-1.00569409	-0.64371166	-0.11967193	0.12796725
1728	case1	0	2.70902125	42.25	0.74652803	1	0	-1.11034811	-0.71990865	0.05700554	0.13639659
1729	case1	0	2.32007119	42.25	0.73111166	1	0	-1.03817043	-0.50860762	0.10595591	-0.02479541
1730	case1	0	2.98505646	42.25	0.7158115	1	0	-1.2184628	-0.80707803	0.13113091	0.10908947
1731	case1	0	2.94696031	42.25	0.70063516	1	0	-1.15556314	-0.87023185	0.02144976	0.14206375
1732	case1	0	3.53801272	42.25	0.68559087	1	0	-1.3222752	-0.90448965	0.26910494	0.32321621
1733	case1	0	3.71602034	42.25	0.67068751	1	0	-1.49789253	-0.88603519	0.1731455	0.2984571
1734	case1	0	4.11930716	47.59	0.6413428	0	0	-1.92919576	-0.68866311	0.07799164	0.07514176
1735	case1	0	2.91162145	47.59	0.55179698	0	0	-1.30791983	-0.47796184	-0.08527855	0.34433411
1736	case1	0	4.54795308	47.59	0.47017098	0	0	-1.95303344	-0.63170082	0.46626575	0.26361352
1737	case1	0	3.14374382	47.59	0.541526	0	0	-1.37663692	-0.35817178	-0.05502597	0.52271553
1738	case1	0	2.58157202	47.59	0.50185822	0	0	-1.16359397	-0.46182959	0.01307875	0.20465462
1739	case1	0	3.45591268	47.59	0.47694613	0	0	-1.54513263	-0.38862661	0.18001971	0.36101857
1740	case1	0	3.35201451	47.59	0.4372898	0	0	-1.39841691	-0.62619884	0.26026351	0.25924717
1741	case1	0	3.29612455	47.59	0.45208066	0	0	-1.39576497	-0.61013653	0.25721217	0.21997762
1742	case1	0	3.59910978	47.59	0.46709011	0	0	-1.53447414	-0.68831172	0.13673893	0.3248195
1743	case1	0	4.17229295	47.59	0.48229773	0	0	-1.58257821	-0.91956672	-0.1320854	0.62075628
1744	case1	0	4.27385442	47.59	0.49768536	0	0	-1.47713664	-1.07276852	0.01820519	0.64101805
1745	case1	0	3.85753265	47.59	0.5132368	0	0	-1.46326833	-0.66024991	0.13908821	0.63463323
1746	case1	0	4.083568	47.59	0.34220996	0	0	-1.87351873	-0.6004274	0.16189524	0.2513956
1747	case1	0	3.89087712	47.59	0.39771289	0	0	-1.83383148	-0.45829726	0.12153137	0.25179748
1748	case1	0	3.24474929	47.59	0.41236723	0	0	-1.32429494	-0.49810627	0.34255167	0.28221981
1749	case1	0	3.2180169	47.59	0.42726995	0	0	-1.24052711	-0.67186092	0.2675522	0.33884903
1750	case1	0	3.79752045	47.59	0.44239594	0	0	-1.49042616	-0.78405431	0.30291224	0.37897936
1751	case1	0	3.84268996	47.59	0.45772307	0	0	-1.4691904	-0.98417859	-0.14570504	0.44675739
1752	case1	0	4.78921066	47.59	0.4732318	0	0	-1.66714168	-1.27107688	-0.07797465	0.66465615
1753	case1	0	4.16469969	47.59	0.33028258	0	0	-1.74940116	-0.76379187	0.09854356	0.48044496
1754	case1	0	3.77041222	47.59	0.34407997	0	0	-1.72312437	-0.48159682	0.11590088	0.3553218
1755	case1	0	3.88865824	47.59	0.38749771	0	0	-1.82322086	-0.40481328	0.11021611	0.35072496
1756	case1	0	3.52827735	47.59	0.40252411	0	0	-1.47259309	-0.57086148	0.06359479	0.48793781
1757	case1	0	4.05601295	47.59	0.41777809	0	0	-1.56752292	-0.78210772	0.13366924	0.58411932
1758	case1	0	4.09747929	47.59	0.44887564	0	0	-1.24119168	-1.16848581	0.13116867	0.6444348
1759	case1	0	4.15619709	47.59	0.31891566	0	0	-1.89758743	-0.60105913	0.11950774	0.33888238
1760	case1	0	3.68667395	47.59	0.37785591	0	0	-1.48715449	-0.34497923	0.32398414	0.55166967
1761	case1	0	3.6004338	47.59	0.39325091	0	0	-1.41885874	-0.62571411	0.23150302	0.47138126
1762	case1	0	4.54784772	47.59	0.40885101	0	0	-1.47007274	-1.13559167	0.03863919	0.76980426
1763	case1	0	4.93701862	47.59	0.42463361	0	0	-1.55902982	-1.19012721	0.02699177	0.89663408
1764	case1	0	5.13020213	47.59	0.44057911	0	0	-1.72043509	-1.27358056	-0.06270555	0.83461754
1765	case1	0	4.23249341	47.59	0.30817121	0	0	-1.98134862	-0.64905469	-0.02547904	0.31002151
1766	case1	0	3.89404986	47.59	0.3532816	0	0	-1.63254388	-0.6928886	0.35935176	0.25366182
1767	case1	0	3.22686493	47.59	0.38458884	0	0	-1.12742105	-0.55055366	0.08607068	0.63160631
1768	case1	0	4.43263213	47.59	0.40052646	0	0	-1.55892058	-1.19618269	0.24394996	0.51656972
1769	case1	0	4.84361716	47.59	0.41662454	0	0	-1.67260357	-1.32902968	-0.01254541	0.64245406
1770	case1	0	4.28537261	47.59	0.22798366	0	0	-1.94898208	-0.4749732	0.29231763	0.28995475
1771	case1	0	3.82504798	47.59	0.29811656	0	0	-1.65614507	-0.58296023	0.09348145	0.46284128
1772	case1	0	3.19898084	47.59	0.34454589	0	0	-1.37652548	-0.60120557	0.0586719	0.31861842
1773	case1	0	3.00147401	47.59	0.36047382	0	0	-1.11169633	-0.74067437	-0.08205023	0.40536778
1774	case1	0	3.52689835	47.59	0.37658008	0	0	-1.21448046	-0.7632077	-0.05560256	0.63104304
1775	case1	0	4.22048604	47.59	0.39284276	0	0	-1.42801058	-1.2652713	-0.1194139	0.49508691
1776	case1	0	4.04832872	47.59	0.20265214	0	0	-1.87705201	-0.41768713	0.26039378	0.21730727
1777	case1	0	4.54187862	47.59	0.2156901	0	0	-2.07961686	-0.57428621	0.25834277	0.28271689
1778	case1	0	3.22010846	47.59	0.33653758	0	0	-1.36143076	-0.6010438	0.00469414	0.38796572
1779	case1	0	3.43613263	47.59	0.35282721	0	0	-1.0463603	-0.89665728	0.17052967	0.58208334
1780	case1	0	3.88184073	47.59	0.36926715	0	0	-1.2013154	-1.25695912	-0.03031867	0.47221479
1781	case1	0	3.44181077	47.59	0.17732062	0	0	-1.51818968	-0.49479477	0.13438016	0.35709866
1782	case1	0	3.23622809	47.59	0.29649781	0	0	-1.40409075	-0.44371248	0.20305943	0.32192617
1783	case1	0	3.05938553	47.59	0.31282117	0	0	-1.31968471	-0.52118534	0.10470824	0.31316193
1784	case1	0	3.30417485	47.59	0.32930973	0	0	-1.44914513	-0.61404242	-0.03164479	0.34415844
1785	case1	0	3.77308427	47.59	0.34593988	0	0	-1.34841058	-0.93072148	-0.11165082	0.55403529
1786	case1	0	3.86012316	47.59	0.16514129	0	0	-1.8756681	-0.36554751	0.07063715	0.17633367
1787	case1	0	3.92444016	47.59	0.19374885	0	0	-1.8708192	-0.46604924	0.08787497	0.21454125
1788	case1	0	4.02783923	47.59	0.20888905	0	0	-1.82907618	-0.45825513	0.16067485	0.41340145
1789	case1	0	3.49289567	47.59	0.2728288	0	0	-1.44967037	-0.6483314	0.23923052	0.31431352
1790	case1	0	3.80526666	47.59	0.28937864	0	0	-1.52676366	-0.8556847	0.24469981	0.31970663
1791	case1	0	3.56891582	47.59	0.30608189	0	0	-1.26922373	-0.97704589	-0.12419782	0.44811606
1792	case1	0	3.81383058	47.59	0.32291476	0	0	-1.37371918	-1.03277829	-0.11345004	0.47251258
1793	case1	0	3.89071382	47.59	0.18441623	0	0	-1.69031751	-0.60749218	0.18314753	0.38335734
1794	case1	0	4.44710983	47.59	0.20026323	0	0	-1.95153133	-0.70385587	0.10025646	0.48337951
1795	case1	0	3.65337508	47.59	0.26628233	0	0	-1.63098147	-0.73202266	0.12750865	0.14295942
1796	case1	0	4.39924459	47.59	0.28321498	0	0	-1.7928609	-0.95021506	0.02670942	0.49828728
1797	case1	0	4.80730842	47.59	0.30026131	0	0	-1.56342396	-1.29279815	-0.31548348	0.72975944
1798	case1	0	3.25835761	47.59	0.17641361	0	0	-1.43267417	-0.46505886	0.32764346	0.10322263
1799	case1	0	3.6473183	47.59	0.26080394	0	0	-1.54108284	-0.88719608	0.00207873	0.23227644
1800	case1	0	3.85945941	47.59	0.27807038	0	0	-1.43467854	-0.86907868	-0.1759954	0.5895522
1801	case1	0	4.60386384	47.59	0.25646207	0	0	-1.68928767	-1.16141306	0.12209962	0.56742335
1802	case1	0	4.46566602	47.59	0.23559673	1	0	-1.990039	-0.69285458	0.17743604	0.37983747
1803	case1	0	4.41127008	47.59	0.21790995	1	0	-1.87300584	-0.5739802	0.25393031	0.54793278
1804	case1	0	4.19026622	47.59	0.20026323	1	0	-1.82948041	-0.47516131	0.21637055	0.5135973
1805	case1	0	4.46043564	47.59	0.18266817	1	0	-2.1517348	-0.47412201	0.04523533	0.28291401
1806	case1	0	5.41761027	47.59	0.16514129	1	0	-2.64824066	-0.54995308	-0.24990649	0.45275855
1807	case1	0	5.25815712	47.59	0.11328599	1	0	-2.32973573	-1.13568567	-0.06434576	0.31642481
1808	case1	0	3.20265351	47.59	0.21790995	0	0	-1.21538344	-0.74579117	0.08296612	0.40046456
1809	case1	0	4.28989181	47.59	0.23559673	0	0	-1.52607752	-0.85996816	-0.28184736	0.7884657
1810	case1	0	4.21624132	47.59	0.25140813	1	0	-1.88079023	-0.51488853	0.15279445	0.48288724
1811	case1	0	4.29855414	47.59	0.12665759	1	0	-2.08965812	-0.49166593	-0.14751141	0.37515008
1812	case1	0	4.68438116	47.59	0.10895498	1	0	-2.23842198	-0.68832254	0.00539973	0.02691076
1813	case1	0	3.69039186	47.59	0.09133409	1	0	-1.69757902	-0.64975231	-0.05542399	0.273085
1814	case1	0	3.60073908	47.59	0.07385343	1	0	-1.47978654	-0.68581796	-0.06788344	0.50025296
1815	case1	0	2.5901236	47.59	0.10895498	0	0	-0.86868618	0.70251142	0.29458927	-0.27388649
1816	case1	0	3.1155038	47.59	0.16220086	0	0	-1.47990949	-0.40893391	0.00817134	0.21967779
1817	case1	0	4.35653429	47.59	0.18001426	0	0	-1.79800731	-0.80832373	-0.07309448	0.61114149
1818	case1	0	3.89559932	47.59	0.19784548	0	0	-1.33191246	-0.96524902	-0.17451786	0.61818225
1819	case1	0	4.9064282	47.59	0.2156901	0	0	-1.65869271	-1.43861986	-0.25969966	0.59789371
1820	case1	0	4.18702562	47.59	0.25076923	1	0	-1.86258779	-0.54531145	0.10549537	0.50065538
1821	case1	0	4.45307029	47.59	0.23285714	1	0	-1.91145013	-0.58709057	0.2873761	0.48724249
1822	case1	0	2.73349964	47.59	0.05373626	1	0	-1.10219658	-0.64808504	0.07140512	0.25081052
1823	case1	0	3.38382717	47.59	0.16120879	0	0	-1.45276649	-0.44325404	0.02612821	0.51288034
1824	case1	0	4.78607759	47.59	0.17912088	0	0	-1.8084809	-1.07316964	-0.3539727	0.71143239
1825	case1	0	4.63085737	47.59	0.28715261	1	0	-1.98075982	-0.61109621	0.20225308	0.60040785
1826	case1	0	2.84645747	47.59	0.09133409	1	0	-1.36173178	-0.3979422	-0.15470749	0.29021688
1827	case1	0	2.4135611	47.59	0.07385343	1	0	-1.06087953	-0.43634161	0.0810169	0.1908159
1828	case1	0	4.53357794	47.59	0.30660556	1	0	-2.09059509	-0.51249397	0.29645027	0.23317818
1829	case1	0	3.77875913	47.59	0.16514129	1	0	-1.78401898	0.31379498	0.29944615	0.02787382
1830	case1	0	2.80863345	47.59	0.09645955	1	0	-1.30471049	-0.47506156	-0.05763882	0.20891664
1831	case1	0	2.58983658	47.59	0.08010529	1	0	-1.20176462	-0.39969981	-0.07621621	0.26525036
1832	case1	0	3.69350723	47.59	0.06458295	1	0	-1.47797804	-0.75472422	-0.00987946	0.49686078
1833	case1	0	4.04481348	47.59	0.08956044	1	0	-1.76656596	-0.69478935	0.08075697	0.41414911
1834	case1	0	3.57224978	47.59	0.14441187	1	0	-1.48267004	-0.54014531	0.29102745	0.36703479
1835	case1	0	3.76617062	47.59	0.11469332	1	0	-1.63135228	-0.63278896	-0.12707407	0.51719717
1836	case1	0	6.10242597	47.59	0.10132607	1	0	-2.26298635	-1.22794454	-0.07258405	1.02071567
1837	case1	0	4.47404331	47.59	0.72205935	1	0	-1.96666608	0.80994805	0.4896672	0.06777257
1838	case1	0	4.7248391	47.59	0.70428908	1	0	-2.07367211	0.81722739	0.52441159	0.04482022
1839	case1	0	5.36306875	47.59	0.68652619	1	0	-2.22074101	1.01732793	0.60891075	-0.21930862
1840	case1	0	5.43411747	47.59	0.66877126	1	0	-2.21571903	0.95684531	0.61144532	-0.35020157
1841	case1	0	6.18805468	47.59	0.65102493	1	0	-2.67833627	1.09070576	0.60992397	-0.17260397
1842	case1	0	6.4021902	47.59	0.63328794	1	0	-2.71329992	1.01912953	0.73123221	-0.24855413
1843	case1	0	6.21646428	47.59	0.61556109	1	0	-2.5501062	0.80846986	0.8832081	-0.24679034
1844	case1	0	6.06853311	47.59	0.59784528	1	0	-2.42453253	0.90171236	0.98125673	-0.07648886
1845	case1	0	5.7608205	47.59	0.54477489	1	0	-2.51498475	0.77248817	0.60839486	-0.21738084
1846	case1	0	6.13112244	47.59	0.52711474	1	0	-2.7005069	0.78146943	0.64665423	-0.19083846
1847	case1	0	5.54139717	47.59	0.43912023	1	0	-2.6746217	0.55816168	0.34942034	0.33157509
1848	case1	0	3.72379884	47.59	0.15408561	1	0	-1.60044328	-0.54224102	0.07092391	0.49886137
1849	case1	0	4.68576389	47.59	0.13989788	1	0	-1.73599563	-1.14148065	-0.13405352	0.64532353
1850	case1	0	6.13146485	47.59	0.12665759	1	0	-2.17279178	-1.29851064	-0.037993	1.05896084
1851	case1	0	3.17851926	47.59	1.16923546	1	0	-1.32608422	0.5912239	0.35759774	-0.12103187
1852	case1	0	2.78776115	47.59	1.15140038	1	0	-1.16932042	0.68051611	0.40730276	0.20857875
1853	case1	0	2.81855992	47.59	1.13356773	1	0	-0.97710066	0.68526911	0.58261065	0.00809814
1854	case1	0	3.3570132	47.59	1.11573762	1	0	-1.29735647	0.77395873	0.42375087	-0.16977003
1855	case1	0	3.61380815	47.59	1.09791017	1	0	-1.46431677	0.56650558	0.46379638	-0.21719184
1856	case1	0	2.68221795	47.59	1.08008553	1	0	-1.1900261	0.5708056	0.19760378	0.02110628
1857	case1	0	2.93887014	47.59	1.04444523	1	0	-1.29325389	0.69506947	0.08569852	0.02156672
1858	case1	0	3.49199665	47.59	0.99100964	1	0	-1.43023516	0.86634443	0.50227897	0.13377639
1859	case1	0	3.63494636	47.59	0.97320513	1	0	-1.47177912	0.78863735	0.51380804	-0.0022627
1860	case1	0	4.0595197	47.59	0.93760841	1	0	-1.71205815	0.75099931	0.47631735	-0.08396368
1861	case1	0	3.8357055	47.59	0.91981667	1	0	-1.578653	0.9069398	0.56788469	0.17407572
1862	case1	0	4.57171927	47.59	0.9020297	1	0	-1.99750652	1.01719267	0.46685293	0.14461541
1863	case1	0	5.17628375	47.59	0.88424778	1	0	-2.11537192	1.09454224	0.58051152	-0.19831523
1864	case1	0	5.3417445	47.59	0.86647122	1	0	-2.13407837	1.24335726	0.72143174	-0.06673024
1865	case1	0	5.58633083	47.59	0.84870036	1	0	-2.09702193	1.34196597	0.82378427	-0.21805257
1866	case1	0	5.17259377	47.59	0.83093556	1	0	-2.11890582	1.12802191	0.59799487	-0.13994978
1867	case1	0	5.34460511	47.59	0.81317723	1	0	-2.28931281	1.07613611	0.5679122	-0.04288614
1868	case1	0	4.93188132	47.59	0.79542579	1	0	-2.03545231	1.12496746	0.51479751	-0.12735697
1869	case1	0	4.77703449	47.59	0.77768172	1	0	-1.86256411	1.2811345	0.44547925	-0.21677424
1870	case1	0	5.17122157	47.59	0.75994553	1	0	-2.0760498	1.37586996	0.44546846	-0.15917987
1871	case1	0	5.30996171	47.59	0.74221779	1	0	-2.1476836	1.34813302	0.57503554	-0.09195532
1872	case1	0	4.73744793	47.59	0.72449912	1	0	-1.94650273	1.18209364	0.47072194	-0.07603819
1873	case1	0	4.81226608	47.59	0.7067902	1	0	-2.02062911	0.97697595	0.5558935	-0.07141797
1874	case1	0	4.23025136	47.59	0.68909178	1	0	-1.73162483	0.95381768	0.51959648	-0.05362501
1875	case1	0	4.43167982	47.59	0.6714047	1	0	-1.84252164	1.02943654	0.44102707	-0.09211932
1876	case1	0	4.43532634	47.59	0.65372986	1	0	-1.93263525	0.86527301	0.44919856	0.00042184
1877	case1	0	4.5547784	47.59	0.63606831	1	0	-1.97896079	0.91088751	0.35536984	-0.13448014
1878	case1	0	4.141303	47.59	0.60078969	1	0	-1.81461655	0.38516753	0.54742594	0.10444893
1879	case1	0	4.26686238	47.59	0.56557967	1	0	-2.10361831	0.27081809	0.16654184	0.23976721
1880	case1	0	4.24255695	47.59	0.54800452	1	0	-2.04641195	0.42746443	0.23992567	0.12639406
1881	case1	0	3.29407375	47.59	0.19374885	1	0	-1.52080912	-0.49102483	0.00664861	0.29511341
1882	case1	0	3.82304094	47.59	0.17912088	1	0	-1.76612554	-0.6620463	-0.0203077	0.24398021
1883	case1	0	4.86491679	47.59	0.16514129	1	0	-1.96534557	-0.82821869	-0.03977528	0.76780236
1884	case1	0	6.5356411	47.59	0.15198911	1	0	-2.19510677	-1.61685925	-0.12682314	1.06790531
1885	case1	0	2.0405412	47.59	1.20664206	1	0	-0.90362797	0.47371171	0.14895978	0.10405823
1886	case1	0	3.45986682	47.59	1.18882839	1	0	-1.43981354	0.65430581	0.40531293	-0.10928123
1887	case1	0	4.36865614	47.59	1.17101773	1	0	-1.70151005	1.0601388	0.54428214	-0.16825278
1888	case1	0	3.5977808	47.59	1.15321021	1	0	-1.59884971	0.76416599	0.2525447	0.02210748
1889	case1	0	3.02559714	47.59	1.13540598	1	0	-1.23452521	0.75304829	0.35699738	-0.00991181
1890	case1	0	3.4831999	47.59	1.1176052	1	0	-1.43611073	0.50756332	0.56118139	0.14435111
1891	case1	0	4.01293953	47.59	1.04644006	1	0	-1.50755093	1.20569235	0.54107493	-0.038656
1892	case1	0	4.04211844	47.59	1.01088309	1	0	-1.5770776	0.74699944	0.67517674	-0.02679396
1893	case1	0	3.65935977	47.59	0.9931118	1	0	-1.52533122	0.77403765	0.4941033	0.06038149
1894	case1	0	4.23530361	47.59	0.97534567	1	0	-1.6365463	0.91538835	0.71848894	0.02940736
1895	case1	0	4.87699696	47.59	0.95758498	1	0	-2.04954856	1.12542475	0.52159441	-0.01413152
1896	case1	0	5.10559411	47.59	0.93983003	1	0	-2.15731542	1.18131643	0.62630678	0.13274281
1897	case1	0	4.37934829	47.59	0.92208116	1	0	-1.84041786	0.92300921	0.55938928	0.05266457
1898	case1	0	4.33457705	47.59	0.90433873	1	0	-1.79803105	1.02392687	0.5336907	0.0407352
1899	case1	0	4.29492433	47.59	0.88660312	1	0	-1.48430428	1.06188798	0.54119276	-0.43033674
1900	case1	0	3.4153133	47.59	0.86887475	1	0	-1.19079909	0.80561293	0.46772714	-0.32134878
1901	case1	0	3.79807517	47.59	0.83344158	1	0	-1.48083322	0.8374831	0.6337155	0.04880342
1902	case1	0	3.66545896	47.59	0.8157378	1	0	-1.44536835	0.7201596	0.64309632	0.145745
1903	case1	0	2.2390087	47.59	0.76268484	1	0	-1.01509964	0.35637128	0.25663747	0.23859168
1904	case1	0	3.15193538	47.59	0.60425095	1	0	-1.39846909	0.23426982	0.39343402	0.03552687
1905	case1	0	2.56992028	47.59	0.23354505	1	0	-1.16758252	-0.29800101	0.2199567	0.0891766
1906	case1	0	3.23568642	47.59	0.2186449	1	0	-1.46645658	-0.48944344	0.11181845	0.24961939
1907	case1	0	3.91158811	47.59	0.20422922	1	0	-1.69558245	-0.64193515	0.01018293	0.48587063
1908	case1	0	4.9643017	47.59	0.19040811	1	0	-2.13809153	-1.04533921	0.01813763	0.42401616
1909	case1	0	6.18381475	47.59	0.17732062	1	0	-2.37385639	-1.29781707	-0.01770301	0.90886876
1910	case1	0	2.94966823	47.59	1.19085078	1	0	-1.35279588	0.40146509	0.27841145	0.06423811
1911	case1	0	3.24054606	47.59	1.01326071	1	0	-1.20194207	0.6252833	0.63534793	0.06334355
1912	case1	0	3.27017281	47.59	0.99553187	1	0	-1.19427733	0.55295083	0.6748372	0.08539955
1913	case1	0	2.89810196	47.59	0.97780971	1	0	-1.15962084	0.66702527	0.38512362	-0.04637073
1914	case1	0	2.44079823	47.59	0.94238693	1	0	-1.12124417	0.4089355	0.06018318	0.22941656
1915	case1	0	4.05992513	47.59	0.90699569	1	0	-1.73241496	1.04552543	0.21493925	0.02862385
1916	case1	0	1.67726834	47.59	0.87163982	1	0	-0.58248017	0.3976723	0.27660371	-0.11182098
1917	case1	0	2.82734942	47.59	0.24363074	1	0	-1.33230719	-0.3284009	0.02379029	0.2678728
1918	case1	0	3.71537916	47.59	0.22938665	1	0	-1.67880524	-0.60553552	-0.12631741	0.4372836
1919	case1	0	4.58791101	47.59	0.2156901	1	0	-1.68824096	-0.95387227	-0.07706912	0.7607504
1920	case1	0	6.92380727	47.59	0.20265214	1	0	-2.54759602	-1.38778806	-0.06410966	1.17549684
1921	case1	0	2.57633745	47.59	1.06903807	1	0	-1.19545673	0.4738243	0.08708284	0.03923069
1922	case1	0	3.55269932	47.59	0.99826751	1	0	-1.37274977	0.59805224	0.61706342	-0.03582317
1923	case1	0	2.51841083	47.59	0.9805948	1	0	-0.99284912	0.35522681	0.44938249	0.05803931
1924	case1	0	3.32659925	47.59	0.90999753	1	0	-1.56511466	0.47963439	0.15617426	-0.03398776
1925	case1	0	3.53166079	47.59	0.85716406	1	0	-1.42998285	0.83651842	0.4929125	0.03534842
1926	case1	0	1.97546561	47.59	0.83957837	1	0	-0.9107676	0.27747077	0.19701678	0.12040117
1927	case1	0	4.0182132	47.59	0.71693118	1	0	-1.6412714	0.79251476	0.60682029	0.0682388
1928	case1	0	5.21524899	47.59	0.69948939	1	0	-2.33551732	0.9621274	0.36943674	-0.0841775
1929	case1	0	5.50685428	47.59	0.68207199	1	0	-2.45028006	1.17897058	0.30817738	-0.02040978
1930	case1	0	5.45756755	47.59	0.66468087	1	0	-2.5441607	0.89221417	0.34635438	0.12558308
1931	case1	0	3.14492223	47.59	0.2545786	1	0	-1.49096998	-0.3136661	-0.07528747	0.41945846
1932	case1	0	5.37077676	47.59	0.2409825	1	0	-2.33640798	-1.03947651	-0.33607708	0.65090024
1933	case1	0	6.92510832	47.59	0.22798366	1	0	-2.53624076	-1.38545415	-0.14641933	1.20190867
1934	case1	0	3.47562145	47.59	1.17798366	1	0	-1.50998663	0.79218859	0.25377059	-0.01268149
1935	case1	0	3.9655157	47.59	1.12490194	1	0	-1.88849065	0.59262865	0.07496119	0.20108813
1936	case1	0	3.20691889	47.59	1.08954977	1	0	-1.32318842	0.55172336	0.44560531	-0.04477
1937	case1	0	3.86059818	47.59	1.07188544	1	0	-1.54411471	0.95036572	0.30220491	-0.22493457
1938	case1	0	4.12647114	47.59	1.00131616	1	0	-1.74813082	0.87395241	0.49504793	0.03676445
1939	case1	0	3.54226035	47.59	0.98369821	1	0	-1.29905916	0.64371535	0.74204291	0.23626557
1940	case1	0	3.47166551	47.59	0.91334086	1	0	-1.49333871	0.84208546	-0.03470125	0.13916694
1941	case1	0	3.2169563	47.59	0.8957835	1	0	-1.25165663	0.89285685	0.09057059	-0.22930296
1942	case1	0	3.11257436	47.59	0.87824047	1	0	-1.20237503	0.8965468	0.38919927	-0.02684846
1943	case1	0	5.13044361	47.59	0.84320096	1	0	-2.0832556	1.21249174	0.45726786	-0.24244185
1944	case1	0	4.89474006	47.59	0.82570645	1	0	-1.93327942	1.25242189	0.6509908	-0.04079096
1945	case1	0	5.45831347	47.59	0.80823025	1	0	-2.11757514	1.25292549	0.92960194	0.11289595
1946	case1	0	5.09113318	47.59	0.79077355	1	0	-2.07793026	1.4057883	0.644179	0.1621946
1947	case1	0	5.59522346	47.59	0.77333767	1	0	-2.35072105	1.35140624	0.61219162	0.05466952
1948	case1	0	5.05895237	47.59	0.75592407	1	0	-2.10931851	1.10072831	0.73105799	0.21547449
1949	case1	0	5.52809366	47.59	0.7385343	1	0	-2.16331188	1.06028125	0.94048824	0.04820425
1950	case1	0	6.81354424	47.59	0.72117011	1	0	-2.70274968	1.43753451	1.08093654	0.05323797
1951	case1	0	7.42148936	47.59	0.70383338	1	0	-3.10284236	1.64845922	0.55305787	-0.36468644
1952	case1	0	6.66881659	47.59	0.68652619	1	0	-2.83919158	1.58633822	0.62055042	0.01865453
1953	case1	0	6.12648382	47.59	0.66925083	1	0	-2.66437578	1.30817078	0.53043821	-0.02928343
1954	case1	0	6.39218234	47.59	0.65200984	1	0	-2.87661694	1.06915058	0.47844913	-0.13770556
1955	case1	0	4.15708311	47.59	0.27979576	1	0	-1.81198526	-0.59668034	0.07210766	0.53352549
1956	case1	0	5.13461795	47.59	0.26628233	1	0	-2.21135535	-0.70134331	0.01223854	0.76405595
1957	case1	0	7.54435916	47.59	0.25331518	1	0	-2.69212659	-1.65590547	0.01523009	1.23449406
1958	case1	0	2.46941333	47.59	1.23385555	1	0	-0.84291124	0.58589741	0.2209048	-0.33341637
1959	case1	0	3.55741375	47.59	1.19850475	1	0	-1.33196575	1.04543933	0.28630599	0.29830021
1960	case1	0	3.07862081	47.59	1.12789276	1	0	-1.35244463	0.72102393	0.1696802	0.1822516
1961	case1	0	3.54025003	47.59	1.11026051	1	0	-1.44130254	0.73244895	0.33672688	-0.22389965
1962	case1	0	4.20861105	47.59	1.07502377	1	0	-1.50333765	1.10227095	0.44535882	-0.37957679
1963	case1	0	5.2366057	47.59	0.98711695	1	0	-2.11263954	1.39672748	0.56499142	-0.04211288
1964	case1	0	6.88326456	47.59	0.88206803	1	0	-2.27861359	2.06945732	0.81738859	-0.60572901
1965	case1	0	8.66190457	47.59	0.82977639	1	0	-3.28493663	2.46721494	0.92851206	-0.33805505
1966	case1	0	8.55925106	47.59	0.81238774	1	0	-3.27998788	2.45909485	1.07877407	-0.12301034
1967	case1	0	8.11047395	47.59	0.79502233	1	0	-3.18505843	2.06299954	0.99827867	-0.20620039
1968	case1	0	8.26961544	47.59	0.77768172	1	0	-3.18408711	2.31191438	0.9767004	-0.20287043
1969	case1	0	8.14336885	47.59	0.7603676	1	0	-3.21575547	2.14147305	0.92315568	-0.19599084
1970	case1	0	7.76787487	47.59	0.74308184	1	0	-3.26657616	1.6027512	0.86068991	-0.13609039
1971	case1	0	7.24359016	47.59	0.72582645	1	0	-3.12995401	1.16793742	0.85422194	-0.05285511
1972	case1	0	6.59876892	47.59	0.70860365	1	0	-2.96456521	0.96410812	0.63990956	-0.0297929
1973	case1	0	5.18274838	47.59	0.69141587	1	0	-2.44340376	0.68317389	0.38565299	0.18604765
1974	case1	0	5.92602826	47.59	0.29158767	1	0	-2.33813195	-0.95270685	0.20031988	0.92851405
1975	case1	0	7.31344886	47.59	0.27864669	1	0	-2.82512461	-1.24551966	-0.08197463	1.28079354
1976	case1	0	2.64021293	47.59	1.14875011	1	0	-1.09468333	0.55506678	0.17719215	0.33911302
1977	case1	0	3.36427159	47.59	1.13115934	1	0	-1.57162323	0.51188012	-0.09368537	0.13902605
1978	case1	0	5.80932559	47.59	1.00834078	1	0	-1.95406802	1.64836909	0.53568074	-0.62596752
1979	case1	0	5.8105907	47.59	0.86887475	1	0	-2.19985587	1.64730688	0.76882575	-0.11713188
1980	case1	0	5.00270717	47.59	0.85153094	1	0	-1.98641646	1.25196945	0.6373435	-0.07480279
1981	case1	0	4.3184481	47.59	0.83421115	1	0	-1.87981846	0.78885632	0.51551173	0.09802664
1982	case1	0	3.9229792	47.59	0.8169169	1	0	-1.74905147	0.6047021	0.46513204	0.18803419
1983	case1	0	4.16768102	47.59	0.79964985	1	0	-1.93908451	0.73024506	0.35975881	0.33086265
1984	case1	0	4.07849458	47.59	0.78241181	1	0	-1.85600229	0.72477904	0.40629903	0.22740646
1985	case1	0	4.79146419	47.59	0.33028258	1	0	-1.88176704	-0.76506543	0.02452051	0.82137641
1986	case1	0	7.07707248	47.59	0.31689719	1	0	-2.62243148	-1.22717873	0.03799384	1.29019652
1987	case1	0	8.11563047	47.59	0.30397821	1	0	-2.79669238	-1.61009678	0.08070106	1.51438728
1988	case1	0	2.52731087	47.59	1.2576786	1	0	-0.88189872	0.555695	0.25637639	-0.32986871
1989	case1	0	2.90011514	47.59	1.24008064	1	0	-1.07609526	0.73249433	-0.01346303	-0.36628957
1990	case1	0	2.3001379	47.59	0.99488709	1	0	-0.98528808	0.5002233	0.21733259	-0.02164989
1991	case1	0	2.74979634	47.59	0.97748153	1	0	-1.15154427	0.64090157	0.19205989	-0.11289888
1992	case1	0	3.04555637	47.59	0.9600946	1	0	-1.23382228	0.63253516	0.38270884	-0.09414321
1993	case1	0	3.78643328	47.59	0.94272733	1	0	-1.69501266	0.70818303	0.39114803	0.14606779
1994	case1	0	3.36890761	47.59	0.92538083	1	0	-1.56918127	0.58061646	0.18548815	0.07929137
1995	case1	0	2.71109845	47.59	0.87347833	1	0	-1.20812661	0.43844368	0.32192811	0.14320591
1996	case1	0	5.10108068	47.59	0.35554479	1	0	-1.96631468	-0.77274006	-0.07480993	0.96562778
1997	case1	0	7.96260508	47.59	0.34220996	1	0	-2.76987278	-1.3345573	0.00497629	1.63868856
1998	case1	0	2.77293748	47.59	1.26111785	1	0	-1.05180654	0.78447895	0.2959724	-0.11345336
1999	case1	0	6.41719395	47.59	0.38081621	1	0	-2.52865995	-1.00098088	0.02299992	1.11139011
[truncated: 16,508 more rows]
